# Supplementary material for: Hydrogen peroxide serves as pivotal fountainhead for aerosol aqueous sulfate formation from a global perspective
Source: Nat Commun. 2024 May 30;15:4625. doi: 10.1038/s41467-024-48793-1 (PMC11139875; doi:10.1038/s41467-024-48793-1)
Supplement: Supplementary file 4 — Source data [file 41467_2024_48793_MOESM4_ESM.zip]

Archive with 3 entries (3 files):
- Datasets for Reference and Validation.xlsx
- GEOS-Chem Simulation.xlsx
- Source Data of Figures.xlsx
