# Supplementary material for: Hydrogen peroxide serves as pivotal fountainhead for aerosol aqueous sulfate formation from a global perspective
Source: Nat Commun. 2024 May 30;15:4625. doi: 10.1038/s41467-024-48793-1 (PMC11139875; doi:10.1038/s41467-024-48793-1)
Supplement: Supplementary file 4 — Source data [file 41467_2024_48793_MOESM4_ESM.zip › Datasets for Reference and Validation.xlsx]

## Sheet: PM2.5
PM2.5 concentration in 2019 based on GEOS-Chem simulation (The reanalysis dataset “Satellite-derived PM2.5” from the Atmospheric Composition Analysis Group at Washington University in St. Louis is utilized for verification) (https://sites.wustl.edu/acag/datasets/surface-pm2-5/, last access: 2024-3-31)
Longitude	Latitude	PM2.5 concentration (μg m-3) in January	PM2.5 concentration (μg m-3) in April	PM2.5 concentration (μg m-3) in July	PM2.5 concentration (μg m-3) in October
-180	-89.5	0.620206	3.33361	0.313766	0.388997
-180	-88	0.620769	3.33374	0.314011	0.389259
-180	-86	0.647753	3.34871	0.330486	0.398842
-180	-84	0.653842	3.34543	0.32422	0.391472
-180	-82	0.746553	3.34133	0.343685	0.377294
-180	-80	0.786351	3.32679	0.34933	0.366873
-180	66	1.48806	5.21811	6.49908	1.36451
-180	68	1.69063	5.17058	5.77054	1.30033
-177.5	-89.5	0.620206	3.33361	0.313766	0.388997
-177.5	-88	0.620799	3.33379	0.314056	0.389285
-177.5	-86	0.64931	3.34855	0.331344	0.398896
-177.5	-84	0.662985	3.34639	0.326268	0.392774
-177.5	-82	0.750159	3.34059	0.346185	0.376935
-177.5	-80	0.792565	3.32399	0.354017	0.364748
-177.5	66	1.54302	5.11227	5.70865	1.4033
-177.5	68	1.75629	5.12402	5.29782	1.32117
-175	-89.5	0.620206	3.33361	0.313766	0.388997
-175	-88	0.620832	3.33387	0.31411	0.389334
-175	-86	0.646933	3.34797	0.330461	0.398549
-175	-84	0.667738	3.34634	0.327669	0.394013
-175	-82	0.746023	3.33948	0.349342	0.375992
-175	-80	0.792281	3.32282	0.357975	0.360574
-175	66	1.64141	5.03876	5.11011	1.47188
-172.5	-89.5	0.620206	3.33361	0.313766	0.388997
-172.5	-88	0.620852	3.33394	0.314163	0.389376
-172.5	-86	0.641526	3.3469	0.325753	0.397756
-172.5	-84	0.673988	3.34671	0.329461	0.395557
-172.5	-82	0.746688	3.34002	0.353565	0.373579
-172.5	-80	0.78715	3.32275	0.361212	0.357343
-172.5	66	1.69148	4.91912	4.8791	1.47159
-170	-89.5	0.620206	3.33361	0.313766	0.388997
-170	-88	0.620869	3.33401	0.314224	0.389407
-170	-86	0.636213	3.34542	0.321548	0.396589
-170	-84	0.677916	3.34685	0.33149	0.396072
-170	-82	0.751121	3.34083	0.359509	0.370082
-170	-80	0.787772	3.32404	0.364365	0.355902
-167.5	-89.5	0.620206	3.33361	0.313766	0.388997
-167.5	-88	0.620903	3.33409	0.314286	0.389441
-167.5	-86	0.632417	3.34403	0.318025	0.395339
-167.5	-84	0.675748	3.34719	0.334284	0.396054
-167.5	-82	0.749644	3.34231	0.367058	0.366859
-167.5	-80	0.795624	3.32659	0.369175	0.355012
-165	-89.5	0.620206	3.33361	0.313766	0.388997
-165	-88	0.620945	3.33419	0.314348	0.38949
-165	-86	0.629356	3.34312	0.314859	0.394289
-165	-84	0.668448	3.34794	0.33831	0.39561
-165	-82	0.744048	3.34411	0.376163	0.363857
-165	-80	0.796782	3.32997	0.375118	0.354796
-165	62	1.97089	4.7621	9.44255	1.53882
-165	66	1.60714	4.70556	4.83643	1.30992
-162.5	-89.5	0.620206	3.33361	0.313766	0.388997
-162.5	-88	0.62099	3.33431	0.314409	0.389566
-162.5	-86	0.628359	3.34268	0.313731	0.393828
-162.5	-84	0.662546	3.3492	0.343747	0.395519
-162.5	-82	0.740725	3.34572	0.386314	0.362425
-162.5	-80	0.786361	3.33526	0.382143	0.357254
-162.5	60	2.1295	4.96027	8.07393	1.71711
-162.5	62	1.92643	4.7888	11.9242	1.50116
-162.5	66	1.5851	4.68701	7.91384	1.27276
-162.5	68	1.40611	4.65554	6.04309	1.1769
-160	-89.5	0.620206	3.33361	0.313766	0.388997
-160	-88	0.621023	3.33442	0.314474	0.38962
-160	-86	0.629193	3.34289	0.314207	0.394244
-160	-84	0.661731	3.35108	0.349702	0.396642
-160	-82	0.742145	3.34686	0.396741	0.362627
-160	-80	0.774965	3.33597	0.389546	0.357422
-160	-78	0.89976	3.36598	0.414058	0.385829
-160	60	1.98818	4.95562	10.683	1.59279
-160	62	1.80734	4.77636	18.0103	1.44419
-160	64	1.69782	4.76956	16.4764	1.30008
-160	66	1.52605	4.67078	9.9849	1.22934
-160	68	1.34623	4.61776	7.25912	1.145
-160	70	1.5129	4.68614	6.27296	1.07535
-157.5	-89.5	0.620206	3.33361	0.313766	0.388997
-157.5	-88	0.62105	3.3345	0.314544	0.389665
-157.5	-86	0.631453	3.34384	0.315781	0.395525
-157.5	-84	0.66962	3.35327	0.355055	0.398948
-157.5	-82	0.744213	3.34822	0.408433	0.365934
-157.5	-80	0.763566	3.33935	0.3999	0.359288
-157.5	-78	0.854535	3.3664	0.416438	0.389562
-157.5	58	2.19779	5.24048	6.13912	1.92346
-157.5	60	2.00619	5.03493	12.6414	1.59748
-157.5	62	1.74051	4.69863	55.1325	1.30163
-157.5	64	1.61982	4.65766	92.1118	1.05958
-157.5	66	1.45557	4.67433	28.0503	1.11863
-157.5	68	1.27978	4.60182	8.79738	1.11455
-157.5	70	1.46012	4.66109	7.08442	1.07235
-155	-89.5	0.620206	3.33361	0.313766	0.388997
-155	-88	0.621021	3.33454	0.314589	0.389648
-155	-86	0.636057	3.34526	0.317573	0.397422
-155	-84	0.681813	3.35573	0.358425	0.402244
-155	-82	0.753854	3.35299	0.418399	0.373034
-155	-80	0.764811	3.35196	0.415759	0.371942
-155	-78	0.832874	3.37959	0.426648	0.403528
-155	58	2.24267	5.34356	6.83515	1.8456
-155	60	2.02186	5.06887	11.7607	1.55563
-155	62	1.76188	4.68101	28.2331	1.26713
-155	64	1.62967	4.57392	63.8408	0.989332
-155	66	1.42442	4.72679	22.2923	1.09379
-155	68	1.22692	4.59843	9.03768	1.04675
-155	70	1.39491	4.64674	9.06436	1.06131
-152.5	-89.5	0.620206	3.33361	0.313766	0.388997
-152.5	-88	0.620955	3.33451	0.314593	0.389601
-152.5	-86	0.642389	3.34682	0.319069	0.399602
-152.5	-84	0.691677	3.35815	0.359724	0.405666
-152.5	-82	0.755401	3.35856	0.423113	0.380891
-152.5	-80	0.772725	3.3673	0.429695	0.386113
-152.5	-78	0.831795	3.39021	0.439319	0.41495
-152.5	60	2.01494	5.32739	14.0628	1.6062
-152.5	62	2.11079	4.94509	31.2548	1.50668
-152.5	64	1.70009	4.56591	124.788	1.08354
-152.5	66	1.44643	4.77026	43.4362	1.08582
-152.5	68	1.27097	4.61128	13.0493	1.03342
-152.5	70	1.3745	4.63528	11.5776	1.05308
-150	-89.5	0.620206	3.33361	0.313766	0.388997
-150	-88	0.620898	3.33447	0.314573	0.389552
-150	-86	0.648162	3.34829	0.320319	0.401703
-150	-84	0.694655	3.36035	0.358901	0.409137
-150	-82	0.747703	3.36249	0.424733	0.387739
-150	-80	0.776463	3.37377	0.439234	0.399006
-150	-78	0.836995	3.39829	0.453833	0.429013
-150	60	2.19801	5.38905	24.6991	1.7434
-150	62	2.76097	5.30643	24.1213	1.77835
-150	64	2.09165	4.82233	66.8838	1.31556
-150	66	1.5377	4.78295	85.0057	1.1481
-150	68	1.33648	4.6155	21.7568	1.05049
-150	70	1.39952	4.6446	13.6014	1.05194
-147.5	-89.5	0.620206	3.33361	0.313766	0.388997
-147.5	-88	0.620831	3.33443	0.314527	0.389503
-147.5	-86	0.652916	3.34946	0.32133	0.403401
-147.5	-84	0.693011	3.36242	0.357372	0.412552
-147.5	-82	0.735641	3.36436	0.423796	0.392876
-147.5	-80	0.77554	3.37521	0.444059	0.406181
-147.5	-78	0.824558	3.40301	0.465974	0.43525
-147.5	62	1.92696	5.05974	32.21	1.54676
-147.5	64	2.46776	5.12505	182.83	1.70505
-147.5	66	1.57004	4.73572	139.367	1.18197
-147.5	68	1.28059	4.60461	38.2316	1.02852
-147.5	70	1.34467	4.6144	13.362	1.03896
-145	-89.5	0.620206	3.33361	0.313766	0.388997
-145	-88	0.620773	3.33437	0.31447	0.389462
-145	-86	0.656258	3.3503	0.32214	0.404639
-145	-84	0.691042	3.36448	0.355408	0.415706
-145	-82	0.724905	3.36556	0.421547	0.39787
-145	-80	0.771008	3.37341	0.444524	0.409433
-145	-78	0.810933	3.40372	0.473943	0.439731
-145	-76	0.891335	3.42221	0.484885	0.447708
-145	62	1.78588	5.01215	23.5276	1.44832
-145	64	1.69407	5.03286	71.7357	1.5135
-145	66	1.5688	4.65053	152.564	1.11209
-145	68	1.30075	4.59143	34.1876	1.02247
-145	70	1.29637	4.58463	11.5967	1.07456
-142.5	-89.5	0.620206	3.33361	0.313766	0.388997
-142.5	-88	0.620734	3.33432	0.314412	0.389427
-142.5	-86	0.658155	3.35077	0.322731	0.405408
-142.5	-84	0.689711	3.36648	0.353476	0.418534
-142.5	-82	0.723499	3.36777	0.417762	0.403573
-142.5	-80	0.765584	3.37036	0.44466	0.411222
-142.5	-78	0.795982	3.40287	0.477827	0.441744
-142.5	-76	0.827573	3.42324	0.496983	0.452393
-142.5	62	1.65825	4.91552	20.8698	1.34854
-142.5	64	1.74119	4.81323	49.3491	1.55076
-142.5	66	1.5496	4.60805	309.819	1.09666
-142.5	68	1.33287	4.58456	54.3404	1.01281
-140	-89.5	0.620206	3.33361	0.313766	0.388997
-140	-88	0.620714	3.33428	0.314358	0.389415
-140	-86	0.658722	3.35099	0.323212	0.405829
-140	-84	0.691714	3.36811	0.351895	0.421088
-140	-82	0.727816	3.37127	0.412192	0.410266
-140	-80	0.759997	3.37018	0.443352	0.415906
-140	-78	0.786995	3.40141	0.482943	0.442409
-140	-76	0.799912	3.42113	0.521099	0.45237
-140	60	1.65744	5.24071	16.1293	1.53054
-140	62	1.76776	4.8359	33.7491	1.31072
-140	64	1.83887	4.80452	54.1349	1.80316
-140	66	1.52368	4.72919	98.0094	1.15497
-140	68	1.35865	4.5747	40.0486	1.04054
-137.5	-89.5	0.620206	3.33361	0.313766	0.388997
-137.5	-88	0.620692	3.33423	0.314311	0.389421
-137.5	-86	0.65868	3.35102	0.323554	0.40597
-137.5	-84	0.696292	3.36919	0.350373	0.422933
-137.5	-82	0.735414	3.37523	0.405904	0.418152
-137.5	-80	0.754498	3.37826	0.440069	0.427176
-137.5	-78	0.778516	3.39898	0.489236	0.44731
-137.5	-76	0.768148	3.4199	0.530648	0.454992
-137.5	60	2.21957	5.30404	18.0462	1.61656
-137.5	62	2.14792	4.96084	45.7603	1.35697
-137.5	64	1.81112	4.86935	129.163	2.20823
-137.5	66	1.53563	4.68586	58.149	1.18899
-137.5	68	1.373	4.55529	35.4255	1.05622
-135	-89.5	0.620206	3.33361	0.313766	0.388997
-135	-88	0.620678	3.33418	0.314278	0.389421
-135	-86	0.658326	3.3509	0.323862	0.405961
-135	-84	0.701367	3.36985	0.349091	0.424648
-135	-82	0.737245	3.37848	0.40016	0.426105
-135	-80	0.755882	3.38667	0.435888	0.442974
-135	-78	0.77094	3.39703	0.488469	0.457605
-135	-76	0.753162	3.42109	0.52409	0.465526
-135	58	2.42792	5.89469	10.1262	1.91524
-135	60	2.79808	5.448	12.4381	2.06469
-135	62	2.22763	4.96264	27.2969	1.45874
-135	64	1.67931	4.8448	69.4542	1.59865
-135	66	1.47029	4.65146	39.6164	1.19447
-135	68	1.40253	4.59095	43.9553	1.08961
-132.5	-89.5	0.620206	3.33361	0.313766	0.388997
-132.5	-88	0.620665	3.33418	0.314274	0.389419
-132.5	-86	0.658046	3.35061	0.324186	0.405901
-132.5	-84	0.704234	3.37015	0.348004	0.426532
-132.5	-82	0.736274	3.37966	0.393367	0.432564
-132.5	-80	0.75771	3.39283	0.429508	0.451921
-132.5	-78	0.762908	3.39833	0.479326	0.465072
-132.5	-76	0.73952	3.41965	0.521636	0.476032
-132.5	56	2.51821	5.88391	6.30681	1.80911
-132.5	58	2.24473	5.55241	7.86362	1.85419
-132.5	60	2.03237	5.15322	9.34026	1.58226
-132.5	62	2.00509	4.98509	18.2501	1.42978
-132.5	64	1.60597	4.83098	35.3008	1.32045
-132.5	66	1.45432	4.67303	42.0704	1.22253
-132.5	68	1.39284	4.57537	157.614	1.10995
-130	-89.5	0.620206	3.33361	0.313766	0.388997
-130	-88	0.62065	3.33418	0.314281	0.389394
-130	-86	0.657837	3.35027	0.32455	0.405873
-130	-84	0.703437	3.37029	0.346731	0.42796
-130	-82	0.735913	3.37769	0.385633	0.438293
-130	-80	0.75661	3.39289	0.41992	0.45628
-130	-78	0.755138	3.40126	0.463869	0.46906
-130	-76	0.723054	3.41652	0.515678	0.484714
-130	54	3.02367	5.85918	4.93445	1.91799
-130	56	2.63459	5.59187	5.48984	2.19177
-130	58	2.14668	5.31986	5.78632	1.76314
-130	60	2.00227	5.01489	7.75626	1.47482
-130	62	1.84607	4.8999	22.244	1.39851
-130	64	1.51329	4.78299	22.9511	1.21739
-130	66	1.4247	4.63231	34.4789	1.24323
-130	68	1.34403	4.54906	58.5291	1.16159
-127.5	-89.5	0.620206	3.33361	0.313766	0.388997
-127.5	-88	0.62064	3.33418	0.314284	0.389361
-127.5	-86	0.657884	3.34998	0.324959	0.405881
-127.5	-84	0.700859	3.37034	0.344969	0.428401
-127.5	-82	0.737688	3.37506	0.377409	0.443112
-127.5	-80	0.750086	3.38662	0.407558	0.459134
-127.5	-78	0.741205	3.39855	0.446651	0.468807
-127.5	-76	0.714304	3.4103	0.504648	0.490735
-127.5	-74	0.816553	3.4473	0.608141	0.473292
-127.5	52	2.90854	5.65247	3.74586	1.89469
-127.5	54	2.99948	5.31573	3.80458	3.85236
-127.5	56	2.43047	5.18809	4.20282	2.94316
-127.5	58	2.05809	5.07313	4.33648	1.80341
-127.5	60	1.95834	4.77752	6.21324	1.31061
-127.5	62	1.70062	4.77829	14.2169	1.31393
-127.5	64	1.48814	4.72813	18.9843	1.18891
-127.5	66	1.39642	4.62749	29.4257	1.28582
-127.5	68	1.33901	4.55206	34.8954	1.22551
-127.5	70	1.43578	4.58509	10.1733	1.19852
-125	-89.5	0.620206	3.33361	0.313766	0.388997
-125	-88	0.620637	3.33415	0.314262	0.38934
-125	-86	0.658498	3.34971	0.325289	0.405908
-125	-84	0.698899	3.37012	0.343185	0.428366
-125	-82	0.735782	3.37465	0.368793	0.445356
-125	-80	0.742748	3.38059	0.393297	0.458821
-125	-78	0.724367	3.39078	0.430623	0.465146
-125	-76	0.705609	3.40393	0.490276	0.49415
-125	-74	0.791288	3.45072	0.617859	0.476439
-125	50	6.04246	6.27545	3.15435	3.29468
-125	52	3.23575	5.19602	2.46619	2.58665
-125	54	3.12846	5.00471	2.94896	4.9679
-125	56	2.73088	4.95677	3.13144	3.74133
-125	58	2.07332	4.82307	3.92605	1.83051
-125	60	2.04105	4.62323	6.60537	1.25728
-125	62	1.62923	4.68218	13.2856	1.30505
-125	64	1.42561	4.63738	19.9607	1.22782
-125	66	1.38404	4.60721	24.5612	1.30077
-125	68	1.37416	4.54171	24.3664	1.27419
-122.5	-89.5	0.620206	3.33361	0.313766	0.388997
-122.5	-88	0.620646	3.33411	0.314232	0.389326
-122.5	-86	0.659424	3.34934	0.325478	0.405743
-122.5	-84	0.700308	3.36953	0.341481	0.427869
-122.5	-82	0.730912	3.37532	0.361189	0.448225
-122.5	-80	0.736803	3.3782	0.380241	0.457288
-122.5	-78	0.715199	3.38	0.416549	0.4645
-122.5	-76	0.698474	3.40021	0.472687	0.492119
-122.5	-74	0.785309	3.45783	0.622968	0.483893
-122.5	38	5.87874	8.18606	3.43771	13.1538
-122.5	40	3.65012	6.74565	3.35632	2.78373
-122.5	42	2.8098	6.21336	5.82498	3.05399
-122.5	44	3.20439	6.74636	3.33426	3.30963
-122.5	46	5.30137	7.55048	3.62553	4.47518
-122.5	48	7.02037	8.10705	4.52745	5.09722
-122.5	50	10.5206	8.35125	4.72813	6.51477
-122.5	52	3.60704	5.44329	2.45135	4.16856
-122.5	54	3.89611	5.41264	3.07365	4.8755
-122.5	56	3.28896	4.99833	3.66714	3.08854
-122.5	58	2.54729	4.67588	4.59414	2.12172
-122.5	60	2.31122	4.58505	7.67873	1.35632
-122.5	62	1.77528	4.63319	13.792	1.23157
-122.5	64	1.45973	4.61957	17.1307	1.18431
-122.5	66	1.40583	4.55389	19.5741	1.30039
-122.5	68	1.45617	4.52342	17.5289	1.28165
-122.5	72	1.53137	4.64858	3.91594	0.935824
-122.5	74	1.47171	4.64281	2.9108	0.75311
-120	-89.5	0.620206	3.33361	0.313766	0.388997
-120	-88	0.620663	3.33408	0.314208	0.389294
-120	-86	0.659474	3.34874	0.325434	0.405241
-120	-84	0.703693	3.36856	0.339775	0.426857
-120	-82	0.729303	3.37658	0.35642	0.454068
-120	-80	0.73273	3.37889	0.371383	0.459232
-120	-78	0.71308	3.37724	0.405168	0.463079
-120	-76	0.69486	3.39495	0.45806	0.483542
-120	-74	0.790637	3.45889	0.614607	0.494205
-120	36	4.08824	7.09537	3.26013	4.54032
-120	38	4.1735	7.58269	3.763	6.60188
-120	40	3.14174	6.95205	3.43916	3.2359
-120	42	2.74507	6.19727	3.36794	2.62427
-120	44	3.32277	6.36052	3.09395	2.82687
-120	46	5.26158	6.85143	3.48742	3.44043
-120	48	7.03039	7.17103	3.20343	3.9252
-120	50	6.06004	6.7275	3.45183	5.46816
-120	52	3.71342	5.61123	2.55874	5.36689
-120	54	3.49985	5.4968	3.25351	2.94478
-120	56	4.16978	5.21017	4.88007	3.01453
-120	58	3.07342	4.74179	5.9055	2.05358
-120	60	2.49326	4.58378	7.8504	1.43373
-120	62	1.78477	4.63811	11.5493	1.26954
-120	64	1.50259	4.58672	16.433	1.15344
-120	66	1.51437	4.49705	15.4962	1.25485
-120	68	1.55011	4.51059	13.0429	1.26975
-120	72	1.5607	4.62115	3.60124	0.927604
-120	74	1.50829	4.59059	2.75353	0.759995
-117.5	-89.5	0.620206	3.33361	0.313766	0.388997
-117.5	-88	0.620681	3.33408	0.314192	0.389269
-117.5	-86	0.658241	3.34789	0.325013	0.404584
-117.5	-84	0.705855	3.36721	0.337964	0.425201
-117.5	-82	0.726322	3.37684	0.352804	0.457034
-117.5	-80	0.722989	3.38065	0.363339	0.455251
-117.5	-78	0.698825	3.38012	0.39304	0.451283
-117.5	-76	0.688156	3.38973	0.449083	0.467605
-117.5	-74	0.7966	3.4636	0.61667	0.50006
-117.5	34	5.715	8.29325	5.34395	6.70577
-117.5	36	2.72677	6.38196	3.75967	2.98911
-117.5	38	2.29454	6.35905	3.21756	2.54611
-117.5	40	2.18888	6.31462	3.30076	2.38438
-117.5	42	2.83375	6.17836	3.27753	2.4084
-117.5	44	4.23903	6.52866	3.31375	2.84821
-117.5	46	4.48344	6.93548	3.34953	3.29974
-117.5	48	6.80845	7.10555	3.2581	4.83232
-117.5	50	5.54576	6.46332	3.03025	4.16656
-117.5	52	3.27396	5.68909	2.71077	3.37337
-117.5	54	3.57953	5.48599	4.36377	2.26918
-117.5	56	4.55029	5.41694	6.86187	2.87233
-117.5	58	3.28723	4.86052	14.0786	5.12486
-117.5	60	2.34715	4.64043	9.04314	1.93857
-117.5	62	1.72523	4.62968	9.76553	1.22544
-117.5	64	1.61657	4.55846	12.8542	1.1273
-117.5	66	1.66344	4.48606	13.8025	1.21739
-117.5	68	1.61362	4.52212	10.1538	1.24488
-117.5	72	1.58667	4.56421	3.40749	0.903423
-117.5	74	1.54628	4.5303	2.65646	0.789591
-117.5	76	1.6345	4.54675	2.18479	0.74351
-115	-89.5	0.620206	3.33361	0.313766	0.388997
-115	-88	0.620699	3.3341	0.314192	0.38926
-115	-86	0.656066	3.3467	0.324363	0.403805
-115	-84	0.707086	3.36551	0.336111	0.42315
-115	-82	0.725574	3.37529	0.351089	0.453926
-115	-80	0.723082	3.37852	0.357797	0.44836
-115	-78	0.704518	3.38137	0.383795	0.444474
-115	-76	0.686944	3.38897	0.444956	0.459697
-115	-74	0.802308	3.47506	0.606598	0.506297
-115	30	2.35911	8.16792	4.08809	7.22855
-115	32	3.32401	10.3377	8.34739	9.67574
-115	34	2.66467	7.74274	6.78004	6.19871
-115	36	2.78327	6.50389	5.14095	3.07227
-115	38	2.54248	6.24591	4.12675	2.21957
-115	40	2.94485	6.2487	3.54215	2.28774
-115	42	4.31716	6.23836	3.51716	2.39414
-115	44	4.99704	6.31819	3.86107	2.67669
-115	46	4.00682	6.33828	3.57865	3.19528
-115	48	5.3613	6.64051	3.36424	3.77249
-115	50	5.75102	6.51225	3.08496	3.55697
-115	52	4.91834	6.71829	4.26959	3.37198
-115	54	6.74783	7.07554	6.94193	3.99396
-115	56	4.28922	5.52303	11.0192	2.95128
-115	58	3.14331	5.29298	43.3952	3.38084
-115	60	2.28801	4.72776	20.0937	1.59567
-115	62	1.94836	4.76866	13.5921	1.37464
-115	64	1.78776	4.56557	11.69	1.15699
-115	66	1.78073	4.47661	10.9004	1.2125
-115	68	1.68276	4.50897	7.72125	1.21321
-115	70	1.67598	4.54826	4.09273	1.01227
-115	72	1.6177	4.50715	3.27739	0.876237
-115	76	1.69075	4.52293	2.09494	0.741119
-112.5	-89.5	0.620206	3.33361	0.313766	0.388997
-112.5	-88	0.620732	3.33412	0.314207	0.389249
-112.5	-86	0.653269	3.34533	0.323742	0.402952
-112.5	-84	0.708658	3.36311	0.334028	0.420531
-112.5	-82	0.728384	3.37392	0.349995	0.450508
-112.5	-80	0.726818	3.37413	0.354361	0.44577
-112.5	-78	0.723588	3.37846	0.378427	0.443486
-112.5	-76	0.693322	3.38817	0.443299	0.46174
-112.5	28	2.01976	8.02295	4.58208	4.34775
-112.5	30	1.93957	7.82174	4.95452	4.17847
-112.5	32	2.24595	8.49653	6.81816	4.53997
-112.5	34	2.76269	7.73593	6.5084	3.74083
-112.5	36	2.80218	6.73767	5.12624	3.13539
-112.5	38	3.09388	6.43575	4.21279	2.49247
-112.5	40	5.04808	6.65043	4.03457	2.73122
-112.5	42	5.70143	6.55532	3.80922	2.54455
-112.5	44	5.30172	6.39984	3.77155	2.43531
-112.5	46	3.8957	6.17866	3.92552	2.48753
-112.5	48	3.84888	6.3792	3.36462	2.85075
-112.5	50	5.30978	6.4578	3.41941	3.31735
-112.5	52	6.92539	6.94767	5.5729	4.87063
-112.5	54	8.37664	6.83627	7.39745	5.5492
-112.5	56	4.70929	5.36938	9.40767	3.07777
-112.5	58	3.24735	5.19307	20.8843	2.39806
-112.5	60	2.3655	4.93537	45.0335	1.49455
-112.5	62	2.00518	4.84421	11.5617	1.31689
-112.5	64	1.84435	4.52668	9.89375	1.16766
-112.5	66	1.82688	4.44815	9.28015	1.22315
-112.5	68	1.70332	4.46445	6.20912	1.1518
-112.5	70	1.68372	4.48136	3.74411	0.965434
-112.5	72	1.6172	4.44604	3.18881	0.856187
-112.5	76	1.7129	4.49012	1.98795	0.744372
-110	-89.5	0.620206	3.33361	0.313766	0.388997
-110	-88	0.620769	3.33416	0.314223	0.38925
-110	-86	0.649912	3.34388	0.323102	0.402028
-110	-84	0.709604	3.36007	0.331748	0.417838
-110	-82	0.731679	3.37298	0.349625	0.445478
-110	-80	0.73617	3.37137	0.351874	0.444077
-110	-78	0.734136	3.37794	0.379261	0.449382
-110	-76	0.699464	3.3909	0.445553	0.472743
-110	28	2.28483	7.71374	6.90969	3.69031
-110	30	2.21391	7.13316	6.84828	3.3167
-110	32	2.61189	7.25635	6.13772	3.21551
-110	34	2.30662	6.87885	5.80383	3.12897
-110	36	2.89817	6.56064	4.64692	2.57515
-110	38	3.16072	6.36641	4.20714	2.29464
-110	40	3.96148	6.46645	3.90365	2.57506
-110	42	4.68856	6.51622	3.71795	2.38782
-110	44	3.51961	6.07026	3.5909	2.0025
-110	46	3.25837	6.23054	3.84745	2.29132
-110	48	3.82499	6.41687	3.45731	2.66856
-110	50	5.16873	6.3945	3.60333	3.10363
-110	52	7.10325	6.34839	4.83381	3.27943
-110	54	7.42369	5.99239	7.34851	3.67723
-110	56	4.29394	5.15385	13.1933	2.27771
-110	58	3.14236	5.14734	54.8017	1.79152
-110	60	2.40015	5.01168	39.4157	1.36421
-110	62	2.06712	4.76751	10.7876	1.31204
-110	64	1.87439	4.45327	8.72546	1.18014
-110	66	1.82138	4.39504	7.91411	1.20905
-110	68	1.72	4.42088	5.05393	1.10582
-110	70	1.6361	4.42712	3.39589	0.938156
-110	72	1.58849	4.412	3.06199	0.837213
-107.5	-89.5	0.620206	3.33361	0.313766	0.388997
-107.5	-88	0.620816	3.33419	0.314237	0.389258
-107.5	-86	0.645818	3.34239	0.322329	0.400897
-107.5	-84	0.707736	3.35652	0.329587	0.414837
-107.5	-82	0.732677	3.37207	0.350732	0.439931
-107.5	-80	0.745305	3.3687	0.352478	0.439795
-107.5	-78	0.731256	3.37621	0.380351	0.445035
-107.5	-76	0.701249	3.39213	0.440218	0.47135
-107.5	26	2.10984	7.9567	7.25447	4.05558
-107.5	28	2.47147	7.0817	6.0172	3.37894
-107.5	30	2.1243	6.68619	5.79465	2.95404
-107.5	32	3.00863	7.00436	5.56713	3.1231
-107.5	34	2.3913	6.46458	5.01609	2.75817
-107.5	36	3.55108	6.61086	4.77477	2.68359
-107.5	38	3.55964	6.60866	4.38468	2.47074
-107.5	40	3.66358	6.48171	3.93999	2.36488
-107.5	42	3.80365	6.40548	3.72622	2.27004
-107.5	44	2.96756	6.28204	3.68594	2.22066
-107.5	46	3.6605	6.60463	4.00704	2.57361
-107.5	48	4.68744	6.38814	3.72467	2.7765
-107.5	50	5.76663	6.33665	3.92916	2.93119
-107.5	52	7.56184	6.16706	5.13996	3.03826
-107.5	54	6.14559	5.47369	6.98629	2.64319
-107.5	56	3.72905	4.81936	10.3714	1.82717
-107.5	58	2.85807	4.89082	21.6955	1.41172
-107.5	60	2.36155	4.83324	32.9251	1.29274
-107.5	62	2.07908	4.62646	12.7603	1.36003
-107.5	64	1.84683	4.38737	7.8145	1.21566
-107.5	66	1.7757	4.35953	6.65695	1.21327
-107.5	68	1.71507	4.37847	4.2333	1.06816
-107.5	70	1.60865	4.39235	3.17325	0.900594
-107.5	72	1.5836	4.39161	2.75087	0.810342
-107.5	76	1.84863	4.4264	1.81227	0.77169
-105	-89.5	0.620206	3.33361	0.313766	0.388997
-105	-88	0.620843	3.33422	0.314258	0.389271
-105	-86	0.641588	3.34106	0.321321	0.39975
-105	-84	0.704546	3.35236	0.327471	0.411782
-105	-82	0.730935	3.37074	0.351767	0.434181
-105	-80	0.74687	3.36657	0.354519	0.433582
-105	-78	0.725674	3.37363	0.374429	0.436439
-105	-76	0.703277	3.39141	0.426895	0.46666
-105	20	6.13597	8.98479	10.1508	6.3867
-105	22	3.73677	8.61876	8.05886	4.5663
-105	24	3.0389	9.26909	6.31554	4.91784
-105	26	2.40783	8.9075	5.54923	3.63929
-105	28	2.90265	7.00064	5.55134	3.48504
-105	30	2.67557	6.6736	5.54115	3.15597
-105	32	3.35812	7.06135	5.70668	3.30027
-105	34	2.73244	6.44675	5.30653	2.90982
-105	36	2.82675	6.38896	4.76836	2.73049
-105	38	3.15867	6.47368	4.43764	3.62275
-105	40	4.06999	7.0374	4.69417	2.92214
-105	42	3.37385	6.65015	4.2509	2.37208
-105	44	3.33667	6.65981	4.0388	2.53287
-105	46	4.36136	6.63725	4.0499	2.754
-105	48	5.63617	6.39763	3.98097	2.83967
-105	50	7.01907	6.35533	4.2611	3.18912
-105	52	6.67549	5.86791	5.2234	2.77891
-105	54	4.78923	5.18135	7.06094	2.2263
-105	56	3.14984	4.69935	10.2509	1.55874
-105	58	2.5273	4.69125	22.6661	1.17745
-105	60	2.30888	4.72898	39.3149	1.22927
-105	62	2.05329	4.55631	11.4501	1.338
-105	64	1.82635	4.38516	7.17717	1.21302
-105	66	1.73695	4.33388	5.75567	1.18571
-105	68	1.66581	4.35204	3.99344	1.03856
-105	70	1.60116	4.37053	3.01402	0.882448
-105	72	1.59276	4.35577	2.35085	0.791537
-102.5	-89.5	0.620206	3.33361	0.313766	0.388997
-102.5	-88	0.620862	3.33426	0.31428	0.38926
-102.5	-86	0.638094	3.34012	0.320352	0.398747
-102.5	-84	0.698618	3.3483	0.32527	0.409149
-102.5	-82	0.72887	3.36796	0.35084	0.429281
-102.5	-80	0.746103	3.36526	0.356095	0.428683
-102.5	-78	0.719814	3.3702	0.369271	0.431046
-102.5	-76	0.705331	3.38812	0.411737	0.462101
-102.5	20	15.7866	14.2232	17.2984	15.6546
-102.5	22	7.30905	9.71377	10.6692	6.39017
-102.5	24	3.81499	7.59534	5.54733	3.69405
-102.5	26	4.9202	8.34538	5.95683	4.66377
-102.5	28	4.63896	7.97728	6.17904	4.51508
-102.5	30	3.98087	7.83984	6.19294	4.09761
-102.5	32	4.09834	7.65663	6.23213	3.79802
-102.5	34	3.76542	6.88442	6.17271	3.4563
-102.5	36	3.6017	6.64619	5.69803	3.29407
-102.5	38	3.7488	6.57091	5.08748	3.11287
-102.5	40	4.29522	6.81557	4.94718	2.89362
-102.5	42	3.91935	6.92201	4.84682	2.64145
-102.5	44	4.57422	6.90104	4.55882	2.76138
-102.5	46	6.06623	7.00059	4.79408	3.13918
-102.5	48	6.69819	6.69652	4.41473	2.93237
-102.5	50	7.79685	6.48927	4.39424	3.40802
-102.5	52	5.84616	5.74817	5.29325	2.66671
-102.5	54	4.02887	4.97879	7.24948	2.42032
-102.5	56	2.81777	4.63647	9.86051	1.51025
-102.5	58	2.40415	4.60483	17.4398	1.1439
-102.5	60	2.20562	4.68248	21.0811	1.22401
-102.5	62	2.00549	4.54162	9.22207	1.27676
-102.5	64	1.79023	4.40028	6.71794	1.21078
-102.5	66	1.68053	4.34561	5.33311	1.16053
-102.5	68	1.6418	4.32543	3.63944	0.996061
-102.5	70	1.60422	4.31204	2.84876	0.846111
-100	-89.5	0.620206	3.33361	0.313766	0.388997
-100	-88	0.620892	3.33434	0.314305	0.389253
-100	-86	0.635199	3.33937	0.319453	0.397838
-100	-84	0.689388	3.345	0.323081	0.40752
-100	-82	0.728405	3.36326	0.346852	0.425226
-100	-80	0.745724	3.36474	0.354298	0.425557
-100	-78	0.714558	3.36609	0.365082	0.427309
-100	-76	0.706351	3.38191	0.397805	0.456223
-100	-74	0.702418	3.4989	0.486307	0.535097
-100	-72	0.915592	3.70736	0.664264	0.694682
-100	18	11.38	19.7247	15.5279	9.94833
-100	20	25.312	21.8039	25.6824	21.5757
-100	22	10.749	16.0933	12.1179	8.25014
-100	24	4.89362	10.308	7.22838	4.68419
-100	26	7.81448	10.6574	7.31341	5.95097
-100	28	7.40473	9.53634	7.04893	4.94616
-100	30	6.42408	8.78907	6.95003	4.72173
-100	32	5.64416	8.24269	6.81408	4.30252
-100	34	5.02917	7.49881	7.02122	3.79342
-100	36	5.12208	7.17946	6.96102	3.53762
-100	38	5.58743	7.21465	6.56392	3.33398
-100	40	5.63587	7.35438	6.28912	3.20705
-100	42	5.28905	7.44815	5.91896	3.06681
-100	44	5.81974	7.49475	5.53922	3.10759
-100	46	6.38554	7.41253	5.33556	3.29558
-100	48	6.80087	6.84049	5.00106	3.22342
-100	50	7.15866	6.2283	4.9678	3.1895
-100	52	5.02274	5.36948	5.9309	2.35902
-100	54	3.46293	4.84509	8.36543	1.94092
-100	56	2.57429	4.64232	9.75788	1.38136
-100	58	2.2419	4.59539	13.7518	1.19557
-100	60	2.11234	4.61874	14.3409	1.26928
-100	62	1.99333	4.51197	7.87157	1.23314
-100	64	1.77618	4.39116	5.91401	1.17681
-100	66	1.64441	4.34055	4.69143	1.11507
-100	72	1.64316	4.29524	2.07819	0.786293
-100	76	1.88676	4.3685	2.02166	0.74935
-97.5	-89.5	0.620206	3.33361	0.313766	0.388997
-97.5	-88	0.620924	3.33443	0.314335	0.38926
-97.5	-86	0.632637	3.33802	0.318335	0.396502
-97.5	-84	0.6775	3.34207	0.321347	0.406365
-97.5	-82	0.727097	3.35759	0.341047	0.421993
-97.5	-80	0.744664	3.36345	0.351661	0.423464
-97.5	-78	0.712054	3.36198	0.360932	0.424776
-97.5	-76	0.711906	3.37449	0.384056	0.452873
-97.5	-74	0.690112	3.48503	0.455038	0.516233
-97.5	-72	0.891603	3.72048	0.604101	0.672938
-97.5	16	5.75304	14.791	14.1309	4.09067
-97.5	18	8.8139	18.9833	15.9923	9.87895
-97.5	20	9.7699	21.129	17.4265	9.97933
-97.5	26	4.37159	11.088	8.87347	4.57817
-97.5	28	5.30516	9.36995	7.79757	4.45318
-97.5	30	7.52533	8.72197	7.00627	5.37377
-97.5	32	8.48661	8.47901	7.15388	5.66739
-97.5	34	8.24465	8.23714	7.68067	5.1225
-97.5	36	8.08074	8.36223	8.37799	4.65892
-97.5	38	7.93699	8.84175	8.31168	4.17958
-97.5	40	7.15267	8.37754	7.92224	3.90912
-97.5	42	6.61005	8.43273	7.76348	3.6695
-97.5	44	6.65942	8.41733	7.6569	3.58679
-97.5	46	7.34344	8.04287	7.11018	3.51317
-97.5	48	7.37335	6.8496	6.66928	3.405
-97.5	50	8.08601	6.27152	7.36843	3.68144
-97.5	52	4.59009	5.07729	11.8177	2.25385
-97.5	54	3.10456	4.75406	14.9035	1.59638
-97.5	56	2.44104	4.63823	9.85421	1.27029
-97.5	58	2.11773	4.56067	11.2063	1.22541
-97.5	60	2.02967	4.61377	9.97967	1.29125
-97.5	62	1.89032	4.48478	6.45427	1.25694
-97.5	64	1.66982	4.38839	4.78479	1.1821
-97.5	66	1.54201	4.3527	3.69057	1.09029
-97.5	68	1.539	4.31557	2.87349	0.944347
-97.5	72	1.58286	4.28078	2.15447	0.786394
-95	-89.5	0.620206	3.33361	0.313766	0.388997
-95	-88	0.620962	3.33453	0.314374	0.389284
-95	-86	0.629875	3.33702	0.317074	0.395723
-95	-84	0.666613	3.34043	0.320663	0.406232
-95	-82	0.720757	3.35294	0.335159	0.419466
-95	-80	0.742628	3.36149	0.349889	0.423233
-95	-78	0.713789	3.35777	0.356742	0.42338
-95	-76	0.719969	3.3685	0.371139	0.450576
-95	-74	0.684635	3.47594	0.424608	0.504866
-95	18	6.64284	19.7227	19.2618	7.73325
-95	30	7.29459	8.33675	6.9795	6.32283
-95	32	8.78134	7.65849	6.87307	6.79977
-95	34	9.83159	8.01759	7.82035	6.59077
-95	36	10.7545	8.76441	9.19116	6.44813
-95	38	10.8278	9.13933	9.17159	5.5282
-95	40	9.23812	8.88686	8.95506	4.92587
-95	42	7.86952	9.18101	9.36872	4.61322
-95	44	7.45644	9.03844	9.48619	4.13712
-95	46	8.23351	8.41949	9.13276	3.82375
-95	48	7.13753	6.81569	9.78881	3.26684
-95	50	6.48874	5.77427	19.9818	2.95361
-95	52	4.05196	4.86675	161.719	1.91955
-95	54	2.87573	4.64923	23.7246	1.33592
-95	56	2.34821	4.52197	10.5482	1.06431
-95	58	2.06246	4.53558	9.21702	1.22451
-95	60	1.96066	4.57788	7.88672	1.25769
-95	62	1.74837	4.47856	5.12243	1.28005
-95	64	1.5084	4.3711	3.46957	1.21632
-95	66	1.45791	4.34052	2.73929	1.0619
-95	68	1.46592	4.31688	2.43187	0.934505
-95	70	1.38416	4.26246	2.16762	0.830871
-95	72	1.4745	4.27095	2.173	0.780156
-95	74	1.64196	4.33255	2.18325	0.779675
-95	80	1.92471	4.35895	2.05339	0.75599
-92.5	-89.5	0.620206	3.33361	0.313766	0.388997
-92.5	-88	0.620966	3.33456	0.314372	0.389285
-92.5	-86	0.628187	3.33712	0.315917	0.395691
-92.5	-84	0.658487	3.33979	0.32049	0.406639
-92.5	-82	0.708201	3.34874	0.329509	0.417387
-92.5	-80	0.738976	3.35864	0.348635	0.423953
-92.5	-78	0.713907	3.35405	0.352418	0.423429
-92.5	-76	0.725326	3.36311	0.357908	0.446574
-92.5	-74	0.677981	3.4647	0.393901	0.491145
-92.5	16	9.3052	32.1555	21.1611	15.5238
-92.5	18	8.52964	28.5957	21.7737	14.4303
-92.5	30	6.21138	7.98029	6.8868	6.24624
-92.5	32	8.60039	7.62767	7.49213	7.76837
-92.5	34	9.73843	7.63551	8.13387	7.94318
-92.5	36	11.1013	8.14993	9.34281	7.56335
-92.5	38	11.4377	8.38525	9.45558	6.50439
-92.5	40	10.6881	8.84421	8.98554	5.61959
-92.5	42	8.93466	9.47107	9.58522	5.63159
-92.5	44	8.49795	9.7197	10.1947	5.19152
-92.5	46	8.94883	9.15975	10.5887	4.41947
-92.5	48	6.56331	6.88087	12.3275	3.33981
-92.5	50	5.11327	5.28156	23.0675	2.71466
-92.5	52	3.53194	4.76093	132.353	1.88045
-92.5	54	2.67191	4.59122	22.9744	1.29122
-92.5	56	2.25296	4.53789	9.93375	1.06757
-92.5	64	1.33289	4.36069	2.75888	1.24107
-92.5	66	1.37868	4.33116	2.17002	1.02781
-92.5	68	1.37477	4.30426	2.12123	0.895012
-92.5	70	1.28841	4.25957	2.10158	0.830039
-92.5	74	1.53211	4.32166	2.20614	0.773028
-92.5	76	1.55301	4.32134	2.10025	0.746066
-92.5	80	1.84155	4.38834	2.1136	0.779823
-90	-89.5	0.620206	3.33361	0.313766	0.388997
-90	-88	0.620958	3.33455	0.314337	0.389275
-90	-86	0.627181	3.3374	0.314692	0.396382
-90	-84	0.65264	3.3392	0.319649	0.406789
-90	-82	0.693583	3.34473	0.323157	0.415738
-90	-80	0.731963	3.35538	0.347529	0.424085
-90	-78	0.712932	3.3524	0.347946	0.4252
-90	-76	0.725984	3.35702	0.344922	0.440813
-90	-74	0.674315	3.45955	0.371179	0.474208
-90	14	13.1245	22.0621	30.2477	19.1169
-90	16	6.04219	22.9024	18.1938	14.8539
-90	18	3.70725	23.5906	13.6528	8.13471
-90	20	3.74983	14.2591	12.1917	6.93805
-90	30	5.7136	8.0379	7.54535	6.31084
-90	32	8.14015	7.93966	7.67609	7.46371
-90	34	10.1746	7.91627	8.57946	7.68445
-90	36	11.3507	8.43147	9.25128	8.86016
-90	38	12.5674	9.32359	10.2929	7.70114
-90	40	11.5888	9.68354	9.75614	6.46914
-90	42	9.82036	10.4381	10.1737	6.46427
-90	44	8.83354	10.6087	11.0111	6.21409
-90	46	7.18985	9.21102	12.2448	4.50194
-90	48	4.70689	7.29802	14.7636	3.49764
-90	50	4.04388	4.89188	18.3949	2.43723
-90	52	3.03504	4.64932	43.915	1.69515
-90	54	2.46467	4.53485	16.3669	1.24069
-90	56	2.12223	4.52206	9.95709	1.26316
-90	64	1.25609	4.34734	2.61645	1.23482
-90	66	1.30543	4.31933	1.99753	0.976703
-90	68	1.29856	4.2991	1.96959	0.867262
-90	76	1.46576	4.3004	2.13596	0.750303
-90	80	1.83946	4.39957	2.16526	0.814106
-87.5	-89.5	0.620206	3.33361	0.313766	0.388997
-87.5	-88	0.620947	3.33452	0.314299	0.389276
-87.5	-86	0.627267	3.33796	0.313486	0.397803
-87.5	-84	0.64441	3.33874	0.318129	0.407164
-87.5	-82	0.677854	3.34068	0.319456	0.414353
-87.5	-80	0.721137	3.35155	0.344786	0.42365
-87.5	-78	0.709245	3.34911	0.342837	0.422082
-87.5	-76	0.716774	3.35135	0.333099	0.433664
-87.5	-74	0.67189	3.45331	0.355132	0.457764
-87.5	14	6.36089	15.5916	20.0518	18.2288
-87.5	20	3.25008	8.30586	12.7509	4.84414
-87.5	32	6.5977	7.95849	7.74301	7.36353
-87.5	34	10.6538	8.59341	9.28531	8.43301
-87.5	36	11.9893	8.82329	9.72811	8.20745
-87.5	38	13.3512	10.4516	10.8092	8.663
-87.5	40	11.8373	10.4578	10.3182	7.47042
-87.5	42	10.1336	12.9452	12.9271	7.97474
-87.5	46	5.47306	9.82812	12.8351	4.34914
-87.5	50	3.49694	5.08185	14.3588	2.70073
-87.5	52	2.66625	4.65092	20.1435	1.85657
-87.5	54	2.28266	4.47726	12.6694	1.35788
-87.5	56	1.98602	4.49003	9.25587	1.56411
-87.5	66	1.22403	4.30328	2.05244	0.952184
-87.5	68	1.21293	4.28435	1.94439	0.849511
-87.5	72	1.28497	4.26742	2.11882	0.765366
-87.5	74	1.40889	4.33413	2.25369	0.757197
-87.5	76	1.34896	4.29429	2.15547	0.766648
-87.5	78	1.43295	4.33903	2.11235	0.817198
-87.5	80	1.76378	4.36492	2.20094	0.840879
-87.5	82	1.82658	4.32408	2.00415	0.787026
-85	-89.5	0.620206	3.33361	0.313766	0.388997
-85	-88	0.620943	3.33447	0.314272	0.389267
-85	-86	0.628992	3.33936	0.312711	0.400011
-85	-84	0.634543	3.33855	0.316396	0.406925
-85	-82	0.662794	3.33806	0.317289	0.411992
-85	-80	0.705712	3.34683	0.335439	0.421628
-85	-78	0.692367	3.34221	0.331755	0.413644
-85	-76	0.697461	3.34513	0.322465	0.425681
-85	-74	0.661548	3.45675	0.34982	0.44559
-85	10	3.9235	8.48221	17.0959	5.325
-85	12	3.59159	8.79716	17.9576	8.62519
-85	14	3.22587	9.84963	17.4606	6.95054
-85	30	4.69958	8.96852	8.23328	5.09744
-85	32	6.88179	8.5536	8.0622	6.65604
-85	34	10.9816	9.59313	9.92076	8.57423
-85	36	11.4029	9.30204	11.0614	8.19238
-85	38	13.6104	10.9077	11.1309	8.91007
-85	40	13.0756	11.7282	10.9539	8.68079
-85	42	10.5999	12.135	11.2716	8.43272
-85	44	7.76638	11.4617	12.0496	6.38638
-85	46	5.27107	10.0923	16.8852	4.35899
-85	48	3.4436	7.24551	13.1649	3.30621
-85	50	3.05541	5.14006	11.2515	2.57068
-85	52	2.43675	4.59696	12.6633	1.87582
-85	54	2.13268	4.46565	10.2334	1.57115
-85	64	1.20155	4.33584	2.93626	1.20456
-85	66	1.20396	4.29091	2.32189	0.968679
-85	68	1.17683	4.2576	2.04258	0.844019
-85	70	1.16823	4.26258	2.05182	0.793752
-85	72	1.26692	4.31201	2.12446	0.762971
-85	74	1.35891	4.37054	2.29134	0.777229
-85	76	1.27161	4.30467	2.16309	0.793006
-85	78	1.3174	4.29442	2.13658	0.869116
-85	80	1.57926	4.29776	2.211	0.872584
-85	82	1.74962	4.32317	2.10541	0.782122
-82.5	-89.5	0.620206	3.33361	0.313766	0.388997
-82.5	-88	0.620953	3.33444	0.314241	0.389244
-82.5	-86	0.630748	3.34078	0.312135	0.402422
-82.5	-84	0.627479	3.33873	0.314229	0.406046
-82.5	-82	0.647594	3.33707	0.316058	0.409169
-82.5	-80	0.684384	3.34199	0.324086	0.416048
-82.5	-78	0.674158	3.33586	0.305774	0.403977
-82.5	-76	0.672474	3.33982	0.311472	0.416547
-82.5	-74	0.64738	3.47427	0.348675	0.441018
-82.5	28	4.71311	7.85342	8.34502	4.14346
-82.5	30	5.81309	8.13795	8.76767	4.88349
-82.5	32	6.95902	8.56804	8.67605	6.0918
-82.5	34	9.32389	8.92423	9.33496	7.40789
-82.5	36	11.505	9.41431	11.3525	7.87194
-82.5	38	11.4315	10.3125	11.6507	8.21129
-82.5	40	12.6319	11.9171	10.9965	8.73779
-82.5	42	10.752	13.8963	12.0499	8.86832
-82.5	46	5.24655	10.0281	12.8572	5.03424
-82.5	48	3.64104	6.49758	11.0572	3.4036
-82.5	50	2.83617	5.10905	9.45189	2.31401
-82.5	52	2.23341	4.63497	10.0791	1.82229
-82.5	54	1.98873	4.48638	8.32751	1.76173
-82.5	68	1.18152	4.25759	2.08105	0.854621
-82.5	70	1.17245	4.2917	2.03646	0.803288
-82.5	72	1.21354	4.32324	2.10304	0.771616
-82.5	74	1.28889	4.35741	2.24476	0.778055
-82.5	76	1.26632	4.31661	2.18897	0.839755
-82.5	78	1.27087	4.22172	2.12602	0.909117
-82.5	80	1.43148	4.23216	2.22784	0.861645
-82.5	82	1.74306	4.31139	2.18131	0.769784
-80	-89.5	0.620206	3.33361	0.313766	0.388997
-80	-88	0.62096	3.33438	0.314207	0.389224
-80	-86	0.632077	3.34204	0.311968	0.404785
-80	-84	0.621422	3.33945	0.311782	0.404951
-80	-82	0.630724	3.33642	0.312447	0.406452
-80	-80	0.659424	3.33872	0.317103	0.408422
-80	-78	0.649839	3.33314	0.302837	0.397764
-80	-76	0.644132	3.33645	0.301655	0.406142
-80	-74	0.637155	3.49217	0.339945	0.440487
-80	-6	6.758	11.0307	12.2703	12.5703
-80	-4	5.95565	9.63422	8.53029	10.3592
-80	-2	6.6692	11.4767	7.93909	9.05085
-80	0	5.27804	9.67976	8.27981	7.99471
-80	34	8.57234	8.55502	8.73677	6.06665
-80	36	13.8142	10.0802	11.7082	8.59569
-80	38	11.0613	10.3011	10.9549	7.78824
-80	40	12.2056	13.3517	12.9496	11.3797
-80	42	9.91765	13.393	12.1961	8.41895
-80	44	9.76972	14.8639	11.9623	8.93703
-80	46	6.15911	8.85682	10.4496	5.22061
-80	48	4.51264	6.43204	9.43411	3.94107
-80	50	3.01293	5.15591	8.72203	2.40954
-80	70	1.16838	4.32244	2.05153	0.818532
-80	72	1.18808	4.33454	2.13959	0.788518
-80	76	1.23517	4.30947	2.25594	0.900859
-80	78	1.31479	4.2136	2.12481	0.916977
-80	80	1.4946	4.21548	2.20297	0.850426
-80	82	1.72861	4.29947	2.23028	0.761853
-77.5	-89.5	0.620206	3.33361	0.313766	0.388997
-77.5	-88	0.620972	3.33432	0.314188	0.389199
-77.5	-86	0.633237	3.34274	0.312342	0.406547
-77.5	-84	0.615893	3.33949	0.308735	0.404158
-77.5	-82	0.614144	3.33594	0.306393	0.402669
-77.5	-80	0.632094	3.3358	0.306834	0.399661
-77.5	-78	0.625741	3.33221	0.30101	0.390607
-77.5	-76	0.609079	3.3328	0.292259	0.391844
-77.5	-74	0.638294	3.53919	0.337371	0.453628
-77.5	-10	7.2831	11.7714	9.87979	10.8024
-77.5	-8	6.28147	9.9071	7.30903	7.60561
-77.5	-6	6.23637	8.57109	5.53196	5.6136
-77.5	-4	6.10509	8.16226	4.81646	5.17191
-77.5	-2	7.29739	9.99594	5.82521	7.04531
-77.5	0	8.29534	11.8098	8.07109	8.97087
-77.5	2	5.17587	8.72116	5.82331	5.39778
-77.5	8	5.10682	10.3301	15.9248	4.12015
-77.5	36	10.9782	8.99663	9.71635	6.23347
-77.5	38	12.2867	10.3269	10.7933	7.31174
-77.5	40	13.3067	12.7177	12.8671	9.47216
-77.5	42	9.72327	11.8303	11.5892	8.19085
-77.5	44	8.91626	11.5659	10.5397	7.04833
-77.5	46	7.03873	8.09982	8.79802	5.35262
-77.5	48	4.89662	6.52553	8.47118	3.88082
-77.5	50	3.41148	5.3841	7.85178	2.43716
-77.5	52	2.54881	5.04344	7.21823	1.97087
-77.5	54	2.19383	4.77375	6.33433	1.88344
-77.5	60	1.40396	4.43803	3.99912	1.531
-77.5	62	1.37938	4.44478	3.96895	1.38775
-77.5	70	1.15774	4.33548	2.21167	0.820231
-77.5	72	1.18391	4.32594	2.07018	0.776075
-77.5	78	1.31581	4.23958	2.2149	0.943674
-77.5	80	1.542	4.23112	2.19463	0.853342
-77.5	82	1.71802	4.30223	2.26705	0.766592
-75	-89.5	0.620206	3.33361	0.313766	0.388997
-75	-88	0.620998	3.33426	0.314166	0.389199
-75	-86	0.634217	3.34294	0.31245	0.407593
-75	-84	0.611771	3.33854	0.305797	0.402899
-75	-82	0.598166	3.33342	0.299178	0.397378
-75	-80	0.605742	3.3319	0.294893	0.390751
-75	-78	0.600901	3.3292	0.292872	0.380331
-75	-76	0.583497	3.34897	0.288892	0.385011
-75	-74	0.659166	3.61624	0.337159	0.488638
-75	-50	1.98072	4.50977	1.60805	1.42637
-75	-48	1.88504	4.34574	1.59714	1.3512
-75	-14	5.69055	10.4687	9.87166	10.888
-75	-12	5.69057	8.70078	7.03603	7.5797
-75	-10	4.99697	8.08633	6.43343	6.38876
-75	-8	6.23088	9.49073	7.13825	6.02271
-75	-6	7.73831	9.97436	7.61152	6.14655
-75	-4	9.07904	10.5719	7.60122	6.51769
-75	-2	9.55287	10.6071	6.89911	6.50548
-75	0	9.87819	11.1311	6.39926	6.43802
-75	2	8.60271	10.0158	4.93144	5.02609
-75	4	15.6593	19.9817	13.2773	14.7143
-75	6	10.8791	15.4307	13.3717	9.72208
-75	8	7.73532	12.6599	16.34	9.13906
-75	10	5.45829	11.7377	17.1171	9.00216
-75	40	12.2803	12.7205	14.0763	8.08298
-75	42	9.60384	10.5217	11.3492	7.31213
-75	44	8.8417	9.76515	9.69672	6.50344
-75	46	9.29402	9.39709	8.7165	6.91827
-75	48	5.40814	6.58542	7.76218	4.03298
-75	50	3.69329	5.41859	6.69273	2.31765
-75	52	2.80983	5.09124	6.12298	1.9151
-75	54	2.39804	4.93463	5.88879	1.8913
-75	56	2.12605	4.66389	5.33957	1.83996
-75	58	1.83316	4.4576	4.32611	1.71542
-75	60	1.51336	4.43675	3.81849	1.45635
-75	62	1.44326	4.45641	3.78225	1.34478
-75	70	1.13885	4.32936	2.41147	0.830158
-75	72	1.16113	4.28932	2.12182	0.781328
-75	80	1.56604	4.24114	2.19058	0.847805
-75	82	1.74126	4.31482	2.28154	0.770529
-72.5	-89.5	0.620206	3.33361	0.313766	0.388997
-72.5	-88	0.621034	3.33421	0.314146	0.389195
-72.5	-86	0.635289	3.34276	0.312042	0.407937
-72.5	-84	0.607733	3.337	0.3028	0.401369
-72.5	-82	0.585531	3.33161	0.293391	0.393197
-72.5	-80	0.579653	3.32873	0.284901	0.382056
-72.5	-78	0.572025	3.32642	0.282092	0.369254
-72.5	-76	0.582754	3.37986	0.294146	0.390559
-72.5	-74	0.65986	3.61941	0.337613	0.492702
-72.5	-72	0.769725	3.82816	0.384276	0.61439
-72.5	-70	0.844742	3.98068	0.430627	0.750185
-72.5	-54	2.13139	4.8175	1.95553	1.38239
-72.5	-52	1.93671	4.81692	2.33394	1.31856
-72.5	-50	1.78696	4.45888	1.70257	1.0575
-72.5	-48	1.6055	4.27535	1.67072	1.04795
-72.5	-46	1.71679	4.41393	1.98188	1.22297
-72.5	-44	1.85751	4.53532	2.03422	1.37651
-72.5	-42	2.17055	5.86061	3.08972	2.10152
-72.5	-40	2.42487	6.56721	3.12596	2.41305
-72.5	-38	3.45177	10.5703	4.05874	3.34004
-72.5	-36	3.65065	9.31366	4.53906	4.01328
-72.5	-16	5.49243	9.86766	5.34734	7.74213
-72.5	-14	5.66618	9.37959	8.45916	7.38471
-72.5	-12	4.7174	7.31713	6.69518	6.3308
-72.5	-10	6.70072	9.77614	7.86363	6.96432
-72.5	-8	7.92415	10.6261	8.67679	6.37089
-72.5	-6	8.81335	11.0162	9.55496	7.44852
-72.5	-4	9.59328	11.0614	9.13046	7.80847
-72.5	-2	9.89163	10.841	7.94087	7.05529
-72.5	0	10.7034	11.0973	7.45761	6.8863
-72.5	2	10.6161	12.766	7.11614	6.73891
-72.5	4	10.1662	11.954	7.55145	5.33276
-72.5	6	8.35334	12.2711	10.4576	6.75601
-72.5	8	8.11384	13.4618	12.8578	9.1912
-72.5	10	5.19398	11.8666	14.7246	8.62819
-72.5	42	9.58712	9.68262	10.7447	6.01364
-72.5	44	9.02647	8.83871	9.27505	5.63528
-72.5	46	11.206	10.5706	9.45669	8.13814
-72.5	48	6.02375	7.03194	7.41636	4.47944
-72.5	50	3.7925	5.60854	5.8243	2.39807
-72.5	52	2.83929	5.2134	5.64396	1.94878
-72.5	54	2.38525	5.01652	5.56595	1.84448
-72.5	56	2.10546	4.71612	5.11021	1.74881
-72.5	58	1.84134	4.53354	4.21322	1.59887
-72.5	60	1.55703	4.44296	3.70452	1.3882
-72.5	64	1.28076	4.35521	3.32447	1.14526
-72.5	66	1.17712	4.32627	3.123	1.01674
-72.5	68	1.14178	4.34968	2.93253	0.919017
-72.5	70	1.16041	4.31351	2.4014	0.832214
-72.5	80	1.54404	4.25068	2.20355	0.831275
-72.5	82	1.76845	4.31166	2.27812	0.770898
-70	-89.5	0.620206	3.33361	0.313766	0.388997
-70	-88	0.621058	3.33419	0.314132	0.389193
-70	-86	0.63645	3.34251	0.311408	0.40781
-70	-84	0.606015	3.33582	0.29959	0.400921
-70	-82	0.579125	3.33019	0.289602	0.391682
-70	-80	0.56442	3.3287	0.278084	0.374787
-70	-78	0.552462	3.32622	0.27421	0.361571
-70	-76	0.588763	3.39232	0.297892	0.39658
-70	-74	0.651235	3.57776	0.332199	0.480058
-70	-72	0.695405	3.71521	0.351834	0.554454
-70	-70	0.746678	3.81234	0.392944	0.651534
-70	-54	1.90023	4.91476	2.01874	1.23453
-70	-52	1.78153	4.83046	2.27268	1.15144
-70	-50	2.44429	5.05069	1.90028	0.901984
-70	-48	2.09276	4.83248	1.56135	0.877355
-70	-46	3.1124	5.0666	1.86691	1.01008
-70	-44	1.66537	4.75117	2.07022	1.19934
-70	-42	1.71929	5.02193	2.47958	1.62489
-70	-40	3.3016	6.50867	2.52507	2.31052
-70	-38	3.8861	7.1133	3.6694	3.64572
-70	-36	3.81585	7.53021	5.45639	3.42029
-70	-34	7.3195	13.3104	13.8426	6.67685
-70	-32	5.52825	8.75257	5.45797	4.23782
-70	-30	4.36659	7.09815	2.83733	3.21606
-70	-28	5.23319	7.27631	3.02923	3.84873
-70	-26	5.25484	5.95277	2.04611	3.25104
-70	-24	5.61147	5.80567	2.18669	3.72004
-70	-22	5.12373	6.18962	2.61918	4.34076
-70	-20	4.69921	5.98215	2.35716	4.40193
-70	-18	5.58723	8.3518	3.7837	7.27145
-70	-16	4.874	8.87807	7.05496	8.43934
-70	-14	6.79525	9.81758	8.19964	9.67741
-70	-12	6.69517	9.82518	9.59243	9.86136
-70	-10	6.59172	9.72909	9.0122	7.86275
-70	-8	8.03851	10.168	10.5895	7.64211
-70	-6	8.49686	10.6164	10.4997	8.16406
-70	-4	8.9546	10.7048	9.59902	8.23435
-70	-2	10.0166	11.4059	8.65172	8.00925
-70	0	11.116	12.254	8.11578	8.05134
-70	2	11.6779	12.9843	8.05953	8.78938
-70	4	11.7401	13.2067	8.7143	6.72843
-70	6	7.87326	12.7337	10.0639	4.84631
-70	8	6.91135	15.1364	12.9755	6.16789
-70	10	4.93418	10.3503	14.5021	7.25498
-70	44	6.84404	7.84553	8.95801	4.10123
-70	46	8.08021	7.67934	8.27246	4.76304
-70	48	5.78748	6.44133	6.80132	3.77681
-70	50	3.7615	5.49122	5.36601	2.08627
-70	52	2.74922	5.10495	5.24165	1.7683
-70	54	2.2414	4.92631	5.26114	1.71085
-70	56	2.00125	4.66306	5.07337	1.66379
-70	58	1.75557	4.59386	4.13126	1.51986
-70	60	1.53836	4.49357	3.66366	1.3458
-70	64	1.27827	4.39954	3.05313	1.05439
-70	66	1.17131	4.40929	2.90404	0.972249
-70	68	1.12684	4.40811	2.72376	0.901902
-70	70	1.13406	4.29903	2.23468	0.865835
-70	78	0.994152	4.68531	2.29631	0.84493
-70	82	1.79927	4.28426	2.26018	0.764176
-67.5	-89.5	0.620206	3.33361	0.313766	0.388997
-67.5	-88	0.621095	3.33418	0.314122	0.38919
-67.5	-86	0.63755	3.34221	0.310719	0.407475
-67.5	-84	0.607423	3.33489	0.296693	0.401057
-67.5	-82	0.573804	3.32751	0.285948	0.389308
-67.5	-80	0.552421	3.32715	0.272067	0.368377
-67.5	-78	0.537497	3.3281	0.268378	0.356355
-67.5	-76	0.58898	3.38424	0.295682	0.389559
-67.5	-74	0.648997	3.55666	0.33	0.466805
-67.5	-72	0.642247	3.63816	0.342052	0.528159
-67.5	-70	0.660451	3.686	0.348815	0.59057
-67.5	-68	0.712128	3.90549	0.394195	0.714326
-67.5	-54	1.81453	4.82529	1.70377	1.17112
-67.5	-48	7.84149	6.50835	1.62235	1.03731
-67.5	-46	10.8695	8.57156	1.88452	1.85226
-67.5	-44	8.3742	5.45142	1.79127	1.19837
-67.5	-42	4.44705	5.38583	1.96755	1.4829
-67.5	-40	6.73571	9.46585	2.40093	2.34822
-67.5	-38	5.59802	8.02976	3.86606	3.50076
-67.5	-36	5.06999	6.94196	3.62561	3.0378
-67.5	-34	5.82878	7.33722	4.46337	3.73167
-67.5	-32	5.8598	7.14258	4.42844	4.65242
-67.5	-30	5.42362	6.67263	3.6258	4.49767
-67.5	-28	4.18794	5.97717	1.96161	3.58727
-67.5	-26	3.60433	5.27223	1.2061	2.6932
-67.5	-24	3.69356	5.28577	1.45296	2.83971
-67.5	-22	3.0594	5.5615	2.08228	3.48029
-67.5	-20	2.59075	5.57408	2.16994	4.02349
-67.5	-18	3.2182	7.20579	4.50016	6.11372
-67.5	-16	4.76421	8.05959	7.85293	11.6145
-67.5	-14	6.08563	8.98314	9.84494	16.7495
-67.5	-12	7.33755	10.2296	12.7715	11.6512
-67.5	-10	7.36358	9.98613	11.9361	9.53432
-67.5	-8	7.68304	9.9595	12.7551	8.82963
-67.5	-6	8.35458	10.2871	11.4709	10.0419
-67.5	-4	8.85167	10.332	10.3776	10.6146
-67.5	-2	9.92013	10.9981	9.66451	10.1352
-67.5	0	11.3915	12.7047	9.08215	10.3962
-67.5	2	12.5467	14.5107	8.87138	9.63514
-67.5	4	11.1507	15.0847	9.46721	8.38381
-67.5	6	7.11197	13.0988	11.0503	5.93038
-67.5	8	5.75126	12.477	12.9024	5.76517
-67.5	10	5.13225	10.24	15.4567	8.20448
-67.5	46	5.25954	6.48932	6.72872	2.98033
-67.5	48	4.86771	6.19681	6.36302	2.99595
-67.5	50	3.33926	5.39874	5.54257	2.12844
-67.5	52	2.59847	5.00202	4.99801	1.62202
-67.5	54	2.15506	4.80332	5.0639	1.60977
-67.5	56	1.89715	4.61795	4.94345	1.61514
-67.5	58	1.70445	4.65898	4.04582	1.47332
-67.5	64	1.28728	4.4652	2.77492	1.00763
-67.5	66	1.1496	4.45068	2.62552	0.922731
-67.5	68	1.09177	4.37875	2.55762	0.920369
-67.5	78	0.980321	4.96096	2.22087	0.810933
-67.5	82	1.84137	4.27563	2.20945	0.770719
-65	-89.5	0.620206	3.33361	0.313766	0.388997
-65	-88	0.621112	3.33421	0.314127	0.38921
-65	-86	0.638389	3.3418	0.309931	0.406913
-65	-84	0.611714	3.33502	0.296058	0.402004
-65	-82	0.569386	3.32431	0.281975	0.384556
-65	-80	0.545118	3.32795	0.265732	0.361842
-65	-78	0.534253	3.33223	0.26188	0.352325
-65	-76	0.587194	3.36607	0.288529	0.374941
-65	-74	0.635312	3.50629	0.316362	0.441397
-65	-72	0.614437	3.53355	0.320987	0.47456
-65	-70	0.609257	3.53781	0.311929	0.51176
-65	-68	0.67168	3.6545	0.310739	0.611228
-65	-66	0.867812	4.07771	0.463364	0.837694
-65	-42	13.0332	5.58972	1.76538	1.56392
-65	-40	9.28017	7.87396	2.26359	2.02658
-65	-38	6.13087	7.12242	3.12426	2.57327
-65	-36	5.57829	7.01546	3.42462	3.00041
-65	-34	5.62152	7.04744	4.30667	4.50209
-65	-32	5.77952	7.24133	5.13675	5.62829
-65	-30	5.41128	6.78648	4.3647	6.28441
-65	-28	5.26081	7.09508	4.54614	7.42659
-65	-26	4.80623	7.00074	3.72865	8.68435
-65	-24	4.31983	6.75373	4.11347	8.1444
-65	-22	3.45942	6.43032	2.7253	6.98192
-65	-20	3.13839	6.31375	3.27144	7.58264
-65	-18	3.51212	6.73465	6.29995	12.8917
-65	-16	5.25028	8.48266	9.26308	28.2756
-65	-14	5.81704	9.09576	11.5054	17.3117
-65	-12	6.54849	10.0542	11.6736	13.0143
-65	-10	7.16543	10.629	17.0775	12.0203
-65	-8	7.60838	10.6617	14.1712	10.8631
-65	-6	7.96659	10.3355	12.4965	11.5869
-65	-4	8.49421	10.3885	11.2941	12.36
-65	-2	9.89519	11.102	10.692	12.2503
-65	0	11.0511	13.1545	9.40323	12.0472
-65	2	11.4317	16.2452	7.93654	9.42587
-65	4	7.80284	14.7016	7.77651	6.94891
-65	6	6.40116	13.0462	10.1765	5.01565
-65	8	5.01461	10.743	12.307	5.16203
-65	10	4.21954	10.6723	13.8187	6.89488
-65	46	4.52807	6.07447	5.86112	2.56379
-65	48	3.86296	5.85505	6.00669	2.46304
-65	52	2.27283	4.88953	6.20385	1.36409
-65	54	2.01639	4.65752	5.16784	1.53783
-65	56	1.88911	4.60197	4.67432	1.54919
-65	58	1.70191	4.67004	3.87376	1.42906
-65	64	1.23485	4.55606	2.60059	0.982992
-65	66	1.12437	4.50657	2.48683	0.95837
-65	78	1.00188	5.25778	2.09308	0.808251
-65	80	1.09733	4.73433	2.11241	0.80383
-65	82	1.79335	4.35637	2.15174	0.786378
-62.5	-89.5	0.620206	3.33361	0.313766	0.388997
-62.5	-88	0.621124	3.33424	0.314148	0.389234
-62.5	-86	0.638896	3.34115	0.30905	0.406152
-62.5	-84	0.61974	3.33626	0.296029	0.403895
-62.5	-82	0.570797	3.32562	0.277217	0.381069
-62.5	-80	0.544424	3.33171	0.259226	0.357171
-62.5	-78	0.541136	3.33737	0.255965	0.350589
-62.5	-76	0.585175	3.35246	0.276059	0.366572
-62.5	-74	0.624947	3.44826	0.306665	0.419893
-62.5	-72	0.598731	3.49029	0.301488	0.444097
-62.5	-70	0.583523	3.48697	0.293833	0.484758
-62.5	-68	0.720434	3.56991	0.308497	0.627953
-62.5	-66	0.846062	3.93811	0.36563	0.810469
-62.5	-40	8.66195	6.46784	2.6964	1.91725
-62.5	-38	6.10084	6.45634	3.19503	2.27247
-62.5	-36	5.44708	6.34069	3.70158	3.07087
-62.5	-34	5.76546	6.77518	4.70258	4.63913
-62.5	-32	5.83975	6.85491	5.28484	5.71447
-62.5	-30	5.8271	6.86796	5.12662	6.60676
-62.5	-28	5.94029	7.32329	4.9996	7.58216
-62.5	-26	5.52494	7.54089	4.97671	10.4164
-62.5	-24	4.97644	7.56492	5.40395	11.7516
-62.5	-22	4.6565	7.68072	5.21443	11.2799
-62.5	-20	4.29472	7.55487	5.81313	12.204
-62.5	-18	4.74507	8.12764	8.66476	15.1533
-62.5	-16	5.1413	8.81365	10.0217	19.3529
-62.5	-14	5.88131	9.99547	9.18162	15.0059
-62.5	-12	6.06667	10.2919	9.95685	13.1433
-62.5	-10	6.92183	11.0274	12.7806	13.2927
-62.5	-8	7.63532	11.0892	17.6388	12.868
-62.5	-6	7.82476	10.1807	15.1155	13.6885
-62.5	-4	8.28666	10.0812	11.9171	14.4987
-62.5	-2	9.61866	11.2699	10.8354	14.1072
-62.5	0	10.7231	13.4152	9.60257	11.5643
-62.5	2	9.47368	28.0014	8.60258	8.13007
-62.5	4	7.10836	16.4036	7.56183	5.76877
-62.5	6	5.92649	12.7231	9.07395	4.12728
-62.5	8	5.85289	10.3437	12.0694	4.90912
-62.5	10	4.76807	10.9353	13.5737	7.45092
-62.5	46	3.71865	5.99544	5.43447	2.2841
-62.5	50	2.43551	4.99249	4.84922	1.66311
-62.5	52	2.09792	4.78917	4.97625	1.23949
-62.5	54	1.8741	4.61059	4.56313	1.43567
-62.5	56	1.77162	4.64551	3.97976	1.46904
-62.5	58	1.62562	4.66502	3.20098	1.353
-62.5	66	1.09957	4.49704	2.52604	1.08625
-62.5	78	1.02602	5.52313	2.07652	0.816219
-62.5	80	1.00813	5.01164	2.10987	0.810826
-60	-89.5	0.620206	3.33361	0.313766	0.388997
-60	-88	0.621154	3.33425	0.314177	0.389264
-60	-86	0.639247	3.34031	0.308191	0.40539
-60	-84	0.63013	3.33858	0.296565	0.406688
-60	-82	0.577969	3.33088	0.276194	0.382977
-60	-80	0.551691	3.33555	0.253751	0.355433
-60	-78	0.554668	3.34454	0.250837	0.352478
-60	-76	0.584541	3.35537	0.268524	0.370135
-60	-68	0.753614	3.57123	0.327078	0.699767
-60	-38	6.30995	6.05779	4.12572	2.37597
-60	-36	5.69948	6.57232	5.8199	3.22438
-60	-34	6.62354	7.67852	7.4205	5.34911
-60	-32	5.92558	7.03155	6.50287	5.84204
-60	-30	6.107	7.10078	5.84381	6.78155
-60	-28	6.26071	7.73196	6.16185	8.1513
-60	-26	6.15042	8.35243	6.33153	11.1127
-60	-24	5.47167	8.02884	6.09366	15.7941
-60	-22	5.24945	7.97434	6.31893	13.4853
-60	-20	4.86308	8.05119	7.11375	14.8927
-60	-18	4.66592	8.59652	9.48694	17.459
-60	-16	5.17412	8.50442	11.0763	15.5013
-60	-14	5.53699	9.61149	10.2727	14.0855
-60	-12	6.51344	10.6418	11.0912	14.6346
-60	-10	6.97594	11.2882	13.005	17.2229
-60	-8	7.21331	11.1462	16.5913	14.6061
-60	-6	7.52149	10.9713	27.4304	14.1098
-60	-4	8.25534	10.5054	13.0096	14.7994
-60	-2	9.17742	10.7602	10.294	15.6918
-60	0	10.0783	15.0582	9.49174	12.3565
-60	2	9.01548	28.7655	8.19259	7.62758
-60	4	8.21044	9.32647	7.2879	4.63849
-60	6	7.31688	9.14965	9.41123	4.66114
-60	8	7.59607	9.53486	11.484	5.17033
-60	52	2.02209	4.74499	3.72445	1.20886
-60	54	1.82001	4.66992	3.56974	1.37194
-60	76	1.03143	5.94311	2.18485	0.837903
-60	78	1.03939	5.8374	2.06782	0.820652
-60	80	1.00489	5.29038	2.08801	0.817366
-57.5	-89.5	0.620206	3.33361	0.313766	0.388997
-57.5	-88	0.621158	3.33425	0.314191	0.389287
-57.5	-86	0.639534	3.33954	0.307452	0.404769
-57.5	-84	0.638374	3.34061	0.297468	0.409351
-57.5	-82	0.593497	3.33762	0.27862	0.38879
-57.5	-80	0.56279	3.33872	0.250673	0.355332
-57.5	-78	0.563632	3.35174	0.246068	0.354888
-57.5	-76	0.586304	3.36301	0.262053	0.37864
-57.5	-36	5.72698	6.74099	7.42249	3.6584
-57.5	-34	6.723	8.43604	9.56476	6.26057
-57.5	-32	5.66905	7.10665	7.0024	6.01154
-57.5	-30	6.09166	7.53934	6.8402	7.06412
-57.5	-28	6.43026	8.28907	7.3248	9.00819
-57.5	-26	7.08063	10.3573	8.93009	12.0506
-57.5	-24	5.79594	8.87701	7.45152	16.4278
-57.5	-22	5.33947	8.10417	7.36774	18.5013
-57.5	-20	5.49963	8.02239	7.81704	24.8364
-57.5	-18	5.06615	8.16564	7.74837	22.208
-57.5	-16	4.63212	8.19657	6.76192	15.9484
-57.5	-14	5.6158	9.44624	8.5361	14.1371
-57.5	-12	7.5191	11.9961	12.5995	15.712
-57.5	-10	6.64639	10.5614	10.9931	14.2068
-57.5	-8	6.60472	10.5731	9.58277	12.3291
-57.5	-6	6.57189	10.2394	12.5575	11.8756
-57.5	-4	6.79364	9.88603	10.2201	12.2962
-57.5	-2	7.874	9.80366	7.78714	11.6126
-57.5	0	8.90368	10.1327	6.30034	9.62513
-57.5	2	9.10227	9.43411	6.54604	6.21771
-57.5	4	10.237	9.7873	6.98806	4.56058
-57.5	6	11.6148	10.6389	9.28699	4.90715
-57.5	48	2.23668	5.27355	4.17758	1.87171
-57.5	50	1.88821	4.76556	3.74619	1.48873
-57.5	52	1.9236	4.72846	3.10833	1.23306
-57.5	54	1.87011	4.79935	3.15119	1.3906
-57.5	76	1.05854	6.24196	2.19359	0.853938
-57.5	78	1.05031	6.11108	2.06531	0.83195
-57.5	80	1.0093	5.53172	2.04789	0.820877
-57.5	82	1.19285	4.82368	2.16502	0.793686
-55	-89.5	0.620206	3.33361	0.313766	0.388997
-55	-88	0.621155	3.33425	0.314208	0.389308
-55	-86	0.639574	3.33882	0.306818	0.40422
-55	-84	0.643255	3.34173	0.298078	0.410939
-55	-82	0.611035	3.34322	0.281106	0.395196
-55	-80	0.574382	3.34409	0.251974	0.357256
-55	-78	0.57707	3.3599	0.244776	0.357059
-55	-34	5.81452	7.55947	7.81855	5.53453
-55	-32	5.47697	7.03734	6.94236	5.84032
-55	-30	6.21396	8.18725	7.22558	7.27286
-55	-28	6.66009	9.58979	7.89004	9.28354
-55	-26	6.98616	10.8833	8.38439	11.6864
-55	-24	5.64299	9.38872	7.85333	13.9956
-55	-22	4.63051	8.12292	6.5365	13.642
-55	-20	4.35855	7.64682	5.33024	17.6513
-55	-18	4.38081	7.22401	4.79634	15.4889
-55	-16	4.68809	7.85915	5.58488	15.3595
-55	-14	5.30244	8.55927	9.15621	14.0709
-55	-12	8.19346	10.7398	18.6867	16.1086
-55	-10	6.33218	10.0693	12.1969	12.0689
-55	-8	6.34395	9.90381	12.3483	10.9104
-55	-6	6.04678	9.52166	15.6218	11.5942
-55	-4	6.30057	9.6893	9.89645	10.7237
-55	-2	8.19345	10.0441	6.44353	7.36952
-55	0	8.99616	9.94104	4.95666	5.17728
-55	2	10.2231	9.69393	4.94335	4.82149
-55	4	12.5492	10.3051	5.83529	3.75113
-55	48	1.92443	5.07318	3.57741	1.73122
-55	72	1.0283	6.08748	2.49503	0.8832
-55	74	1.07426	6.36614	2.34609	0.88218
-55	76	1.0852	6.48932	2.17112	0.86626
-55	78	1.05947	6.31132	2.06852	0.846706
-55	80	1.01362	5.70992	2.02475	0.825613
-55	82	1.14626	4.92468	2.18561	0.796388
-52.5	-89.5	0.620206	3.33361	0.313766	0.388997
-52.5	-88	0.621149	3.33428	0.314237	0.389331
-52.5	-86	0.639102	3.33815	0.306239	0.403613
-52.5	-84	0.646702	3.34239	0.298114	0.411785
-52.5	-82	0.627064	3.3458	0.283087	0.399462
-52.5	-80	0.592346	3.35297	0.256188	0.363037
-52.5	-78	0.590159	3.37852	0.246671	0.358773
-52.5	-32	5.6309	6.94591	6.70079	5.7585
-52.5	-30	7.15988	9.72225	9.3728	7.88879
-52.5	-28	7.48706	11.0509	8.66811	9.60993
-52.5	-26	7.33685	10.7059	7.91253	10.1234
-52.5	-24	7.2775	10.8665	8.03473	10.0493
-52.5	-22	4.74603	8.91322	6.28477	10.0919
-52.5	-20	4.35296	8.15096	4.78038	11.3589
-52.5	-18	4.04799	7.32084	4.31209	11.2435
-52.5	-16	4.29336	7.44061	4.28222	10.9805
-52.5	-14	4.7648	7.70397	7.40419	10.7742
-52.5	-12	6.07945	9.51829	9.02807	10.5383
-52.5	-10	6.39445	9.93355	7.00992	10.754
-52.5	-8	6.85664	9.95136	5.91625	10.5209
-52.5	-6	6.48372	9.94171	9.61505	12.3122
-52.5	-4	5.97013	9.81324	6.32514	8.98913
-52.5	-2	8.18222	10.5667	5.93254	5.50941
-52.5	0	11.7737	11.1894	5.08572	4.16534
-52.5	2	14.2175	11.2123	4.48186	3.47518
-52.5	4	15.4955	11.431	4.68141	2.95029
-52.5	66	1.18909	5.67107	3.23496	0.965677
-52.5	68	1.12838	5.71772	2.57126	0.919235
-52.5	70	1.09283	6.0803	2.41519	0.881395
-52.5	72	1.07147	6.504	2.33275	0.874889
-52.5	74	1.0981	6.75487	2.25966	0.883927
-52.5	76	1.09903	6.66824	2.1605	0.865588
-52.5	78	1.06641	6.44127	2.08164	0.851214
-52.5	80	1.01948	5.84701	2.01441	0.831586
-52.5	82	1.11186	4.9823	2.2066	0.797538
-50	-89.5	0.620206	3.33361	0.313766	0.388997
-50	-88	0.621135	3.33431	0.314271	0.389353
-50	-86	0.638357	3.33749	0.305664	0.403096
-50	-84	0.650768	3.34304	0.297959	0.412777
-50	-82	0.640163	3.34618	0.283993	0.401703
-50	-80	0.610999	3.3612	0.264596	0.373568
-50	-78	0.617654	3.38981	0.251663	0.362878
-50	-28	10.2712	13.5898	12.122	10.7157
-50	-26	11.3514	15.335	13.7751	11.28
-50	-24	10.5148	13.8323	10.53	10.0378
-50	-22	7.22162	12.8413	7.8991	9.91454
-50	-20	4.72436	9.21294	5.02202	9.0089
-50	-18	4.36272	8.15946	4.29608	8.75685
-50	-16	4.80201	9.03319	4.41326	8.82454
-50	-14	4.29484	7.05359	3.96554	9.30307
-50	-12	4.89997	7.51312	10.7532	9.00571
-50	-10	5.54841	9.09316	7.63899	9.11499
-50	-8	6.04157	9.18209	4.93322	8.38446
-50	-6	6.79233	10.4196	4.91742	8.82086
-50	-4	6.94384	11.1483	6.57736	8.41505
-50	-2	9.83238	12.3455	6.54593	4.86263
-50	0	15.0443	13.1426	3.95708	3.26565
-50	64	1.31142	5.75657	2.15819	1.0041
-50	66	1.22801	5.84036	2.13284	0.940489
-50	68	1.14167	5.88094	2.19646	0.899702
-50	70	1.10655	6.24742	2.2769	0.880405
-50	72	1.10562	6.84591	2.25415	0.895793
-50	74	1.11832	7.06405	2.23007	0.897978
-50	76	1.10775	6.81985	2.16228	0.875068
-50	78	1.07018	6.52229	2.1008	0.852279
-50	80	1.02107	5.94416	2.01848	0.83584
-50	82	1.07345	5.0455	2.22382	0.798548
-47.5	-89.5	0.620206	3.33361	0.313766	0.388997
-47.5	-88	0.621117	3.33431	0.314282	0.389356
-47.5	-86	0.637711	3.3369	0.305148	0.402687
-47.5	-84	0.655349	3.344	0.298234	0.413994
-47.5	-82	0.652144	3.34697	0.285187	0.403775
-47.5	-80	0.632834	3.36586	0.269716	0.383561
-47.5	-78	0.647067	3.39805	0.258496	0.375247
-47.5	-24	20.1248	23.2561	18.3787	14.6794
-47.5	-22	13.2063	20.0242	11.9553	12.9329
-47.5	-20	5.40419	11.1158	6.20606	9.06756
-47.5	-18	3.58696	7.97063	3.92282	6.51986
-47.5	-16	3.79204	8.20233	4.12081	6.96953
-47.5	-14	3.45589	6.54233	3.58054	8.64396
-47.5	-12	4.06525	6.83023	3.41618	7.93022
-47.5	-10	4.32221	7.30069	3.59352	6.44517
-47.5	-8	4.86313	7.90062	3.70236	6.40012
-47.5	-6	5.98996	9.54896	4.24755	8.03097
-47.5	-4	6.38901	11.0074	5.84792	7.01691
-47.5	-2	9.11876	13.0517	6.5753	4.81956
-47.5	62	1.33295	5.94094	2.10783	1.03451
-47.5	64	1.2581	6.00969	1.94737	0.93892
-47.5	66	1.19549	6.09273	1.95254	0.913378
-47.5	68	1.15074	6.21029	2.04775	0.891773
-47.5	70	1.13675	6.71948	2.20641	0.892599
-47.5	72	1.14008	7.20796	2.25543	0.906665
-47.5	74	1.12896	7.26844	2.22665	0.911413
-47.5	76	1.10531	6.96275	2.18254	0.889228
-47.5	78	1.07004	6.57938	2.12287	0.855136
-47.5	80	1.02543	6.02091	2.01579	0.838589
-47.5	82	1.02924	5.1117	2.24221	0.800729
-45	-89.5	0.620206	3.33361	0.313766	0.388997
-45	-88	0.621102	3.3343	0.314286	0.389365
-45	-86	0.637713	3.33637	0.304695	0.402338
-45	-84	0.659883	3.34474	0.298609	0.41513
-45	-82	0.665114	3.35173	0.286846	0.409211
-45	-80	0.64302	3.36238	0.269714	0.384374
-45	-78	0.677921	3.40328	0.266402	0.388048
-45	-22	13.8468	20.8012	12.0966	13.2953
-45	-20	6.23702	14.0946	7.62075	8.8937
-45	-18	2.57028	7.28484	3.54855	5.0723
-45	-16	2.32381	6.03702	2.89311	4.45336
-45	-14	2.62943	5.73615	3.16254	4.60771
-45	-12	3.17	6.35351	2.77727	5.06442
-45	-10	3.25905	6.56913	2.52804	5.19516
-45	-8	3.78396	7.09881	2.84403	5.94364
-45	-6	4.80543	8.86589	3.92397	7.77405
-45	-4	5.53272	10.8483	4.70015	5.25786
-45	-2	6.87943	12.1283	4.06298	3.7796
-45	62	1.24461	6.14496	2.03716	0.950148
-45	64	1.19637	6.16502	1.93484	0.932562
-45	66	1.17737	6.30207	1.98663	0.894689
-45	68	1.19453	6.43494	2.09665	0.883131
-45	70	1.16783	6.99499	2.24813	0.897916
-45	72	1.13763	7.3967	2.27476	0.91592
-45	74	1.12149	7.42348	2.24213	0.922645
-45	76	1.1036	7.06135	2.20993	0.904495
-45	78	1.07001	6.61	2.15129	0.860504
-45	80	1.03521	6.07462	2.02242	0.841861
-45	82	1.01763	5.21637	2.23832	0.804869
-42.5	-89.5	0.620206	3.33361	0.313766	0.388997
-42.5	-88	0.62109	3.33429	0.314286	0.389364
-42.5	-86	0.638072	3.3359	0.304319	0.401988
-42.5	-84	0.662464	3.34499	0.298803	0.415379
-42.5	-82	0.674177	3.35655	0.287965	0.413932
-42.5	-80	0.636059	3.35958	0.269399	0.381053
-42.5	-78	0.702583	3.40371	0.265602	0.386547
-42.5	-22	9.61981	16.5334	10.7183	9.50903
-42.5	-20	5.27669	13.2684	7.63118	7.85487
-42.5	-18	2.15604	6.30121	3.40968	3.78934
-42.5	-16	1.94538	5.43408	2.77337	3.21449
-42.5	-14	2.07618	5.5718	2.44128	3.34728
-42.5	-12	2.63646	6.46042	2.60907	3.84085
-42.5	-10	2.62311	6.10895	2.28606	3.77235
-42.5	-8	3.11147	6.73137	2.3995	4.20099
-42.5	-6	4.00941	7.84138	2.72368	5.57359
-42.5	-4	4.88775	9.58471	3.97296	4.79122
-42.5	62	1.26713	7.00199	2.35621	1.04892
-42.5	64	1.22168	6.57862	2.1238	0.918005
-42.5	66	1.23447	6.59089	2.11799	0.909478
-42.5	68	1.24638	6.65906	2.16947	0.916535
-42.5	70	1.17775	7.24076	2.28239	0.927116
-42.5	72	1.13855	7.58906	2.32459	0.928718
-42.5	74	1.12391	7.54997	2.26545	0.932546
-42.5	76	1.10224	7.12184	2.23295	0.914446
-42.5	78	1.06821	6.61271	2.17624	0.866359
-42.5	80	1.05039	6.09801	2.03303	0.845246
-42.5	82	1.03437	5.31403	2.21721	0.810063
-40	-89.5	0.620206	3.33361	0.313766	0.388997
-40	-88	0.621075	3.33428	0.314281	0.389351
-40	-86	0.638976	3.3355	0.303996	0.401569
-40	-84	0.663829	3.3447	0.298688	0.414729
-40	-82	0.684182	3.35744	0.289418	0.416662
-40	-80	0.643492	3.35975	0.268928	0.382425
-40	-78	0.712862	3.40362	0.262738	0.384163
-40	-18	1.4699	4.94455	2.42572	1.99094
-40	-16	1.68028	4.95062	2.34519	2.3869
-40	-14	1.97167	5.39998	2.46004	2.82059
-40	-12	2.70156	6.74469	3.34786	3.73674
-40	-10	2.34744	6.05559	2.87522	3.37348
-40	-8	2.77716	6.61915	2.64971	3.54594
-40	-6	3.35195	7.03222	2.58259	3.96437
-40	-4	4.0096	8.48384	3.32092	3.78951
-40	66	1.43736	7.14067	2.29099	0.97018
-40	68	1.29318	6.8458	2.24955	0.953553
-40	70	1.19456	7.4203	2.3561	0.953272
-40	72	1.14979	7.7611	2.37579	0.944601
-40	74	1.13425	7.65032	2.29257	0.942499
-40	76	1.10133	7.15559	2.24686	0.918461
-40	78	1.0654	6.5934	2.18294	0.868484
-40	80	1.0643	6.09612	2.0447	0.848129
-40	82	1.07294	5.34364	2.20189	0.815924
-37.5	-89.5	0.620205	3.33361	0.313766	0.388997
-37.5	-88	0.621069	3.33427	0.314283	0.389344
-37.5	-86	0.640128	3.33513	0.30371	0.401076
-37.5	-84	0.664631	3.34395	0.298201	0.413658
-37.5	-82	0.687541	3.35658	0.289695	0.417255
-37.5	-80	0.650446	3.36145	0.270003	0.385738
-37.5	-78	0.713536	3.40334	0.263837	0.390469
-37.5	-10	2.30321	5.77056	3.08512	3.42684
-37.5	-8	2.79063	6.63595	3.01645	3.65702
-37.5	-6	2.90606	6.34696	2.83043	3.612
-37.5	66	1.72284	7.60991	2.50616	1.05273
-37.5	68	1.35227	7.1039	2.32912	0.966579
-37.5	70	1.2264	7.54486	2.42939	0.966708
-37.5	72	1.17718	7.87016	2.40992	0.96593
-37.5	74	1.14907	7.67445	2.30996	0.948643
-37.5	76	1.095	7.14469	2.25743	0.918018
-37.5	78	1.06184	6.55454	2.18347	0.868398
-37.5	80	1.07964	6.06875	2.05509	0.848582
-37.5	82	1.1126	5.33488	2.19058	0.817099
-35	-89.5	0.620206	3.33361	0.313766	0.388997
-35	-88	0.621061	3.33428	0.314294	0.389338
-35	-86	0.641277	3.33478	0.303498	0.40055
-35	-84	0.665233	3.34294	0.297644	0.4123
-35	-82	0.687114	3.3552	0.28924	0.416191
-35	-80	0.654888	3.36385	0.271513	0.391941
-35	-78	0.714462	3.40798	0.272667	0.401582
-35	-8	2.62336	5.97545	2.63232	3.48718
-35	68	1.39441	7.39995	2.43485	0.988259
-35	70	1.21757	7.6843	2.49159	0.982834
-35	72	1.18689	7.89633	2.46472	0.980668
-35	74	1.16041	7.68711	2.31804	0.953958
-35	76	1.09131	7.0836	2.2468	0.914613
-35	78	1.06024	6.49845	2.17808	0.86692
-35	80	1.10064	6.01757	2.06969	0.847726
-35	82	1.13804	5.29693	2.16897	0.815052
-32.5	-89.5	0.620206	3.33361	0.313766	0.388997
-32.5	-88	0.621049	3.33428	0.314304	0.389324
-32.5	-86	0.642283	3.33448	0.303413	0.399988
-32.5	-84	0.666119	3.34218	0.297356	0.411172
-32.5	-82	0.686328	3.35423	0.289071	0.415171
-32.5	-80	0.663034	3.37036	0.274827	0.400475
-32.5	-78	0.715702	3.41197	0.280384	0.410788
-32.5	68	1.56724	8.1359	2.53874	0.995078
-32.5	70	1.22744	7.74286	2.53674	0.981598
-32.5	72	1.1627	7.85026	2.52687	0.977286
-32.5	74	1.15401	7.62537	2.32036	0.956362
-32.5	76	1.09477	6.9885	2.23378	0.908409
-32.5	78	1.0661	6.43226	2.16623	0.865585
-32.5	80	1.13104	5.93763	2.08862	0.844585
-32.5	82	1.18192	5.20343	2.1288	0.816123
-30	-89.5	0.620206	3.33361	0.313766	0.388997
-30	-88	0.62104	3.33428	0.314311	0.389321
-30	-86	0.643206	3.3342	0.303481	0.399389
-30	-84	0.666526	3.34152	0.297357	0.410186
-30	-82	0.68665	3.35382	0.289301	0.41438
-30	-80	0.671646	3.37592	0.277821	0.406578
-30	-78	0.714844	3.40679	0.279409	0.411578
-30	70	1.25549	7.55301	2.52183	0.942359
-30	72	1.14107	7.57884	2.49128	0.946537
-30	74	1.12396	7.48882	2.3131	0.940315
-30	76	1.10991	6.87272	2.20715	0.902929
-30	78	1.07838	6.3505	2.15392	0.862294
-30	80	1.17133	5.82687	2.09355	0.837527
-30	82	1.26858	5.06392	2.04181	0.815897
-27.5	-89.5	0.620206	3.33361	0.313766	0.388997
-27.5	-88	0.62105	3.33427	0.314303	0.389324
-27.5	-86	0.644027	3.3339	0.303634	0.398764
-27.5	-84	0.666674	3.34107	0.297585	0.409231
-27.5	-82	0.687246	3.35344	0.289554	0.413977
-27.5	-80	0.680599	3.37799	0.281443	0.412831
-27.5	-78	0.712433	3.40253	0.283008	0.413283
-27.5	70	1.27855	7.39187	2.35122	0.906232
-27.5	72	1.10269	7.21226	2.29179	0.901568
-27.5	74	1.11286	7.2097	2.23019	0.917091
-27.5	76	1.12182	6.73435	2.18003	0.891884
-27.5	78	1.10259	6.24119	2.13642	0.857018
-27.5	80	1.22413	5.65848	2.07499	0.829746
-27.5	82	1.36988	4.90092	1.92691	0.811452
-25	-89.5	0.620206	3.33361	0.313766	0.388997
-25	-88	0.621072	3.33425	0.314292	0.38933
-25	-86	0.644557	3.33362	0.303819	0.398074
-25	-84	0.66624	3.34072	0.297928	0.408241
-25	-82	0.689579	3.3531	0.289746	0.413909
-25	-80	0.697224	3.37795	0.283529	0.418187
-25	-78	0.716533	3.39724	0.28494	0.416343
-25	-76	0.736883	3.42437	0.295203	0.424986
-25	70	1.59021	7.22538	2.40493	0.951676
-25	72	1.11163	6.90069	2.1609	0.880625
-25	74	1.10552	6.92989	2.17474	0.882605
-25	76	1.13688	6.52794	2.14009	0.872896
-25	78	1.13983	6.06927	2.09495	0.844891
-25	80	1.27994	5.39944	2.01461	0.820207
-25	82	1.48352	4.72588	1.80712	0.804646
-22.5	-89.5	0.620206	3.33361	0.313766	0.388997
-22.5	-88	0.621102	3.33424	0.314272	0.389337
-22.5	-86	0.64475	3.33331	0.304042	0.397302
-22.5	-84	0.665471	3.34033	0.298177	0.407035
-22.5	-82	0.692243	3.35275	0.289946	0.413673
-22.5	-80	0.715652	3.37797	0.285539	0.423714
-22.5	-78	0.737615	3.39532	0.289265	0.424812
-22.5	-76	0.75061	3.41162	0.293666	0.428854
-22.5	72	1.23428	6.69129	2.36516	0.98694
-22.5	74	1.14402	6.53322	2.10778	0.865842
-22.5	76	1.14633	6.27802	2.08971	0.850034
-22.5	78	1.20273	5.81971	2.01661	0.830877
-22.5	80	1.39571	5.12279	1.9003	0.818786
-22.5	82	1.62488	4.58192	1.73708	0.800292
-20	-89.5	0.620206	3.33361	0.313766	0.388997
-20	-88	0.621134	3.33421	0.314253	0.389349
-20	-86	0.644525	3.33289	0.30427	0.396462
-20	-84	0.664706	3.33963	0.298219	0.405374
-20	-82	0.693166	3.35206	0.29005	0.412855
-20	-80	0.729589	3.37787	0.288057	0.428309
-20	-78	0.755587	3.39171	0.291381	0.432569
-20	-76	0.763204	3.40221	0.29536	0.435423
-20	-74	0.785415	3.4572	0.301705	0.419081
-20	64	3.1809	10.2119	3.63131	1.86694
-20	76	1.25587	5.9338	2.02534	0.832292
-20	80	1.62741	4.76951	1.75172	0.807969
-17.5	-89.5	0.620206	3.33361	0.313766	0.388997
-17.5	-88	0.621161	3.33418	0.314236	0.389357
-17.5	-86	0.644079	3.33235	0.304472	0.395455
-17.5	-84	0.663005	3.33848	0.298156	0.403451
-17.5	-82	0.690632	3.35077	0.290003	0.411336
-17.5	-80	0.733844	3.37709	0.289834	0.430538
-17.5	-78	0.763973	3.3857	0.291493	0.437806
-17.5	-76	0.775181	3.39575	0.296358	0.442278
-17.5	-74	0.776769	3.41321	0.29991	0.419576
-17.5	64	2.93077	10.8614	4.0934	2.01411
-17.5	66	2.77021	10.4395	4.27284	2.11667
-15	-89.5	0.620206	3.33361	0.313766	0.388997
-15	-88	0.621156	3.33416	0.314227	0.38937
-15	-86	0.643657	3.33166	0.3047	0.394382
-15	-84	0.660689	3.33682	0.29803	0.401147
-15	-82	0.684702	3.34865	0.289658	0.409053
-15	-80	0.73264	3.37518	0.290476	0.430226
-15	-78	0.764979	3.38114	0.291219	0.440525
-15	-76	0.775891	3.3924	0.297257	0.448694
-15	-74	0.788073	3.39438	0.302308	0.433799
-15	12	32.0237	47.9393	35.2223	33.73
-15	14	30.9491	48.8148	60.4998	39.2413
-15	16	42.8058	59.09	108.795	44.1844
-15	18	39.8546	50.7556	171.341	55.5029
-15	20	31.5033	58.82	198.615	54.3905
-15	22	25.0039	60.5877	225.532	61.4263
-15	24	29.4784	60.8407	247.619	72.0193
-15	66	2.81988	10.9732	4.58351	2.24012
-12.5	-89.5	0.620206	3.33361	0.313766	0.388997
-12.5	-88	0.621137	3.33415	0.314226	0.389375
-12.5	-86	0.642841	3.33075	0.305027	0.393251
-12.5	-84	0.658138	3.33467	0.297842	0.398905
-12.5	-82	0.678925	3.34595	0.289381	0.406345
-12.5	-80	0.727233	3.37229	0.290741	0.428516
-12.5	-78	0.756438	3.3793	0.291151	0.439699
-12.5	-76	0.767077	3.3913	0.296091	0.451434
-12.5	-74	0.780007	3.38533	0.300317	0.445029
-12.5	-72	0.901916	3.4442	0.33864	0.438761
-12.5	8	49.2846	42.8494	7.82322	10.1103
-12.5	10	38.8641	61.2091	11.9975	25.2173
-12.5	12	30.0633	50.5312	23.2678	33.1887
-12.5	14	27.0759	43.1271	38.2227	39.0362
-12.5	16	39.1112	42.2433	80.3791	37.1685
-12.5	18	32.5836	36.0527	127.481	36.8759
-12.5	20	25.2538	42.9199	132.87	38.0479
-12.5	22	24.9513	57.7697	184.213	48.9327
-12.5	24	31.469	76.9531	242.707	64.5425
-12.5	26	27.5768	71.0336	182.079	61.5146
-10	-89.5	0.620206	3.33361	0.313766	0.388997
-10	-88	0.621128	3.33413	0.314222	0.389382
-10	-86	0.641778	3.32966	0.305468	0.39207
-10	-84	0.655998	3.33232	0.297834	0.396849
-10	-82	0.674309	3.34268	0.289306	0.403308
-10	-80	0.717949	3.36788	0.290157	0.425276
-10	-78	0.741685	3.37782	0.290705	0.436196
-10	-76	0.759158	3.38874	0.295068	0.447748
-10	-74	0.772451	3.38143	0.300492	0.449319
-10	-72	0.86348	3.39607	0.31624	0.438539
-10	6	50.6576	28.4875	7.76727	5.05732
-10	8	54.4634	44.4643	8.345	15.0035
-10	10	57.5554	54.0001	12.3715	26.4844
-10	12	30.3524	51.0538	21.282	32.5313
-10	14	23.3154	44.7932	30.9218	35.5633
-10	16	29.3832	40.4034	58.1571	36.0559
-10	18	29.1896	38.8047	91.4406	37.503
-10	20	24.0743	46.0012	104.394	38.8714
-10	22	27.9617	61.4809	140.608	46.42
-10	24	37.1393	87.9997	188.832	54.2793
-10	26	30.377	91.5811	135.69	46.605
-10	28	10.5411	41.9246	44.5872	29.6051
-7.5	-89.5	0.620206	3.33361	0.313766	0.388997
-7.5	-88	0.621126	3.33411	0.314216	0.389387
-7.5	-86	0.640766	3.32847	0.305964	0.390855
-7.5	-84	0.654496	3.32998	0.297903	0.395059
-7.5	-82	0.670324	3.33961	0.289638	0.400483
-7.5	-80	0.708133	3.3614	0.289175	0.420513
-7.5	-78	0.727758	3.37392	0.290218	0.431519
-7.5	-76	0.746163	3.38186	0.294952	0.442052
-7.5	-74	0.761263	3.37717	0.302935	0.448242
-7.5	-72	0.83571	3.38035	0.311037	0.442889
-7.5	6	50.5577	27.6158	8.21976	7.86472
-7.5	8	56.0517	42.5462	8.96444	17.6752
-7.5	10	39.7915	48.8743	13.2948	26.5724
-7.5	12	29.2478	49.6722	21.8127	32.2293
-7.5	14	24.9369	46.9841	29.078	32.6289
-7.5	16	28.0244	42.3699	44.5063	35.3447
-7.5	18	29.6969	38.9957	67.2394	39.4594
-7.5	20	24.9911	42.5312	76.0128	41.6107
-7.5	22	26.6326	51.6076	82.7227	44.8198
-7.5	24	30.6446	71.5108	103.241	49.2941
-7.5	26	21.1541	81.5649	99.4719	40.2518
-7.5	28	9.95972	65.0782	65.5247	33.5281
-7.5	30	6.1367	28.9189	32.3624	20.4156
-7.5	32	10.6032	20.2124	21.1405	13.2461
-7.5	38	9.08445	10.6401	9.18114	5.69728
-7.5	40	9.43193	9.93962	8.84278	5.73452
-7.5	42	9.01199	10.5978	8.10611	6.34771
-7.5	54	6.10082	21.626	3.94623	4.57707
-5	-89.5	0.620206	3.33361	0.313766	0.388997
-5	-88	0.621134	3.33409	0.314215	0.389399
-5	-86	0.639901	3.32699	0.30654	0.389622
-5	-84	0.654089	3.32754	0.298209	0.393609
-5	-82	0.667295	3.33755	0.290675	0.399026
-5	-80	0.698525	3.3555	0.288254	0.416548
-5	-78	0.717859	3.37077	0.290487	0.429152
-5	-76	0.732477	3.37495	0.29573	0.4367
-5	-74	0.745603	3.36805	0.304519	0.442709
-5	-72	0.814253	3.36797	0.309512	0.438304
-5	6	52.8603	26.7029	9.87062	8.62198
-5	8	54.698	41.199	9.56922	16.6758
-5	10	39.7053	50.4584	14.2793	26.7364
-5	12	33.6046	53.4442	22.6483	32.2091
-5	14	27.4696	52.164	29.4014	31.8644
-5	16	26.8331	47.0463	38.6533	35.3574
-5	18	28.4418	42.1965	51.7585	41.2435
-5	20	25.8866	41.0658	64.4156	46.5286
-5	22	26.8708	45.1551	63.1634	49.1732
-5	24	28.9821	58.8731	71.2012	54.0428
-5	26	18.9191	65.6255	80.6334	45.638
-5	28	9.57209	62.8045	68.1686	31.9606
-5	30	6.09455	37.275	54.9913	20.5336
-5	32	7.43711	21.2892	43.3333	14.5051
-5	34	12.5065	16.2784	29.3083	10.7256
-5	38	7.76248	12.757	15.3071	6.07279
-5	40	7.80045	11.2725	13.2574	5.77299
-5	42	6.53782	11.2046	10.6032	5.95058
-5	56	5.1352	22.0637	5.15226	5.6947
-5	58	3.85244	18.6902	4.86196	4.71186
-2.5	-89.5	0.620206	3.33361	0.313766	0.388997
-2.5	-88	0.621132	3.33409	0.314218	0.389412
-2.5	-86	0.639226	3.32546	0.307149	0.388538
-2.5	-84	0.653411	3.32502	0.298772	0.392377
-2.5	-82	0.665894	3.33544	0.292249	0.398419
-2.5	-80	0.691595	3.35192	0.287764	0.413151
-2.5	-78	0.709467	3.36829	0.290774	0.426532
-2.5	-76	0.719722	3.37088	0.296781	0.433292
-2.5	-74	0.731989	3.35897	0.305231	0.437137
-2.5	-72	0.798482	3.36143	0.310913	0.432378
-2.5	6	60.3811	27.4306	10.6302	9.22807
-2.5	8	72.6674	41.634	10.3069	16.0075
-2.5	10	51.5433	54.7766	14.6945	25.7967
-2.5	12	42.2341	59.2701	23.7715	32.225
-2.5	14	33.4215	59.3086	32.063	33.2315
-2.5	16	29.0007	54.9731	40.6935	35.546
-2.5	18	29.6444	48.9883	56.2642	42.1147
-2.5	20	24.2563	41.5794	71.0743	46.4308
-2.5	22	24.8476	45.1629	62.6067	50.2766
-2.5	24	29.1696	60.6846	61.022	56.2003
-2.5	26	20.4866	63.8997	73.7965	50.5908
-2.5	28	8.76701	65.1703	62.4434	33.9933
-2.5	30	6.38021	46.0261	58.0601	21.48
-2.5	32	6.0418	23.511	51.5872	15.2509
-2.5	34	10.8869	17.1035	39.2678	12.3246
-2.5	38	6.52169	13.3092	17.696	5.50049
-2.5	40	6.88122	12.2025	15.0517	5.46296
-2.5	42	5.85284	11.9186	11.8844	5.1938
-2.5	48	9.52899	16.732	7.25938	7.46088
-2.5	52	11.9508	25.5155	6.83368	8.51273
-2.5	54	9.9313	24.2605	7.37011	8.61053
-2.5	56	6.39359	22.2292	6.97873	7.1814
0	-89.5	0.620206	3.33361	0.313766	0.388997
0	-88	0.621123	3.33408	0.314223	0.389419
0	-86	0.638501	3.32411	0.307839	0.387512
0	-84	0.651861	3.32254	0.299274	0.391028
0	-82	0.666183	3.33317	0.294122	0.398476
0	-80	0.687254	3.34882	0.288239	0.41131
0	-78	0.700566	3.36438	0.291446	0.422998
0	-76	0.704617	3.36535	0.296939	0.428893
0	-74	0.722289	3.3565	0.306624	0.433194
0	-72	0.782179	3.36022	0.312067	0.431798
0	-70	1.00883	3.44959	0.338781	0.459476
0	6	72.082	28.19	11.9545	9.55759
0	8	105.765	42.2138	11.9682	16.7147
0	10	66.0787	55.8468	16.6802	25.4117
0	12	50.4811	60.9193	23.8164	32.269
0	14	41.5647	61.2788	31.8277	34.3101
0	16	30.9208	58.0413	45.91	35.1754
0	18	28.1096	51.152	58.9979	35.72
0	20	22.2446	43.7458	70.0492	37.7035
0	22	17.7371	48.6297	62.2356	44.8949
0	24	20.1935	62.978	54.3107	52.3081
0	26	20.3503	72.8801	71.5835	55.1462
0	28	9.67145	75.1941	54.9836	37.2345
0	30	7.12075	57.6966	50.4639	25.6301
0	32	5.85924	30.2744	46.7713	17.0408
0	34	8.18002	19.6403	41.1931	13.2533
0	36	8.1528	18.0499	28.0759	10.4426
0	40	5.37666	12.6583	15.5023	6.09872
0	42	6.83077	12.9084	14.0982	6.35027
0	44	9.86425	13.4159	10.2498	6.44372
0	46	11.6414	14.4213	7.81543	7.04976
0	48	12.4515	16.5069	7.06663	8.01337
0	52	14.0902	26.7958	7.96328	9.85993
2.5	-89.5	0.620206	3.33361	0.313766	0.388997
2.5	-88	0.621124	3.33406	0.314226	0.389415
2.5	-86	0.637798	3.3229	0.30867	0.386588
2.5	-84	0.649423	3.3205	0.299738	0.389588
2.5	-82	0.665658	3.33137	0.296103	0.398498
2.5	-80	0.681873	3.34567	0.289314	0.409808
2.5	-78	0.692951	3.35916	0.291771	0.418025
2.5	-76	0.696684	3.35938	0.297242	0.424263
2.5	-74	0.71688	3.35711	0.308753	0.43157
2.5	-72	0.767882	3.36364	0.31857	0.436596
2.5	8	83.9679	40.6722	15.5434	19.5888
2.5	10	70.6385	54.553	19.0807	27.4276
2.5	12	59.3684	61.7607	23.9114	34.437
2.5	14	49.8448	63.0509	33.3554	36.5368
2.5	16	34.316	58.9554	46.7313	38.2024
2.5	18	28.9123	52.6059	60.7066	34.5648
2.5	20	25.2142	46.2878	60.1512	28.5881
2.5	22	14.6608	47.278	52.5291	29.2623
2.5	24	12.3595	57.9098	43.3939	41.0223
2.5	26	15.3967	79.1386	60.2909	55.7724
2.5	28	10.0275	74.423	44.2749	38.3946
2.5	30	9.61072	63.5706	38.1766	27.6825
2.5	32	7.81864	43.3406	35.401	21.8957
2.5	34	8.70311	36.9398	37.9181	16.1273
2.5	36	11.584	32.3298	32.1974	15.3992
2.5	42	7.11274	15.1695	14.435	9.18805
2.5	44	10.0921	15.1224	10.6239	8.88165
2.5	46	12.2002	15.6377	8.36366	8.13809
2.5	48	16.967	17.7158	7.10749	9.06932
2.5	50	16.5329	22.9717	9.40263	10.3841
5	-89.5	0.620206	3.33361	0.313766	0.388997
5	-88	0.621131	3.33405	0.31423	0.389415
5	-86	0.636956	3.32189	0.309647	0.38593
5	-84	0.645828	3.31892	0.300401	0.388197
5	-82	0.662779	3.32932	0.298039	0.397476
5	-80	0.67735	3.34263	0.29179	0.406714
5	-78	0.686034	3.353	0.292402	0.411566
5	-76	0.692824	3.35552	0.298466	0.419786
5	-74	0.709827	3.35492	0.310113	0.427872
5	-72	0.755305	3.36537	0.322531	0.436362
5	6	73.9186	28.5096	14.8141	11.5109
5	8	94.4071	47.8896	22.1466	28.13
5	10	80.1862	61.7349	23.16	31.8494
5	12	72.0446	75.6477	29.9036	45.4113
5	14	60.483	75.8335	36.1663	41.7948
5	16	42.5866	68.0554	47.4483	40.9208
5	18	30.3921	57.7054	67.2316	38.1752
5	20	27.7634	49.7923	61.5927	31.6268
5	22	12.651	43.8927	45.5176	24.3995
5	24	8.37469	44.8611	28.0992	23.7713
5	26	9.04681	60.9049	25.8917	29.1533
5	28	11.9202	73.2852	31.1209	33.0932
5	30	16.8545	75.3629	30.4702	32.0189
5	32	17.054	58.6054	33.3321	30.9512
5	34	17.6999	63.928	46.338	28.7397
5	36	11.0296	44.7294	32.0275	20.4657
5	44	10.5462	17.5602	10.8133	11.5388
5	46	14.2492	17.8627	8.77494	10.9206
5	48	17.0145	19.2681	7.16336	9.59755
5	50	20.1371	24.086	9.05052	11.9829
5	52	16.2164	24.0015	10.8807	13.6128
7.5	-89.5	0.620206	3.33361	0.313766	0.388997
7.5	-88	0.621136	3.33404	0.314242	0.389414
7.5	-86	0.636359	3.32107	0.310753	0.385593
7.5	-84	0.642596	3.31791	0.301358	0.387061
7.5	-82	0.658147	3.32767	0.299889	0.395497
7.5	-80	0.67329	3.3403	0.296984	0.403104
7.5	-78	0.678674	3.34747	0.294756	0.404477
7.5	-76	0.688124	3.3506	0.299882	0.414121
7.5	-74	0.702686	3.35232	0.312864	0.424578
7.5	-72	0.745545	3.36569	0.326051	0.435628
7.5	6	91.0368	38.6557	26.7281	27.3825
7.5	8	90.3097	51.4066	26.3769	27.6127
7.5	10	81.0364	75.0746	32.3764	36.0192
7.5	12	88.1493	92.1108	49.3305	53.3252
7.5	14	71.8407	83.801	45.777	41.837
7.5	16	59.7592	86.4319	50.0503	44.3623
7.5	18	36.5867	76.2086	59.2663	41.1807
7.5	20	28.752	61.5845	50.9189	35.0895
7.5	22	13.3404	46.1409	37.0821	27.4591
7.5	24	8.5735	37.6502	24.7972	24.441
7.5	26	10.6555	46.4481	21.0776	26.3365
7.5	28	19.8448	65.9307	24.6935	31.3528
7.5	30	27.2234	78.5616	25.6896	33.1132
7.5	32	29.6633	82.0994	32.0994	36.4672
7.5	34	27.6498	91.5451	53.9889	39.0118
7.5	36	12.3702	47.1011	28.034	26.6112
7.5	44	15.6583	20.7403	12.5215	13.7099
7.5	46	22.9174	21.4072	11.4267	15.137
7.5	48	21.1602	22.2343	8.71978	12.3104
7.5	50	25.0128	26.2908	10.0281	14.8718
7.5	52	24.473	25.5154	12.0102	16.6012
7.5	60	6.97682	16.3414	4.35638	5.64942
7.5	62	5.73188	16.5475	4.15249	4.64497
10	-89.5	0.620206	3.33361	0.313766	0.388997
10	-88	0.621143	3.33402	0.314257	0.389418
10	-86	0.636223	3.32052	0.312017	0.385548
10	-84	0.64074	3.31742	0.302626	0.386414
10	-82	0.654872	3.32693	0.301582	0.393674
10	-80	0.671524	3.33946	0.303305	0.400461
10	-78	0.675111	3.34502	0.301976	0.400511
10	-76	0.684954	3.34635	0.30449	0.407946
10	-74	0.6996	3.3496	0.317171	0.421033
10	-72	0.738829	3.36612	0.328318	0.435059
10	-2	10.3551	10.4005	24.8577	6.10127
10	0	18.7583	14.0559	21.9253	6.76214
10	2	28.5338	15.4116	15.7917	4.80842
10	4	48.6089	21.6391	13.5579	8.49505
10	6	83.0761	43.0235	23.6436	20.4312
10	8	84.248	55.7746	24.9903	22.179
10	10	82.99	76.1159	32.5335	28.1086
10	12	87.285	89.2853	45.5546	38.8801
10	14	83.0768	93.3602	47.7572	40.7583
10	16	71.9493	103.324	54.4494	48.9129
10	18	44.1646	92.4428	53.1685	45.5549
10	20	30.6552	81.7966	40.8043	37.7298
10	22	19.8007	66.9063	36.1012	31.7591
10	24	11.884	44.1899	23.9084	27.326
10	26	14.2321	47.9596	19.4714	29.1115
10	28	24.3979	62.1751	19.8406	30.2025
10	30	31.8796	69.3219	22.0569	30.7218
10	32	39.8394	77.3151	29.1756	34.6335
10	34	23.7999	63.9587	26.9958	29.6163
10	36	11.0085	39.4681	21.8408	20.9406
10	44	15.6891	22.1721	12.1138	13.9253
10	46	28.0621	23.9466	13.5156	19.658
10	48	22.7698	22.8581	10.4316	14.7844
10	50	22.5746	23.5021	9.15538	14.4238
10	52	21.9444	22.9036	10.8653	14.9403
10	54	18.9156	26.1019	14.3756	16.6608
10	56	15.1353	20.4552	9.12205	12.4104
10	60	8.39871	14.4913	4.48077	6.48249
10	62	6.28031	14.6772	3.88383	4.37057
10	64	4.39778	11.949	3.80436	2.91016
12.5	-89.5	0.620206	3.33361	0.313766	0.388997
12.5	-88	0.621145	3.33402	0.314271	0.389418
12.5	-86	0.636159	3.32014	0.313445	0.385777
12.5	-84	0.638546	3.31704	0.304271	0.386054
12.5	-82	0.653549	3.32619	0.303032	0.391834
12.5	-80	0.670585	3.33878	0.307893	0.397759
12.5	-78	0.673627	3.34343	0.309319	0.396902
12.5	-76	0.682046	3.34364	0.311836	0.402389
12.5	-74	0.697961	3.34829	0.320328	0.418212
12.5	-72	0.734611	3.36692	0.33031	0.43461
12.5	-70	0.940605	3.41859	0.355471	0.487232
12.5	-18	11.7366	12.6841	14.5051	19.4079
12.5	-16	10.674	13.0803	17.4094	17.6071
12.5	-14	8.2695	12.488	23.392	14.9845
12.5	-6	8.9918	12.9097	33.7832	11.9649
12.5	-4	12.8561	13.5757	36.1298	8.5045
12.5	-2	20.8652	15.7056	35.8864	7.27226
12.5	0	29.4324	19.1472	28.4174	6.01692
12.5	2	41.4214	23.9213	18.5862	7.04908
12.5	4	57.1941	29.2089	17.1156	9.73821
12.5	6	65.4988	37.551	18.3289	9.84327
12.5	8	78.9251	54.3322	22.9375	14.6799
12.5	10	84.7937	74.7202	31.9797	23.1015
12.5	12	100.103	89.6215	35.3732	27.7562
12.5	14	113.709	108	45.4151	40.1414
12.5	16	109.884	121.533	62.0751	56.2507
12.5	18	67.3795	102.43	62.3826	54.2128
12.5	20	43.9834	85.0344	48.7721	42.2609
12.5	22	27.2577	75.307	37.791	35.6655
12.5	24	16.6785	59.111	24.7257	29.0678
12.5	26	19.3522	54.4058	19.6374	28.4429
12.5	28	26.1344	61.5666	19.9429	28.7872
12.5	30	31.299	59.7234	22.1466	27.0399
12.5	32	35.242	61.0495	23.018	27.7618
12.5	42	12.0298	25.0498	12.2641	13.4233
12.5	44	16.5274	24.9703	11.1808	14.3391
12.5	46	23.1867	26.1592	11.7467	17.5014
12.5	48	23.1444	23.2152	10.6978	15.8281
12.5	50	25.109	24.8544	10.1551	17.8918
12.5	52	23.3809	21.9644	9.98236	15.8599
12.5	54	19.1925	24.5202	11.428	17.6804
12.5	56	16.0014	19.9345	6.35445	14.0002
12.5	58	10.8588	15.6022	4.39812	8.76112
12.5	60	7.87645	11.9118	3.68108	5.95479
12.5	62	6.58124	11.9478	3.15032	3.53013
12.5	64	5.29402	10.9746	3.23969	3.03135
15	-89.5	0.620206	3.33361	0.313766	0.388997
15	-88	0.621159	3.33402	0.314283	0.389414
15	-86	0.636223	3.32003	0.315011	0.386373
15	-84	0.637582	3.31746	0.306884	0.386323
15	-82	0.653178	3.32491	0.304366	0.39018
15	-80	0.668922	3.33648	0.309836	0.393835
15	-78	0.672003	3.34028	0.311747	0.392856
15	-76	0.681232	3.34139	0.315309	0.398135
15	-74	0.696438	3.34839	0.322796	0.415529
15	-72	0.733306	3.3665	0.332103	0.433808
15	-70	0.941876	3.41457	0.340598	0.48149
15	-26	18.5426	13.6102	15.8984	16.8894
15	-24	18.9481	16.2555	24.4437	27.463
15	-22	13.9195	11.4182	17.1324	19.6682
15	-20	9.07014	9.27831	7.52448	11.4819
15	-18	6.93575	9.46649	9.49107	8.60394
15	-16	7.31193	9.5723	17.5947	11.9152
15	-14	7.17431	10.1665	36.5873	15.1335
15	-12	9.45257	12.3225	61.8593	18.6738
15	-10	7.91415	11.4898	83.9292	15.8888
15	-8	8.62075	12.0446	77.4262	12.3742
15	-6	13.3041	13.9612	73.2185	11.995
15	-4	23.4292	16.4392	62.718	9.88145
15	-2	33.1391	18.3073	52.2277	6.45505
15	0	42.0129	20.3975	36.7587	6.91774
15	2	51.4697	22.1644	26.1793	7.36736
15	4	69.1356	25.9227	21.5821	8.09326
15	6	62.9979	30.667	18.507	8.41781
15	8	62.957	43.7516	23.0659	13.3359
15	10	69.9089	63.0884	29.8109	19.371
15	12	97.3476	80.5163	33.182	25.0689
[truncated: 2,475 more rows]

## Sheet: Sulfate
Observation-constrained sulfate concentration
Location	Sampling site	Time period	Aerosol size	Method	SO42- concentration (μg m-3)	References
Beijing	Tsinghua University	1999-2000	PM2.5	Ion Chromatography (IC)	16.9 (4.0 ~ 55.7)	https://doi.org/10.1016/S1352-2310(02)00342-4
Beijing	PeKing University	11/2010-12/2010 08/2011-09/2011	PM1	High-Resolution Time-of-Flight Aerosol Mass Spectrometer (HR-ToF-AMS)	22.0 ± 15.3 (Summer) 1.2 ± 0.5 (Winter-clean) 10.9 ± 9.8 (Winter-polluted)	https://doi.org/10.1002/2015JD024020
Beijing	Institute of Atmospheric Physics, Chinese Academy of Sciences	07/2011-06/2012	PM1	Aerosol Chemical Speciation Monitor (ACSM)	7.7 ± 9.2 (Winter) 10.6 ± 8.2 (Summer)	https://doi.org/10.5194/acp-15-10149-2015
Beijing	Yuquan Campus, University of Chinese Academy of Sciences	04/08/2012-03/09/2012	PM2.5	Ion Chromatography (IC)	58.0 ± 24.7 (Haze) 12.1 ± 8.2 (Non-haze)	https://doi.org/10.1016/j.atmosres.2016.02.003
Beijing	Institute of Atmospheric Physics, Chinese Academy of Sciences	01/01/2013-01/02/2013	PM1	High-Resolution Time-of-Flight Aerosol Mass Spectrometer (HR-ToF-AMS)	3.454 (Unpolluted) 39.2 (Polluted)	https://doi.org/10.5194/acp-14-2887-2014
Beijing	PeKing University	03/2012-03/2013	PM1	High-Resolution Time-of-Flight Aerosol Mass Spectrometer (HR-ToF-AMS)	9.7 ± 9.9 (Summer) 17.4 ± 17.9 (Winter)	https://doi.org/10.5194/acp-17-9979-2017
Beijing	Institute of Atmospheric Physics, Chinese Academy of Sciences	19/12/2013-02/01/2014	PM1	High-Resolution Time-of-Flight Aerosol Mass Spectrometer (HR-ToF-AMS)	11.8, 20.3, 27.4 (Pollution) 1.9 (Clean)	https://doi.org/10.1021/acs.est.5b02373
Beijing	Institute of Atmospheric Physics, Chinese Academy of Sciences	14/10/2014-12/11/2014	PM1	High-Resolution Time-of-Flight Aerosol Mass Spectrometer (HR-ToF-AMS)	9.1 (Entire average)	https://doi.org/10.5194/acp-15-13681-2015
Beijing	Peking University	21/01/2015-04/02/2015	PM2.5	High-Resolution Time-of-Flight Aerosol Mass Spectrometer (HR-ToF-AMS)	4.2 ± 2.7 (Clean) 14 ± 3.1 (Transition) 26 ± 3.9 (Polluted)	https://doi.org/10.1073/pnas.161654011
Beijing	Tsinghua University	07/02/2017-15/11/2017	PM2.5	Monitoring of AeRosols and GAses (MARGA)	4.83 (Clean) 12.96 (Slightly polluted) 17.86 (Moderately polluted)	https://doi.org/10.1016/j.scitotenv.2019.06.294
Beijing	The campus of the Atmospheric Exploration of the China Meteorological Administration	01/03/2018-23/02/2019	PM2.5	Aerosol Chemical Speciation Monitor (ACSM)	7.8 ± 16.0 (Winter) 14.2 ± 10.2 (Summer)	https://doi.org/10.1016/j.atmosenv.2020.117662
Shanghai	Tongji University	1999-2000	PM2.5	Ion Chromatography (IC)	15.2 (5.8 ~ 28.7)	https://doi.org/10.1016/S1352-2310(02)00342-4
Shanghai	Tongji University	20/03/1999-27/03/2000	PM2.5	Ion Chromatography (IC)	13.48 (5.68 ~ 28.74)	https://doi.org/10.1016/S1352-2310(02)00918-4
Shanghai	Shanghai Academy of Environmental Sciences	01/01/2011-31/12/2011	PM2.5	Monitoring of AeRosols and GAses (MARGA)	11.29 ± 7.71 (Spring) 9.54 ± 6.99 (Summer) 9.67 ± 8.78 (Autumn) 11.70 ± 10.16 (Winter)	https://doi.org/10.1016/j.jes.2016.01.022
Shanghai	Fudan University	01/10/2012-16/11/2012	PM1	Monitoring of AeRosols and GAses (MARGA)	13.9 (Haze) 5.4 (Non-haze)	https://doi.org/10.1016/j.scitotenv.2013.12.024
Shanghai	Pudong Environmental Monitoring Centre	01/01/2014-02/04/2015	PM2.5	Monitoring of AeRosols and GAses (MARGA)	10.45 ± 7.11 (Summer) 13.41 ± 10.26 (Winter)	https://doi.org/10.1016/j.chemosphere.2020.126598
Shanghai	Shanghai Academy of Environmental Sciences	28/11/2016-12/01/2017	PM1	Soot-Particle Aerosol Mass Spectrometer (SP-AMS)	2.2 ± 0.5 (Clean) 5.2 ± 3.2 (Whole)	https://doi.org/10.1016/j.atmosenv.2018.08.003
Shanghai	Shanghai Academy of Environmental Sciences	23/08/2016-10/09/2016 28/11/2016-13/01/2017 18/05/2017-04/06/2017	PM1	High-Resolution Time-of-Flight Aerosol Mass Spectrometer (HR-ToF-AMS)	5.9 ± 3.6 (Spring) 8.5 ± 4.0 (Summer) 5.2 ± 3.2 (Winter)	https://doi.org/10.1016/j.scitotenv.2021.144948
Shanghai	Pudong Environmental Monitoring Centre	01/01/2019-31/12/2020	PM2.5	Monitoring of AeRosols and GAses (MARGA)	5.6 ± 3.2 (Summer) 7.8 ± 5.1 (Winter)	https://doi.org/10.1016/j.scitotenv.2022.154319
Hong Kong	Hong Kong University of Science and Technology at Clear Water Bay	11/11/1996-01/12/1996 24/01/1997-30/01/1997	PM1.8	Ion Chromatography (IC)	8.609 ± 2.739 (4.240 ~ 13.447)	https://doi.org/10.1016/S1352-2310(98)00305-7
Hong Kong	Hung Hom (PolyU campus), Kwun Tong (KT), Hok Tsui (HT)	11/2000-02/2001	PM2.5	Ion Chromatography (IC)	12.76 ± 5.45 (PolyU) 15.29 ± 3.71 (KT) 13.07 ± 5.17 (HT)	https://doi.org/10.1016/S1352-2310(02)00804-X
Hong Kong	Hok Tsui (HT), Tsuen Wan (TW), Mong Kok (MK)	03/11/2004-29/10/2005	PM2.5	Ion Chromatography (IC)	11.91 (HT) 13.17 (TW) 12.84 (MK)	https://doi.org/10.1016/j.atmosenv.2007.08.053
Hong Kong	Hong Kong University of Science and Technology	21/10/2008-25/10/2008 08/11/2008-13/11/2008 29/06/2009-03/07/2009	PM2.5	Particle-Into-Liquid Sampler Ion Chromatography (PILS-IC)	18.37 ± 5.03 (October) 8.40 ± 3.43 (November) 3.22 ± 0.93 (June-July)	https://doi.org/10.1016/j.atmosenv.2014.09.049
Hong Kong	Hong Kong University of Science and Technology at Clear Water Bay	25/04/2011-01/06/2011 01/09/2011-29/09/2011 28/10/2011-15/12/2011 19/01/2012-01/03/2012	PM1	High-Resolution Time-of-Flight Aerosol Mass Spectrometer (HR-ToF-AMS)	7.4 ± 4.5 (Spring) 8.7 ± 3.8 (Summer) 7.1 ± 3.7 (Autumn) 6.2 ± 3.2 (Winter)	https://doi.org/10.5194/acp-15-37-2015
Hong Kong	Hong Kong University of Science and Technology	04/2012-02/2013	PM2.5	Monitoring of AeRosols and GAses (MARGA)	6.48 ± 4.55	https://doi.org/10.1002/2015JD023531
Hong Kong	Mong Kok	03/09/2013-31/12/2013	PM1	Aerosol Chemical Speciation Monitor (ACSM)	6.0 ± 3.5	https://doi.org/10.5194/acp-16-1713-2016
Hong Kong	Hong Kong Polytechnic University	24/12/2017-15/01/2018	PM1	High-Resolution Time-of-Flight Aerosol Mass Spectrometer (HR-ToF-AMS)	3 (Urban roadside)	https://doi.org/10.1021/acs.est.8b06587
Washington, DC	Washington, DC	2004	PM2.5	U.S. EPA Aerometric Information System	5.2	https://doi.org/10.1080/08958370601174941
Washington, DC	IMPROVE monitoring site in Washington, DC	08/1988-12/1997	PM2.5	Ion Chromatography (IC)	5.788 (0.595 ~ 31.247)	https://doi.org/10.1080/10473289.2004.10470948
Washington, DC	Washington, DC	03/2001-02/2002	PM2.5	Ion Chromatography (IC)	6.08	https://doi.org/10.1029/2003JD003739
Los Angeles	North Main Street in downtown Los Angeles	2002-2013	PM2.5	Ion Chromatography (IC)	2.67 (0.02 ~ 12.20)	https://doi.org/10.1016/j.envpol.2014.06.012
Los Angeles	Downey near the center of Los Angeles	19/12/2000-25/01/2001	PM0.1	Ion Chromatography (IC)	0.16	https://doi.org/10.1080/10473289.2002.10470781
Los Angeles	Los Angeles, CA	2004	PM2.5	U.S. EPA Aerometric Information System	3.6	https://doi.org/10.1080/08958370601174941
Los Angeles	Central LA in the Los Angeles Basin	04/2008-03/2009	PM0.25	Ion Chromatography (IC)	0.62 ± 0.08 (Spring) 1.17 ± 0.08 (Summer) 0.79 ± 0.12 (Autumn) 0.37 ± 0.16 (Winter)	https://doi.org/10.1016/j.atmosenv.2013.07.040
Los Angeles	The Los Angeles Basin	04/2008-03/2009	PM10-2.5	Ion Chromatography (IC)	0.458 ± 0.0958 0.623 ± 0.0621 (West Los Angeles) 0.571 ± 64.2 0.615 ± 0.0665 (Central Los Angeles) 0.483 ± 0.0923 0.522 ± 0.0614 (East Los Angeles)	https://doi.org/10.1016/j.atmosenv.2011.02.066
Los Angeles	Central Los Angeles	2005-2015	PM2.5	Ion Chromatography (IC)	4 (0.6 ~ 11.4, 2005) 1.5 (0.4 ~ 3.6, 2010) 1.3 (0.2 ~ 4.1, 2015)	https://doi.org/10.1039/D0FD00074D
Los Angeles	The Los Angeles Department of Water and Power on N. Main Street	2005-2019	PM2.5	Ion Chromatography (IC)	1.658 (0.097 ~ 10.90)	https://doi.org/10.1016/j.envpol.2023.122817
London	North Kensington	2002-2004	PM10	Ion Chromatography (IC)	2.90 ± 2.12 (0.23 ~ 20.63) 3.63 (Spring) 2.65 (Summer) 2.47 (Autumn) 2.83 (Winter)	https://doi.org/10.1039/B601562J
London	North Kensington	2001-2010	PM10	Ion Chromatography (IC)	3.1 (2001), 3.1 (2002) 2.6 (2003), 3 (2004) 3 (2005), 3.5 (2006) 2.8 (2007), 2.6 (2008) 1.7 (2009), 2.3 (2010)	https://doi.org/10.5194/acp-15-6351-2015
London	North Kensington	2011	PM10	Ambient Ion Monitor (AIM)	2.2	https://doi.org/10.5194/acp-15-6351-2015
London	North Kensington	2012	PM1	Aerosol Mass Spectrometer (AMS)	1.39 ± 1.34	https://doi.org/10.5194/acp-15-6351-2015
London	North Kensington	11/01/2012-08/02/2012 18/07/2012-22/08/2012	PM1	High-Resolution Time-of-Flight Aerosol Mass Spectrometer (HR-ToF-AMS)	0.33 ± 0.32 (Westerly) 2.18 ± 1.28 (Easterly) 1.42 ± 1.05 (Southeasterly)	https://doi.org/10.5194/acp-14-10061-2014
London	North Kensington	01/2013-12/2013	PM10	Ambient Ion Monitor (AIM)	2.16 (0.77 ~ 8.9, Filter) 1.69 (0.38 ~ 7.78, AIM)	https://doi.org/10.1080/02786826.2015.1073848
Canberra	Monash monitoring station in the Tuggeranong valley	05/2014-08/2015	PM2.5	Particle-Induced X-ray Emission (PIXE) Spectrometry	1.0 ± 0.2	https://health.act.gov.au/media/3931

## Sheet: Ratio of sulfate to PM2.5
Annual average of SO42-/PM2.5						Annual average of SO42-/PM2.5						Annual average of SO42-/PM2.5
Location	Longitude	Latitude	CHAP reanalysis dataset for China (https://weijing-rs.github.io/product.html)	GEOS-Chem simulation		Location	Longitude	Latitude	EBAS observation network in European countries (https://ebas-data.nilu.no/Default.aspx)	GEOS-Chem simulation		Location	Longitude	Latitude	IMPROVE observation network in the United States (https://views.cira.colostate.edu/fed/Express/ImproveData.aspx)	GEOS-Chem simulation
Harbin	126.63	45.75	0.135449	0.0973142		Waldhof	10.7594	52.8022	0.142207	0.102225		OKEF1	-82.13	30.74	0.208034	0.13688
Shenyang	123.25	41.48	0.161195	0.0860782		Schauinsland	7.90861	47.9147	0.105491	0.084342		OLYM1	-122.97	48.01	0.141689	0.158493
Shanghai	121.43	31.14	0.209517	0.101595		Schmücke	13.0317	53.1413	0.166265	0.0981706		ORPI1	-112.8	31.95	0.168978	0.109723
Taipei	121.3	25.03	0.274302	0.153978		Zingst	10.7667	50.65	0.124708	0.0614592		PACK1	-71.88	42.86	0.179849	0.138157
Hangzhou	120.2	30.27	0.194702	0.0764248		Melpitz	12.9277	51.5255	0.078431	0.0933994		PASA1	-119.93	48.39	0.131542	0.176379
Fuzhou	119.3	26.08	0.25452	0.118834		San Pablo de los Montes	-4.35056	39.5469	0.157476	0.147359		PEFO1	-109.77	35.08	0.130405	0.128826
Nanjin	118.78	32.05	0.21779	0.0702465		Víznar	-3.53417	37.2372	0.096379	0.0971007		PENO1	-68.65	44.95	0.128009	0.158077
Tianjin	117.2	39.13	0.159663	0.06849		Niembro	-4.8499	43.4392	0.233696	0.170174		PHOE1	-112.1	33.5	0.0925845	0.114224
Hefei	117.17	31.25	0.212081	0.0642992		Campisabalos	-3.14242	41.2742	0.145735	0.170174		PHOE5	-112.1	33.5	0.08896	0.114224
Jinan	117	36.4	0.201261	0.0659013		Els Torms	0.73472	41.3939	0.17376	0.130264		PINN1	-121.16	36.48	0.147141	0.134324
Beijing	116.467	39.9167	0.168704	0.06849		Montseny	2.35	41.7667	0.120257	0.107938		PITT1	-79.96	40.47	0.19194	0.20301
Nanchang	115.55	28.4	0.244629	0.0813604		Donon	7.13333	48.5	0.159408	0.084342		PMRF1	-72.87	44.53	0.182174	0.154249
Shijiazhuang	114.48	38.03	0.213753	0.0659323		Revin	4.63333	49.9	0.179447	0.174819		PORE1	-122.91	38.12	0.119995	0.101204
Wuhan	114.32	30.35	0.230241	0.073181		Peyrusse Vieille	0.183333	43.6167	0.123502	0.130264		PRIS1	-68.03	46.7	0.140429	0.15756
Zhengzhou	113.65	34.77	0.200948	0.0717915		Saint-Nazaire-le-Désert	5.27897	44.5694	0.157658	0.0903302		PUSO1	-122.31	47.57	0.109239	0.158493
Macao	113.5	22.2	0.298402	0.118498		Ispra	8.63572	45.8146	0.0777388	0.118919		ACAD1	-68.26	44.38	0.168413	0.158077
Guangzhou	113.23	23.17	0.236461	0.105001		Rucava	21.1731	56.1619	0.139454	0.0856775		AGTI1	-116.97	33.46	0.183762	0.126097
Changsha	113	28.22	0.219815	0.0899357		Diabla Gora	22.0667	54.15	0.122565	0.0856775		ATLA1	-84.29	33.69	0.137166	0.145177
Taiyuan	112.53	37.87	0.244825	0.0840613		Zielonka	17.934	53.6621	0.335244	0.0923451		BADL1	-115.03	51.03	0.238189	0.21748
Hohhot	111.41	40.48	0.206965	0.0888719		Iskrba	14.8667	45.5667	0.184501	0.132771		BALD1	-109.44	34.06	0.187774	0.126566
Haikou	110.35	20.02	0.270897	0.131172								BAND1	-106.27	35.78	0.149145	0.139892
Xian	108.57	34.17	0.182383	0.0998784								BIBE1	-103.18	29.3	0.240068	0.154456
Nanning	108.19	22.48	0.275461	0.116977								BIRM1	-86.81	33.55	0.153393	0.126298
Chongqing	106.45	29.57	0.221125	0.137417								BLIS1	-120.1	38.98	0.158037	0.114488
Guiyang	106.42	26.35	0.309192	0.142413								BOAP1	-106.85	33.87	0.160037	0.128214
Yinchuan	106.16	38.27	0.18417	0.0777691								BOLA1	-109.64	42.85	0.177425	0.151585
Chengdu	104.07	30.67	0.188005	0.105381								BOND1	-88.37	40.05	0.184707	0.141336
Lanzhou	103.51	36.04	0.188514	0.0909397								BOWA1	-91.5	47.95	0.140305	0.128264
												BRCA1	-112.17	37.62	0.169447	0.12938
												BRID1	-109.76	42.97	0.156461	0.151585
												BRIG1	-75.45	39.47	0.133148	0.142863
												BRIS1	-89.76	30.11	0.231946	0.124791
												BYIS1	124.63	37.97	0.263061	0.0977472
												CABA1	-70.06	43.83	0.137176	0.150596
												CABI1	-115.67	47.95	0.121587	0.154991
												CACO1	-70.06	43.83	0.120003	0.150596
												CACR1	-94.14	34.45	0.182848	0.123057
												CANY1	-109.82	38.46	0.155212	0.12995
												CAPI1	-111.29	38.3	0.166674	0.12938
												CAVE1	-104.44	32.18	0.204689	0.137834
												CEBL1	-99.76	38.77	0.167957	0.134643
												CHAS1	-82.55	28.75	0.210133	0.154582
												CHIR1	-109.39	32.01	0.162447	0.128691
												COHU1	-84.63	34.79	0.165515	0.145177
												CRLA1	-122.14	42.9	0.132444	0.131339
												CRMO1	-113.56	43.46	0.152591	0.14953
												DENA1	-148.97	63.72	0.149944	0.0602154
												DINO1	-108.97	40.25	0.107902	0.14353
												DOME1	-118.14	35.73	0.143037	0.136172
												DOSO1	-79.43	39.11	0.252453	0.20301
												EGBE1	-79.78	44.23	0.197578	0.165418
												EVER1	-80.68	25.39	0.271229	0.161733
												FLAT1	-114.27	47.77	0.145707	0.154991
												FLTO1	-107.63	39.92	0.135688	0.13997
												FOPE1	-105.1	48.31	0.216343	0.177138
												FRRE1	-79.01	39.71	0.264299	0.20301
												GAMO1	-111.71	46.83	0.149032	0.164253
												GICL1	-108.24	33.22	0.143934	0.128214
												GRBA1	-114.22	39.01	0.162022	0.142498
												GRCA2	-111.98	35.97	0.173756	0.123906
												GRGU1	-71.22	44.31	0.166575	0.150596
												GRRI1	-91.41	43.94	0.15268	0.126519
												GRSA1	-105.52	37.72	0.112153	0.128527
												GRSM1	-83.94	35.63	0.178215	0.148292
												GUMO1	-104.81	31.83	0.136298	0.137834
												HECA1	-116.84	44.97	0.148651	0.154808
												HEGL1	-92.92	36.61	0.189777	0.117011
												HOOV1	-119.18	38.09	0.141333	0.114488
												ISLE1	-88.15	47.46	0.166372	0.141705
												JARI1	-79.51	37.63	0.188687	0.191601
												JOSH1	-116.39	34.07	0.156318	0.126097
												KAIS1	-119.15	37.22	0.134516	0.114488
												KPBO1	-151.71	60.01	0.143986	0.172315
												LABE1	-121.51	41.71	0.091773	0.131339
												LASU2	-91.99	40.69	0.163743	0.121388
												LAVO1	-121.58	40.54	0.114876	0.143841
												LIGO1	-81.91	35.97	0.171285	0.169516
												LOND1	-71.38	42.86	0.147564	0.138157
												LOST1	-102.4	48.64	0.262522	0.195082
												LTCC1	-119.98	38.92	0.0800369	0.114488
												LYEB1	-72.91	42.96	0.194956	0.138157
												MACA1	-86.15	37.13	0.215845	0.170535
												MAKA2	-124.62	48.3	0.154124	0.184594
												MOHO1	-121.78	45.29	0.167511	0.196418
												MOMO1	-73.3	41.82	0.189571	0.138157
												MOOS1	-67.27	45.13	0.180579	0.15756
												MORA1	-122.12	46.76	0.152818	0.196418
												MOZI1	-106.68	40.54	0.192907	0.13997
												MEAD1	-114.07	36.02	0.145018	0.125993
												MELA1	-104.48	48.49	0.215935	0.177138
												MEVE1	-108.49	37.2	0.153605	0.144213
												MING1	-90.14	36.97	0.177779	0.111842
												NEBR1	-100.34	41.89	0.206711	0.142925
												NOAB1	-109.38	44.74	0.180532	0.154176
												NOCA1	-121.06	48.73	0.186721	0.176379
												NOCH1	-106.56	45.65	0.212624	0.183088
												QUCI1	-81.34	39.94	0.228606	0.166176
												RAFA1	-120.01	34.73	0.158958	0.14174
												REDW1	-124.08	41.56	0.139899	0.184623
												ROMA1	-79.66	32.94	0.187813	0.160428
												ROMO1	-105.55	40.28	0.168927	0.140686
												SACR1	-104.4	33.46	0.207279	0.135878
												SAGA1	-118.03	34.3	0.149006	0.126097
												SAGO1	-116.91	34.19	0.162532	0.126097
												SAGU1	-110.74	32.17	0.151751	0.128691
												SAMA1	-84.16	30.09	0.165875	0.133522
												SAPE1	-106.84	36.01	0.167104	0.139892
												SAWE1	-111.22	32.25	0.137049	0.128691
												SAWT1	-114.93	44.17	0.120572	0.148802
												SENE1	-85.95	46.29	0.184028	0.127935
												SEQU1	-118.83	36.49	0.117445	0.134324
												SHEN1	-78.43	38.52	0.217805	0.159525
												SHMI1	-107.48	37.3	0.10301	0.144213
												SHRO1	-82.77	35.39	0.196141	0.169516
												SIPS1	-87.34	34.34	0.170381	0.126298
												SNPA1	-121.43	47.42	0.122482	0.158493
												STAR1	-118.51	45.22	0.128851	0.164874
												STIL1	-94.67	35.75	0.199686	0.122386
												SULA1	-114	45.86	0.143379	0.157644
												SWAN1	-76.21	35.45	0.195365	0.173447
												TALL1	-96.56	38.43	0.142628	0.122905
												THBA1	-105.29	44.66	0.180865	0.161386
												THRO1	-103.38	46.89	0.237444	0.183356
												THSI1	-122.04	44.29	0.127166	0.17497
												TONT1	-111.11	33.65	0.140469	0.126566
												TOOL1	-149.61	68.63	0.168814	0.100935
												TRCR1	-150.32	62.32	0.0930532	0.109113
												TRIN1	-122.8	40.79	0.122126	0.143841
												ULBE1	-108.72	47.58	0.168441	0.171573
												UPBU1	-93.2	35.83	0.191798	0.117011
												VIIS1	-64.8	18.34	0.152068	0.102046
												VILA1	-95.05	40.97	0.162468	0.126615
												VOYA2	-92.83	48.41	0.137113	0.128264
												WEMI1	-107.8	37.66	0.145528	0.144213
												WHIT1	105.53	33.47	0.176189	0.107126
												WHPE1	-105.45	36.59	0.145854	0.134075
												WHRI1	-106.82	39.15	0.15489	0.13997
												WICA1	-103.48	43.56	0.166695	0.160223
												WIMO1	-98.71	34.73	0.203976	0.127157
												YELL2	-110.4	44.57	0.18791	0.154176
												YOSE1	-119.71	37.71	0.101598	0.114488
												ZICA1	-113.15	37.2	0.133074	0.12938

## Sheet: Aerosol pH
Location	Longitude	Latitude	Aerosol pH based on GEOS-Chem simulation				Aerosol pH based on observation (Selection of the observation period close to the simulation period)				References
			January	April	July	October	January	April	July	October
Beijing	116.37	39.97	5.10101	3.75117	2.78518	3.70871	4.50 ± 0.70	4.40 ± 1.20	3.80 ±1.20	4.30 ± 0.80	https://doi.org/10.1016/j.scitotenv.2022.156342
Shanghai	121.1	31.45	3.78712	3.15579	2.78552	2.9973	3.50 ± 0.40	3.10 ± 0.50	2.60 ± 0.50	2.70 ± 0.60	https://doi.org/10.1016/j.scitotenv.2022.154319
Hong Kong	114.26	22.34	2.9787	2.67525	2.47844	2.40065	2.69 ± 0.42				https://doi.org/10.1016/j.atmosenv.2023.119725
Guangzhou	113.26	23.13	2.87989	2.68558	2.62535	2.66717	2.57 ± 0.85 (Wet season), 2.57 ± 0.85		2.49 ± 0.54		https://doi.org/10.1016/j.scitotenv.2020.138228
Tianjin	117.16	39.11	4.92899	3.74003	2.85172	3.57127	4.7 ± 0.9				https://doi.org/10.1029/2018JD029976
Xian	108.89	34.23	4.45055	3.12309	2.28915	3.21566	4.8 ± 0.4				https://doi.org/10.1016/j.atmosenv.2021.118304
Toronto	-79.4	43.6	3.41075	2.90318	1.54921	2.45208	3.6	3.1	2.3	2.8	https://doi.org/10.5194/acp-19-9309-2019
Ottawa	-75.68	45.43	3.53036	2.5809	1.50523	2.28345	2.54 (1.18 ~ 4.67)				https://doi.org/10.5194/acp-19-9309-2019
Simcoe	-80.27	42.86	2.96475	2.63416	1.53082	2.14284	2.41 (0.84 ~ 4.38)				https://doi.org/10.5194/acp-19-9309-2019
Montreal	-73.57	46.65	4.43083	2.45681	1.27673	2.0459	2.35 (0.51 ~ 4.72)				https://doi.org/10.5194/acp-19-9309-2019
Windsor	-83.073	42.293	3.19731	2.92065	1.71111	2.405	3	3.2	1.9	2.6	https://doi.org/10.5194/acp-19-9309-2019
Cabauw	4.93	51.97	3.72701	3.62899	3.20506	3.44952		4			https://doi.org/10.5194/acp-21-799-2021
Paris	2.2	48.7	3.57927	3.50411	1.80003	3.13712		3.4			https://doi.org/10.5194/acp-21-799-2021
Cabauw	4.94	51.97	3.72701	3.62899	3.20506	3.44952	3.90 ± 0.40		3.30 ± 0.50		https://doi.org/10.5194/acp-21-799-2021
Los Angeles Basin	-118	33.8	2.32298	1.57742	0.60762	1.16643	1.9 ± 0.5				https://doi.org/10.5194/acp-17-5703-2017
Alabama	-87.25	32.902		1.98478					1		http://doi.org/10.1126/science.aba3719
ID07	-116.123	45.943	3.33031	2.82635	0.91099	2.33102	2.8	2.8	1.6	2.4	https://doi.org/10.5061/dryad.zpc866tg3
IL46	-89.6219	38.8689	3.43247	2.86895	1.81107	2.46909	3.4	2.9	2.5	2.7	https://doi.org/10.5061/dryad.zpc866tg4
IN20	-85.4639	40.8401	3.66443	3.13077	1.96239	2.63536	3.5	2.9	2.2	2.8	https://doi.org/10.5061/dryad.zpc866tg5
MD06	-76.1112	38.4449	3.23506	2.71967	1.74603	2.19375	3.1	2.7	2.1	2.5	https://doi.org/10.5061/dryad.zpc866tg6
WY93	-108.041	44.28	3.8345	3.07672	1.323	3.11171	4.4	2.7	1.8	2.6	https://doi.org/10.5061/dryad.zpc866tg7
Mohanpur	88.9	23	3.68281		2.29824	2.76065	3.2		2.9	2.7	https://doi.org/10.1016/j.chemosphere.2022.135490

## Sheet: Aerosol liquid water content
Observation-constrained aerosol liquid water content
Location	Time period	Aerosol size	Method	Aerosol liquid water content (μg m-3)	References
Beijing	01/2013	PM2.5	ISORROPIA II (RH>30%, Metastable; Otherwise, Stable)	Order of magnitude: 10 ~ 100	https://doi.org/10.5194/acp-20-11729-2020
Beijing	11/2015 12/2015 11/2016 12/2016	PM2.5	ISORROPIA II (Forward, Metastable)	220 (28 ~ 711, Haze)	https://doi.org/10.1002/2017GL073210
Beijing	2016-2017	PM2.5	ISORROPIA II (Forward, Metastable, RH>30%)	21 ± 33 (Spring) 50 ± 68 (Summer) 109 ± 160 (Autumn) 35 ± 46 (Winter)	https://doi.org/10.5194/acp-19-7939-2019
Beijing	19/04/2016-23/05/2016 14/07/2017- 24/08/2017 30/09/2017-13/11/2017 12/12/2017-14/02/2018	PM2.5	ISORROPIA II (Forward, Metastable)	52.71 ± 107.33 (Average) 28.17 ± 82.00 (Spring) 52.48 ± 69.23 (Summer) 101.11 ± 156.17 (Autumn) 13.17 ± 50.29 (Winter)	https://doi.org/10.1016/j.scitotenv.2022.156342
Beijing	15/12/2017-25/02/2018	PM2.5	ISORROPIA II (Forward, Metastable)	6.4 (0.8 ~ 154.2)	https://doi.org/10.5194/acp-20-5019-2020
Shanghai	18/02/2011-28/02/2011	PM1	E-AIM IV	63.7 ± 53.1 (Haze, up to 302) 36.7 ± 29.9 (Non-haze, up to 80.4)	https://doi.org/10.1016/j.scitotenv.2018.04.086
Shanghai	2011-2019	PM2.5	ISORROPIA II (Forward, Metastable)	4.1 ± 10.2 (Organic) 32.6 ± 52.5 (Inorganic)	https://doi.org/10.5194/acp-22-13833-2022
Shanghai	01/01/2019-31/12/2020	PM2.5	ISORROPIA II (Forward, Metastable)	31 ± 49 (Average) 37 ± 58 (Spring) 23 ± 34 (Summer) 17 ± 34 (Autumn) 47 ± 59 (Winter)	https://doi.org/10.1016/j.scitotenv.2022.154319
Hong Kong	21/10/2008-25/10/2008 06/11/2008-13/11/2008 29/06/2009-03/07/2009	PM2.5	AIM-III (Deliquescent mode)	Approximate range: 0 ~ 120	https://doi.org/10.1016/j.atmosenv.2011.09.040
Hong Kong	01/09/2011-29/09/2011	PM1	E-AIM II	19 (Under oceanic influence) 14 (Under continental influence) 10 (Under coastal influence)	https://doi.org/10.1021/es5056269
Hong Kong	2011-2020	PM2.5	ISORROPIA II (Forward, Metastable)	14.99 ± 10.18 (1.60 ~ 69.70, Tsuen Wan) 14.29 ± 9.53 (2.65 ~ 63.90, Yuen Long) 16.57 ± 15.03 (1.63 ~ 135, Mongkok)	https://doi.org/10.1016/j.atmosenv.2023.119725
Guangzhou	01/11/2012-31/10/2013	PM2.5	ISORROPIA II (Forward)	18.35 ± 34.38 (Wet season) 27.32 ± 58.13 (Dry season)	https://doi.org/10.1016/j.scitotenv.2020.138228
Tianjin	04/01/2015-31/01/2015	PM2.5	ISORROPIA II (Forward, Metastable)	Approximate average: 21	https://doi.org/10.1029/2018JD029976
Xi'an	08/01/2015-18/01/2015	PM2.5	ISORROPIA II (Forward)	89.3 (2.8 ~ 461.4)	https://doi.org/10.1016/j.atmosenv.2021.118304
Indo-Gangetic Plain, Delhi	19/12/2017-10/02/2018	PM1, PM2.5	ISORROPIA (Forward, Metastable, RH=30~95%)	Order of magnitude: 1 ~ 1000	https://doi.org/10.1038/s41598-023-40657-w
Los Angeles Basin	15/05/2010-15/06/2010	PM1	ISORROPIA II (Forward, Metastable, RH=20~95%)	13.9 ± 18.1	https://doi.org/10.5194/acp-17-5703-2017
Los Angeles Basin	15/05/2010-15/06/2010	PM2.5	ISORROPIA II (Forward, Metastable, RH=20~95%)	29.8 ± 20.7
Southeastern United States	2012-2013	PM2.5, PM1	ISORROPIA II (Forward, Metastable)	5.1 ± 3.8	https://doi.org/10.5194/acp-15-5211-2015
Southeastern United States	06/2013-07/2013	PM1	ISORROPIA II (Forward, Metastable)	3.2 ± 2.8	https://doi.org/10.1002/2016JD025156
Northeastern United States	01/02/2015-15/03/2015	PM1	ISORROPIA II (Metastable, RH=20~95%)	Approximate range: 0 ~ 30	https://doi.org/10.1002/2016JD025311
Southeastern United States	08/2016-10/2016	PM1	ISORROPIA II (Forward, Metastable, RH<95 %)	1.6 ± 1.7	https://doi.org/10.5194/acp-18-11471-2018
Hamilton	2016-2018	PM2.5	ISORROPIA-lite	Approximate range: 2 ~ 10	https://doi.org/10.3390/atmos13071012
Toronto	2016-2019	PM2.5	ISORROPIA-lite	Approximate range: 2 ~ 10
Finokalia	05/2008	PM1, PM2.5	ISORROPIA II (Metastable)	Order of magnitude: 1 ~ 100	https://doi.org/10.5194/acp-21-799-2021
Cabauw	05/2008	PM1, PM2.5	ISORROPIA II (Metastable)	Order of magnitude: 1 ~ 100
Melpitz	05/2008	PM1, PM2.5	ISORROPIA II (Metastable)	Order of magnitude: 1 ~ 100
Mace Head	05/2008	PM1, PM2.5	ISORROPIA II (Metastable)	Order of magnitude: 1 ~ 100
Bologna	05/2008	PM1, PM2.5	ISORROPIA II (Metastable)	Order of magnitude: 1 ~ 100
Brussels	05/2008	PM1, PM2.5	ISORROPIA II (Metastable)	Order of magnitude: 1 ~ 100
Paris	05/2008	PM1, PM2.5	ISORROPIA II (Metastable)	Order of magnitude: 1 ~ 100
Iza	05/2008	PM1, PM2.5	ISORROPIA II (Metastable)	Order of magnitude: 1 ~ 100
Cabauw	07/2012-06/2013	PM2.5	ISORROPIA (Forward, Metastable, Gas+Aerosol)	Approximate average: 10	https://doi.org/10.5194/acp-18-12241-2018
Cabauw	Summer 2013	PM2.5	ISORROPIA (Forward, Metastable, Gas+Aerosol)	Approximate average: 7
Cabauw	Winter 2012	PM2.5	ISORROPIA (Forward, Metastable, Gas+Aerosol)	Approximate average: 16.5

## Sheet: Gaseous pollutants
Observation-constrained gaseous pollutant concentrations
Location	Time period	Unit	SO2 concentration	NO2 concentration	O3 concentration	References
Beijing	17/11/2007-15/03/2008	ppb	31.9 ± 2.0	33.7 ± 1.4	11.9 ± 0.8	https://doi.org/10.5194/acp-11-8157-2011
Beijing	2013	μg m-3	28.5 (Average) 28.3 (urban) 26.1 (Suburban) 36.5 (Roadside) 20.8 (Background)	55.6 (Average) 59.7 (urban) 49.7 (Suburban) 79.6 (Roadside) 35.3 (Background)	48.0 (Average) 46.8 (urban) 51.2 (Suburban) 35.1 (Roadside) 59.8 (Background)	https://doi.org/10.4209/aaqr.2014.11.0306
Beijing	21/01/2015-04/02/2015	ppb	16 ± 10 (16.9 ~ 52, Clean) 26 ± 15 (5.1 ~ 63, Transition) 18 ± 11 (5.16 ~ 52, Polluted)		11 ± 9.3 (0.2 ~ 33, Clean) 5.9 ± 6.6 (0.3 ~ 34, Transition) 6.8 ± 7.8 (0.3 ~ 34, Polluted)	https://doi.org/10.1073/pnas.1616540113
Beijing	Spring 2016 Summer 2017 Autumn 2017 Winter 2017-2018	μg m-3	5.98 (Spring) 1.07 (Summer) 1.43 (Autumn) 6.83 (Winter)			https://doi.org/10.1016/j.jes.2020.08.031
Beijing	01/11/2013-28/02/2019 (Nov to Feb)	μg m-3	18.335 ± 19.218	53.917 ± 28.274		https://doi.org/10.1002/cpe.5921
Shanghai	2001-2004	μg m-3	44.7 ± 24.2	66.6 ± 24.9	63.3 ± 36.7	https://doi.org/10.1289/ehp.9014
Shanghai	2010	μg m-3	21.4 ± 4.3	40.5 ± 6.4	69.4 ± 13.1	https://doi.org/10.4209/aaqr.2012.11.0312
Shanghai	25/11/2013-07/12/2013	μg m-3	49.4	66.1	27	https://doi.org/10.4209/aaqr.2015.03.0179
Shanghai	2015	μg m-3	13	48	45	https://doi.org/10.1038/s41598-020-68201-0
Shanghai	2016	μg m-3	12	45	43
Shanghai	2017	μg m-3	9	47	47
Shanghai	2018	μg m-3	8	44	44
Hong Kong	06/1999-05/2000	ppb	3 (Tap Mun) 6 (Tung Chung) 7 (Tsuen Wan)	6 (Tap Mun) 25 (Tung Chung) 32 (Tsuen Wan)	34 (Tap Mun) 20 (Tung Chung) 12 (Tsuen Wan)	https://doi.org/10.1016/S0269-7491(02)00370-6
Hong Kong	2001	ppb	1.2	5.2	4.5	https://doi.org/10.1016/j.envpol.2020.116280
Hong Kong	2005	ppb	1.9	4.1	3
Hong Kong	2009	ppb	1.3	4.5	3.4
Hong Kong	2013	ppb	1.4	4.3	3.3
Hong Kong	2017	ppb	0.8	4.6	4.2
Hong Kong	04/2007-03/2019	ppb		54.0 ± 0.2 (Roadside) 27.9 ± 0.02 (General ambient)	9.8 ± 0.1 (Roadside) 21.6 ± 0.02 (General ambient)	https://doi.org/10.1016/j.chemosphere.2022.134816
Los Angeles	1985-1988	ppb	3.8 (2.5 ~ 10)	32.2 (10 ~ 163)	68.4 (10 ~ 230)	https://doi.org/10.1029/JD094iD10p12957
Los Angeles	1987-1995	ppb	Median 2 (0 ~ 16)	Median 38 (10 ~ 102)	Median 24 (0.6 ~ 77)	https://doi.org/10.1289/ehp.00108777
Cook County	1987-1995	ppb	Median 6 (0.5 ~ 36)	Median 25 (7 ~ 58)	Median 18 (0.2 ~ 67)
Maricopa County	1987-1995	ppb	Median 2 (0 ~ 14)	Median 19 (2 ~ 56)	Median 25 (1 ~ 50)
Georgia	2002-2008	ppb	6.12 ± 5.18	9.22 ± 9.62	42.1 ± 12.6	https://doi.org/10.1186/s12940-016-0196-y
US counties	2005-2015	ppb	1.62 ± 2.20	11.21 ± 7.82	30 ± 10	https://doi.org/10.1016/j.envres.2022.113259
Vancouver	1985-1998	ppb	4.9	19.4	13.4	https://doi.org/10.1289/ehp.6251
Alberta	2006-2010	ppb	0.1 ± 14.4	0.3 ± 5.1	1.3 ± 2.9	https://doi.org/10.1016/j.atmosenv.2015.05.031
London	1993-2006	μg m-3			All year: 11 (5th) ~ 49 (50th) ~ 90 (95th) Winter: 9 (5th) ~ 43 (50th) ~ 70 (95th)	https://doi.org/10.1289/ehp.1104108
London	2000-2005	ppb		Median 20.4 (5.9 ~ 52.0)	Median 16.5 (0.9 ~ 55.2)	https://doi.org/10.1007/s11869-014-0249-8
London	2000-2012	μg m-3	2.9 ~ 4.6 (North Kensington) 7.4 ~ 10.5 (Marylebone Road)	28 ~ 48 (North Kensington) 93 ~ 110 (Marylebone Road)	20 ~ 56 (North Kensington) 8 ~ 27 (Marylebone Road)	https://doi.org/10.1134/S1024856014050170
Birmingham	2005-2006	ppb		17.05 (Birmingham Centre) 25.35 (Bristol Street)	23.56 (Birmingham Centre) 16.18 (Bristol Street)	https://doi.org/10.1016/j.atmosenv.2011.06.038
Edinburgh	Summer 02/08/2013-13/09/2013	μg m-3		37 ± 5 (Summer)	37 ± 1 (Summer)	https://doi.org/10.1016/j.apr.2016.03.008
	Winter 02/12/2013-13/01/2014			34 ± 5 (Winter)	61 ± 8 (Winter)
Aliaga	19/12/2005-27/12/2005	μg m-3	17.6 (2.18 ~ 125)	15.8 (3.84 ~ 42.2)	44.3 (10.2 ~ 62.3)	https://doi.org/10.1016/j.atmosenv.2014.12.031
Aliaga	21/03/2006-28/03/2006	μg m-3	25.8 (2.56 ~ 121)	23.4 (1.41 ~ 166)	56.7 (20.1 ~ 97.4)
Aliaga	19/06/2006-26/06/2006	μg m-3	20.22 (3.39 ~ 152)	16.73 (5.28 ~ 62.6)	115 (2.31 ~ 147)
Aliaga	29/08/2006-05/09/2006	μg m-3	20.46 (4.53 ~ 121)	15.59 (0.69 ~ 47.3)	101.6 (59.0 ~ 136)
Aliaga	09/02/2007-16/02/2007	μg m-3	21.7 (3.94 ~ 135)	18.12 (4.65 ~ 48.1)	61.3 (23.8 ~ 82.4)
Sydney	05/02/2011-07/03/2011	ppb	1.81 (Sydney East) 1.57 (Sydney NW) 1.34 (Sydney SW)	8.12 (Sydney East) 6.10 (Sydney NW) 5.37 (Sydney SW)	16.18 (Sydney East) 17.69 (Sydney NW) 18.70 (Sydney SW)	https://doi.org/10.3390/atmos9120486
Sydney	16/04/2012-14/05/2012	ppb	1.96 (Sydney East) 1.39 (Sydney NW) 1.19 (Sydney SW)	13.33 (Sydney East) 8.26 (Sydney NW) 7.25 (Sydney SW)	11.90 (Sydney East) 12.37 (Sydney NW) 15.78 (Sydney SW)
Brisbane	01/1998-12/2004	ppb	1.5 (0 ~ 7.1)	8.2 (1.4 ~ 22.7)	25.8 (4.3 ~ 54.4)	https://doi.org/10.1371/journal.pone.0005408
Amazon Basin	Wet season 03/2014-04/2014	μg m-3	0.12 ~ 3.7 (Wet)	0.10 ~ 23 (Wet)	1.4 ~ 14 (Wet)	https://doi.org/10.1016/j.scitotenv.2018.09.073
	Dry season 08/2014-10/2014		0.14 ~ 15 (Dry)	0.30 ~ 6.1 (Dry)	1.0 ~ 40 (Dry)
