# Supplementary material for: Hydrogen peroxide serves as pivotal fountainhead for aerosol aqueous sulfate formation from a global perspective
Source: Nat Commun. 2024 May 30;15:4625. doi: 10.1038/s41467-024-48793-1 (PMC11139875; doi:10.1038/s41467-024-48793-1)
Supplement: Supplementary file 4 — Source data [file 41467_2024_48793_MOESM4_ESM.zip › GEOS-Chem Simulation.xlsx]

## Sheet: January 2019
Simulation on the surface layer in January 2019		ppb	ppb	ppb	ppb	μg/m3	μg/m3	μg/m3	μg/m3	μg/m3	μg/m3	μg/m3	μg/m3	μg/m3	μg/m3	μg/m3	%	K	Pa	μg/m3
Longitude	Latitude	SO2	H2O2	NO2	O3	Na+	SO42-	NH4+	NH3-gas	NO3-	HNO3-gas	Cl-	HCl-gas	Ca2+	K+	Mg2+	Relative humidity	Temperature	Atmospheric pressure	Aerosol water content	Aerosol pH
-180	-89.5	0.0225139	0.0429274	0.000776453	14.7041	0.0376997	0.381286	0.0080064	5.44053e-07	9.00005e-13	0.00335967	0.0578861	0.00361286	0.00353839	0.00104642	0.000424606	74.6197	244.837	68143.8	2.93889	-0.146883
-180	-88	0.0226763	0.0432797	0.00077002	14.7295	0.0377022	0.381799	0.00801387	4.80797e-07	9.24481e-13	0.00340138	0.05789	0.003664	0.00353889	0.00104649	0.000424667	74.8751	243.832	68147.7	2.69459	-0.179521
-180	-86	0.0297283	0.058813	0.00086826	14.9426	0.0384533	0.412308	0.00777709	5.53069e-07	2.21187e-12	0.00496916	0.0590432	0.00556502	0.00340849	0.00106734	0.000409019	65.8489	248.525	69979.6	0.998337	-0.651946
-180	-84	0.0275899	0.0644907	0.00120003	12.5474	0.0372494	0.448118	0.00575583	1.42589e-06	4.90694e-12	0.00422911	0.0571947	0.00406141	0.00279404	0.00103392	0.000335285	58.346	263.108	92636.1	0.745012	-0.884668
-180	-82	0.0424901	0.0545311	0.00111521	11.3585	0.0385173	0.555208	0.00459697	2.10811e-06	1.31435e-12	0.00378734	0.0591415	0.00336073	0.00236624	0.00106912	0.000283949	84.6052	263.444	98045.2	3.58476	-0.379564
-180	-80	0.0473727	0.0595836	0.00113951	11.4295	0.0403114	0.590976	0.00460909	2.21592e-06	9.67764e-13	0.00457057	0.0618962	0.00401188	0.00235017	0.00111891	0.000282021	89.3616	263.78	97963.7	4.41512	-0.295865
-180	-78	0.0406502	0.0552158	0.00204363	12.7166	0.0425156	0.62285	0.00521208	2.99413e-06	1.25996e-12	0.00595628	0.0652807	0.00760971	0.00240265	0.00118009	0.000288318	78.5399	267.357	97815.2	2.07078	-0.570933
-180	-76	0.0330114	0.0549518	0.00156299	13.618	0.0659387	0.648519	0.00589134	5.03718e-06	3.79977e-09	0.00562452	0.101246	0.0270429	0.00241383	0.00183024	0.00028966	74.2745	270.237	97608.2	1.65834	-0.607614
-180	-74	0.0315906	0.0503964	0.00113682	14.1592	0.119637	0.688899	0.00737493	0.000127067	4.54213e-05	0.00504822	0.183698	0.0397828	0.00248121	0.00332074	0.000297745	78.9995	270.93	97415.6	2.88274	-0.329501
-180	-72	0.0298987	0.0393865	0.00089066	13.9746	0.183328	0.737963	0.010363	0.000263484	0.000951328	0.00384805	0.281491	0.0387712	0.00263958	0.00508858	0.00031675	84.6786	271.127	97240.8	6.20716	-0.0419674
-180	-70	0.0223689	0.0302568	0.000778382	13.8975	0.257059	0.80624	0.0165957	0.000416766	0.00115338	0.00309643	0.394701	0.0465293	0.00292284	0.00713511	0.00035074	88.9877	271.336	97077	9.78364	0.295576
-180	-68	0.0196596	0.0236315	0.000692329	13.953	0.370247	0.808868	0.0242397	0.00111985	0.00247604	0.00203952	0.568496	0.0452741	0.00306409	0.0102768	0.000367691	91.0714	271.69	96923	15.6696	0.776956
-180	-66	0.0213594	0.0224194	0.000628256	14.0423	0.482676	0.809857	0.0280297	0.00275553	0.00399425	0.00178306	0.741127	0.0521657	0.00345693	0.0133975	0.000414832	90.6256	272.619	96793.7	18.5946	1.14272
-180	-64	0.0206827	0.0230968	0.00062659	14.0871	0.605815	0.828493	0.0304262	0.00637827	0.00551278	0.00131243	0.9302	0.0547762	0.00418554	0.0168155	0.000502264	89.3653	273.857	96753.9	18.7283	1.7764
-180	-62	0.0239234	0.0260929	0.000699744	14.3592	0.634559	0.809481	0.0284263	0.0109854	0.00724066	0.00114778	0.974335	0.0588077	0.00430923	0.0176133	0.000517108	86.5755	275.367	96861.6	13.7809	2.28481
-180	-60	0.0243462	0.030889	0.000790132	14.7625	0.703598	0.829357	0.0282584	0.0140874	0.0117854	0.00101299	1.08034	0.054796	0.00440966	0.0195296	0.00052916	84.9044	276.76	97082.7	15.0144	2.56432
-180	-58	0.0246224	0.0391893	0.000993614	15.2515	0.788863	0.872673	0.0316495	0.0170667	0.0180801	0.00113562	1.21126	0.0514083	0.00480919	0.0218963	0.000577102	84.9024	277.941	97363	16.2773	2.66654
-180	-56	0.0237474	0.0481407	0.00143671	15.8655	0.767397	0.923867	0.0410306	0.0214853	0.0237042	0.00197369	1.1783	0.0597826	0.00575283	0.0213004	0.00069034	84.1263	279.368	97660.8	11.9338	2.84476
-180	-54	0.0226858	0.0623825	0.00231504	16.7573	0.755972	0.98239	0.0512934	0.0283858	0.0287619	0.00375093	1.16076	0.0664508	0.00700098	0.0209833	0.000840118	83.6087	280.671	97998.5	11.2747	2.97236
-180	-52	0.0311889	0.082037	0.00347596	17.4522	0.755529	1.03083	0.0686773	0.0371427	0.039493	0.00510486	1.16008	0.0751259	0.00889092	0.020971	0.00106691	83.8419	281.726	98366.9	12.5215	3.01384
-180	-50	0.0428613	0.110221	0.00517447	18.3135	0.714414	1.03709	0.0810332	0.0466592	0.0481468	0.00694005	1.09695	0.0812865	0.0109975	0.0198298	0.00131969	85.6125	282.626	98711.9	13.0828	2.95635
-180	-48	0.060992	0.160854	0.00867147	19.3294	0.631057	1.0309	0.0848235	0.0602453	0.0518469	0.0153755	0.968958	0.109922	0.0120669	0.0175161	0.00144803	84.3633	284.311	98956.5	9.38148	2.74745
-180	-46	0.0820528	0.224126	0.0155739	20.5628	0.524452	1.01913	0.0958098	0.0792258	0.0501727	0.0281575	0.805272	0.157015	0.0123142	0.0145571	0.0014777	83.3225	286.605	99023	7.34856	2.47874
-180	-44	0.095141	0.305182	0.0229218	21.4725	0.435953	0.95383	0.102046	0.104146	0.0406153	0.0414817	0.669386	0.203	0.0111498	0.0121007	0.00133798	83.8938	288.664	98994.2	5.76783	2.36836
-180	-42	0.107435	0.365242	0.0266469	21.9209	0.365587	0.95469	0.118943	0.109949	0.025962	0.0553858	0.561342	0.232622	0.0106056	0.0101475	0.00127268	81.1916	290.588	98962.9	3.69039	1.96573
-180	-40	0.118066	0.417165	0.0319174	22.0741	0.318829	1.01159	0.156145	0.111867	0.0108657	0.0778925	0.489547	0.221809	0.0103427	0.00884965	0.00124112	79.4753	291.629	98945.6	2.45153	1.55612
-180	-38	0.180225	0.495063	0.0366822	23.0376	0.27127	1.11483	0.210949	0.092033	0.00509206	0.113075	0.416522	0.212375	0.010812	0.00752958	0.00129744	79.1685	292.211	98922.2	2.34501	1.03149
-180	-36	0.125682	0.609106	0.0397259	24.6755	0.259128	1.10595	0.208347	0.0816502	0.00660082	0.150168	0.397879	0.249281	0.011094	0.00719255	0.00133127	78.0823	292.732	98959.7	2.12325	0.870507
-180	-34	0.109512	0.653646	0.0283424	23.6622	0.244302	1.05374	0.197782	0.0628427	0.00288244	0.121912	0.375114	0.247985	0.0108133	0.00678103	0.00129759	75.7976	293.22	99007.5	1.81161	0.63802
-180	-32	0.0825354	0.688534	0.0176133	22.9689	0.221744	0.996719	0.183631	0.045954	0.00144814	0.0953268	0.340477	0.235251	0.0112184	0.00615488	0.00134621	73.6034	293.779	98992.9	1.55841	0.438717
-180	-30	0.0604912	0.687935	0.0112924	21.8563	0.199986	0.882325	0.153258	0.0333522	0.000239991	0.0760157	0.307069	0.200191	0.0102863	0.00555096	0.00123436	72.1945	294.494	98886.7	1.27967	0.277456
-180	-28	0.0537071	0.652927	0.00732508	20.3256	0.20796	0.781989	0.115965	0.0321219	0.000167374	0.0538476	0.319313	0.193587	0.0092996	0.00577229	0.00111595	73.2167	295.088	98688	1.2006	0.419135
-180	-26	0.0501262	0.601247	0.00631298	18.2276	0.243609	0.69754	0.0739838	0.0299879	0.0105658	0.0344442	0.37405	0.194313	0.00825733	0.00676179	0.00099088	76.7381	295.687	98385.5	1.40193	1.1651
-180	-24	0.050318	0.561155	0.00528179	15.8813	0.311035	0.645855	0.0430043	0.0254609	0.0195816	0.0217219	0.477579	0.181416	0.00708691	0.00863331	0.000850429	79.3556	296.561	98040.3	2.16353	1.89108
-180	-22	0.0598481	0.551422	0.0049316	13.9427	0.338354	0.632377	0.019412	0.0191196	0.0215946	0.016713	0.519526	0.185762	0.00506212	0.0093916	0.000607455	79.9506	297.786	97688.4	2.2619	1.91333
-180	-20	0.102202	0.510975	0.00589527	12.2916	0.274594	0.747353	0.0331005	0.0118331	0.0120285	0.0193977	0.421625	0.161904	0.00350827	0.00762182	0.000420992	81.0782	298.705	97389.1	1.89437	1.03846
-180	-18	0.0871367	0.54787	0.0146825	10.898	0.246454	0.661459	0.0474368	0.0259449	0.0069251	0.0281931	0.378418	0.116003	0.00245847	0.00684075	0.000295016	80.9431	299.693	97102.3	1.53394	0.939522
-180	-16	0.070676	0.616837	0.0212169	10.72	0.268491	0.57677	0.0612151	0.054075	0.0111978	0.0320907	0.412255	0.0793932	0.00156595	0.00745244	0.000187914	82.0853	300.236	96797.9	1.94156	1.28611
-180	-14	0.0646298	0.666039	0.0044609	10.1073	0.349625	0.602009	0.044343	0.0586896	0.00943402	0.0186425	0.536833	0.125488	0.00107961	0.00970447	0.000129553	82.2892	300.68	96874.3	2.22303	1.55396
-180	-12	0.0699521	0.643004	0.00267064	10.0339	0.304009	0.578185	0.0449362	0.071325	0.00852217	0.0135758	0.466791	0.136237	0.000971566	0.00843829	0.000116588	81.3961	300.863	96904.6	1.70114	1.61982
-180	-10	0.0713192	0.655368	0.00255599	10.1818	0.27879	0.603611	0.0567642	0.0750359	0.00686137	0.0141233	0.428068	0.139669	0.000929154	0.0077383	0.000111498	80.1675	300.993	96960.1	1.55689	1.50142
-180	-8	0.0694171	0.718387	0.00260961	10.1069	0.250429	0.541794	0.0532023	0.0862224	0.00883415	0.0168903	0.384522	0.157777	0.000838316	0.00695109	0.000100598	79.4864	301.037	97006.7	1.36066	1.58096
-180	-6	0.0677527	0.795157	0.00268524	9.51107	0.243133	0.47749	0.042823	0.112836	0.0138653	0.0197763	0.373319	0.181748	0.000853952	0.00674858	0.000102474	78.1053	301.046	97079	1.26247	1.88677
-180	-4	0.0710096	0.780331	0.00263674	9.02563	0.241028	0.470022	0.0343128	0.138751	0.0234341	0.0156811	0.370087	0.229963	0.00104213	0.00669015	0.000125056	76.8137	301.096	97131.7	1.09723	2.22115
-180	-2	0.0696164	0.702457	0.00294327	9.43077	0.261867	0.468705	0.0252926	0.138434	0.0322178	0.0116161	0.402085	0.249698	0.00120735	0.00726858	0.000144882	77.0138	301.057	97133	1.15481	2.68937
-180	0	0.0674454	0.670006	0.00275117	10.1233	0.315622	0.478757	0.0121079	0.148153	0.0454776	0.00991669	0.484622	0.259983	0.00119002	0.00876063	0.000142803	77.3465	301.122	97108.2	1.3845	3.24116
-180	2	0.0564274	0.583301	0.00177134	11.7674	0.390364	0.469233	0.00575348	0.135973	0.0688755	0.00367637	0.599385	0.220734	0.00118091	0.0108352	0.000141709	78.4482	300.998	97093.2	1.92077	3.97722
-180	4	0.0496873	0.577385	0.00127971	14.0788	0.470908	0.456712	0.0032499	0.13141	0.0883547	0.00241596	0.723058	0.213801	0.00146274	0.0130709	0.000175528	77.6958	300.877	97165	2.37919	4.32512
-180	6	0.0390101	0.57905	0.000898072	16.3309	0.500698	0.428594	0.000801223	0.126395	0.107665	0.000782565	0.768799	0.206025	0.00192304	0.0138978	0.000230765	76.7065	300.601	97294.4	2.62417	4.65961
-180	8	0.0341319	0.601987	0.000782246	18.6812	0.507696	0.402633	0.000929141	0.137486	0.131932	0.000432541	0.779543	0.226231	0.00242533	0.014092	0.000291039	74.4171	300.185	97519	2.49077	4.74353
-180	10	0.0290885	0.629937	0.000639268	21.0139	0.454417	0.368767	0.00110527	0.141823	0.145758	0.000822357	0.697735	0.233558	0.00270994	0.0126131	0.000325192	72.2627	299.77	97745.2	2.06819	4.69422
-180	12	0.0241382	0.637568	0.000600075	22.5083	0.400283	0.347503	0.00178551	0.148589	0.147667	0.000772255	0.614616	0.242265	0.00286023	0.0111106	0.000343227	71.787	299.226	97938.2	1.72955	4.51055
-180	14	0.0234042	0.651247	0.000700365	23.5957	0.359737	0.369696	0.00212399	0.164474	0.138465	0.00228127	0.552359	0.265226	0.00292616	0.00998513	0.00035114	72.5748	298.655	98093.2	1.46813	4.15717
-180	16	0.0219842	0.660244	0.000838899	24.031	0.308049	0.413433	0.0104376	0.162934	0.104969	0.0100772	0.472994	0.288414	0.00303335	0.00855043	0.000364002	72.0455	298.323	98248.5	1.18362	3.44214
-180	18	0.0221859	0.641559	0.00164233	23.9866	0.274458	0.489392	0.0306753	0.143192	0.0727722	0.0227189	0.421418	0.287197	0.00389268	0.00761807	0.000467122	73.7036	297.871	98341.7	1.14513	2.70305
-180	20	0.0286386	0.628328	0.00307459	24.6392	0.284809	0.600751	0.0544179	0.124606	0.0588175	0.0353228	0.437312	0.337068	0.00637225	0.00790538	0.00076467	74.214	297.255	98480.5	1.26548	2.13697
-180	22	0.0262857	0.571681	0.00378382	25.7163	0.288414	0.591982	0.0480105	0.106595	0.0612369	0.045096	0.442846	0.322907	0.00771665	0.00800543	0.000925998	74.1	296.839	98569.7	1.27058	2.11276
-180	24	0.023118	0.424441	0.00631848	27.3115	0.329908	0.540175	0.0291196	0.0817912	0.131323	0.0485588	0.506558	0.276575	0.00854494	0.00915717	0.00102539	74.5723	296.202	98635.1	1.41065	2.50161
-180	26	0.0271874	0.304476	0.00814836	30.7561	0.413168	0.567989	0.0203782	0.0773075	0.216694	0.0389438	0.6344	0.30929	0.0103571	0.0114682	0.00124285	72.94	294.89	98823.2	1.70206	2.78787
-180	28	0.026803	0.208406	0.00903148	35.2923	0.468268	0.607008	0.0212726	0.0843487	0.216605	0.0411314	0.719004	0.31417	0.0121304	0.0129976	0.00145564	72.0183	292.961	99016.1	2.28841	2.84089
-180	30	0.0305692	0.145616	0.0131653	38.1569	0.499094	0.636606	0.0254541	0.0892966	0.213369	0.0528489	0.766335	0.30763	0.0130267	0.0138532	0.00156321	69.7733	291.047	99161.6	2.66175	2.80064
-180	32	0.0277137	0.0992244	0.0144776	39.8253	0.513306	0.644928	0.027243	0.0919599	0.20212	0.0552011	0.788158	0.274913	0.0131435	0.0142477	0.00157723	67.7759	289.241	99217	2.75079	2.84948
-180	34	0.0294961	0.0674373	0.0155744	40.0661	0.53687	0.63899	0.0231003	0.0914596	0.217256	0.0497419	0.824338	0.247383	0.0119613	0.0149018	0.00143535	66.8271	287.543	99162.3	2.65033	2.97254
-180	36	0.0298744	0.0440016	0.0151359	39.9545	0.564453	0.651713	0.0232969	0.0836056	0.212526	0.042609	0.866691	0.21132	0.0108808	0.0156674	0.0013057	66.7921	285.762	99031	2.87168	3.04576
-180	38	0.03287	0.0284742	0.014124	39.7019	0.580531	0.683811	0.0299601	0.0723541	0.195749	0.0461467	0.891378	0.176722	0.00997657	0.0161137	0.00119719	67.245	283.637	98889.4	2.98939	2.96805
-180	40	0.0424024	0.0190957	0.0142159	39.1427	0.576105	0.704559	0.0393679	0.0628681	0.184963	0.0489368	0.884581	0.165814	0.00873373	0.0159908	0.00104805	67.4387	281.392	98750.5	2.88522	2.8
-180	42	0.0486205	0.0133362	0.01455	38.3726	0.588256	0.722162	0.0464676	0.0560772	0.170541	0.0487368	0.903239	0.148485	0.00769094	0.0163281	0.000922913	70.0421	279.178	98567.7	3.4504	2.68147
-180	44	0.054298	0.0104347	0.0149754	38.1056	0.575223	0.732558	0.0509842	0.0492073	0.154551	0.0507274	0.883228	0.143655	0.00706228	0.0159663	0.000847474	71.2028	277.614	98349.3	3.7345	2.44484
-180	46	0.0601999	0.00820127	0.0195736	37.804	0.584531	0.742674	0.0536627	0.0413689	0.159863	0.0526944	0.89752	0.14013	0.00673073	0.0162247	0.000807688	73.4832	276.094	98127.9	4.96553	2.39086
-180	48	0.0575559	0.00627139	0.0212085	37.1606	0.609297	0.73903	0.0558971	0.0330598	0.185836	0.0456633	0.935546	0.125763	0.0064051	0.0169121	0.000768613	76.7819	275.113	97905.2	7.52308	2.3088
-180	50	0.0708988	0.00622008	0.021785	36.6081	0.588732	0.679065	0.0533509	0.0322216	0.188119	0.0474556	0.90397	0.122065	0.00589967	0.0163413	0.00070796	75.7235	274.76	97804	7.35118	2.27264
-180	52	0.104274	0.00692442	0.0293046	36.3202	0.461321	0.635953	0.0595041	0.0290485	0.173327	0.065876	0.708337	0.113987	0.00536228	0.0128048	0.000643473	73.5288	274.354	97798.4	5.19345	1.9438
-180	54	0.103319	0.00713168	0.0423547	36.1134	0.415702	0.606494	0.058004	0.031004	0.193711	0.0639999	0.638291	0.127481	0.00481274	0.0115385	0.000577529	71.9127	273.623	97985.4	3.95058	2.13361
-180	56	0.0922502	0.00738657	0.0191864	35.9797	0.338002	0.557555	0.0597203	0.0302991	0.153827	0.0560067	0.518986	0.117115	0.00443166	0.00938184	0.000531799	71.6765	272.775	98226.6	2.64617	2.11773
-180	58	0.0772132	0.00746375	0.0111903	35.649	0.277641	0.525121	0.0658979	0.0268636	0.134313	0.0556961	0.426304	0.109194	0.00446506	0.00770641	0.000535807	72.3671	271.71	98533.7	1.89747	2.00051
-180	60	0.0610961	0.00797853	0.0147532	35.0556	0.214807	0.490269	0.0797057	0.0195613	0.128973	0.0694556	0.329826	0.0931219	0.00442267	0.00596235	0.000530721	75.8461	269.747	98895.7	1.55585	1.77458
-180	62	0.0730783	0.0074636	0.0272065	34.3436	0.155611	0.457884	0.119998	0.0078113	0.18982	0.0695163	0.238933	0.0465562	0.00427892	0.00431926	0.00051347	90.6042	262.79	99297	4.05419	1.68029
-180	64	0.129125	0.00547815	0.0331668	32.1931	0.0859361	0.351808	0.152998	0.00294007	0.259856	0.0494329	0.131951	0.0158521	0.00407636	0.00238531	0.000489163	90.6082	255.415	99839.6	8.42234	1.6174
-180	66	0.137241	0.00704932	0.0291478	31.524	0.0624584	0.333766	0.175876	0.000599392	0.315277	0.0714356	0.095902	0.012547	0.00406598	0.00173364	0.000487918	79.2635	249.858	97790.2	5.12759	1.36644
-180	68	0.119151	0.00906343	0.0391111	32.3202	0.0398519	0.352045	0.222918	0.00150799	0.39549	0.0992607	0.0611906	0.0125063	0.00430792	0.00110616	0.000516951	69.741	249.371	95029.9	4.57645	1.50465
-180	70	0.10344	0.00307748	0.0489833	30.1782	0.0312686	0.373659	0.272552	0.00167897	0.526397	0.0428274	0.0480115	0.00313985	0.00428825	0.000867915	0.000514591	79.9878	249.69	100548	10.8411	1.84613
-180	72	0.0529294	0.00259393	0.0161031	29.9019	0.0381394	0.371264	0.253574	0.00445378	0.476611	0.0236909	0.0585613	0.00225936	0.00415529	0.00105863	0.000498635	86.6082	250.587	100580	12.9535	2.24108
-180	74	0.0463494	0.00272319	0.0107062	29.7102	0.0388014	0.381227	0.253264	0.0046557	0.47058	0.0269657	0.0595777	0.00262402	0.00438869	0.001077	0.000526643	87.9743	250.197	101010	12.9262	2.2326
-180	76	0.0469473	0.00313299	0.00831742	30.1213	0.0339642	0.410699	0.263504	0.00336537	0.487116	0.0263907	0.0521505	0.00249075	0.00517114	0.000942737	0.000620537	83.8618	249.482	101135	14.5251	2.0023
-180	78	0.0487735	0.00367847	0.00579333	31.0422	0.0312746	0.421397	0.254494	0.00232811	0.461784	0.0340039	0.0480207	0.00286221	0.00590704	0.000868081	0.000708844	80.4544	249.612	101224	13.7356	1.85158
-180	80	0.0475885	0.00368492	0.00376944	31.5801	0.030176	0.411941	0.24563	0.00319295	0.419685	0.0384634	0.0463339	0.00331717	0.0056266	0.000837588	0.000675192	78.3107	250.346	101290	11.6328	1.79683
-180	82	0.0506032	0.00353648	0.00341638	31.525	0.0279299	0.440779	0.264173	0.00793068	0.431358	0.0425674	0.0428851	0.00333321	0.00580137	0.000775244	0.000696164	76.9476	250.179	101351	12.2576	1.76687
-180	84	0.0607949	0.00416928	0.00336556	31.6237	0.0267445	0.475618	0.292443	0.00977112	0.481908	0.0452472	0.0410649	0.00349032	0.00568758	0.00074234	0.00068251	75.0211	249.783	101374	14.6428	1.73263
-180	86	0.0654158	0.0037806	0.00428641	30.871	0.0273861	0.548691	0.325216	0.0150339	0.528905	0.0449397	0.04205	0.00299789	0.00638637	0.000760148	0.000766365	75.0738	249.226	101324	16.8725	1.73007
-180	88	0.0841139	0.0055798	0.00622397	31.8968	0.0276629	0.579494	0.371712	0.0150662	0.653637	0.0426473	0.042475	0.00260438	0.00659761	0.000767832	0.000791713	76.0226	248.784	101078	21.5394	1.84108
-180	89.5	0.0837158	0.00554904	0.00628609	31.8876	0.0276657	0.579067	0.371293	0.0150291	0.651799	0.0434385	0.0424794	0.00265972	0.00659705	0.000767911	0.000791647	77.1015	248.23	101080	19.2781	1.76766
-177.5	-89.5	0.0225138	0.0429274	0.000776496	14.7041	0.0376997	0.381286	0.0080064	5.44053e-07	9.00005e-13	0.00335967	0.0578861	0.00361286	0.00353839	0.00104642	0.000424606	74.6197	244.837	68143.8	2.93889	-0.146883
-177.5	-88	0.0226879	0.0432913	0.000771263	14.7303	0.0377043	0.381822	0.00801427	4.84222e-07	9.44496e-13	0.0034014	0.0578932	0.00366423	0.00353891	0.00104655	0.000424669	74.4655	243.975	68147.4	2.60383	-0.201239
-177.5	-86	0.0309947	0.0591641	0.000874778	14.9237	0.0384605	0.414164	0.00777684	5.4763e-07	2.22724e-12	0.004966	0.0590543	0.00556127	0.00339915	0.00106754	0.000407898	65.8258	248.496	70153.8	1.0357	-0.644624
-177.5	-84	0.0286123	0.0629355	0.00117874	12.425	0.0372253	0.457789	0.00566536	1.52715e-06	4.04536e-12	0.00405247	0.0571577	0.00396048	0.00279041	0.00103325	0.000334849	61.2627	263.572	93853.1	0.84941	-0.838616
-177.5	-82	0.0430374	0.0533333	0.00107481	11.3694	0.0388657	0.557627	0.004583	2.08845e-06	1.19216e-12	0.00363268	0.0596764	0.00341953	0.00237633	0.00107878	0.000285159	85.5433	263.294	98018	3.88291	-0.361043
-177.5	-80	0.0458317	0.0573491	0.00110928	11.3884	0.041706	0.591858	0.00472717	2.31131e-06	9.57671e-13	0.00427373	0.0640376	0.0040575	0.00239771	0.00115762	0.000287725	89.4518	263.571	97940.9	4.13409	-0.29949
-177.5	-78	0.0372002	0.0544105	0.00188413	12.7414	0.0500068	0.630457	0.0055725	3.66401e-06	1.03602e-12	0.00531977	0.0767832	0.0101768	0.00248085	0.00138803	0.000297703	78.3379	267.446	97767.2	2.14215	-0.555118
-177.5	-76	0.0298334	0.0515537	0.00144997	13.5118	0.0792859	0.666878	0.00661805	7.76213e-06	7.73718e-08	0.00525354	0.12174	0.029145	0.00251082	0.00220072	0.000301298	76.3307	270.234	97541.8	1.836	-0.552566
-177.5	-74	0.0289848	0.0443444	0.000983822	13.9171	0.13384	0.709251	0.00816863	9.44625e-05	0.000148909	0.00468705	0.205506	0.0386625	0.00256893	0.00371498	0.000308271	81.7219	270.891	97342.9	3.97659	-0.264624
-177.5	-72	0.0296301	0.0349802	0.000696054	13.8369	0.194714	0.750055	0.0116233	0.000143496	0.00111786	0.00351176	0.298975	0.0416257	0.00268234	0.00540463	0.000321881	86.1963	271.112	97184.9	6.48096	-0.0312766
-177.5	-70	0.0247865	0.0269079	0.00059408	13.8636	0.2705	0.810681	0.0174159	0.000388004	0.0013744	0.00271192	0.41534	0.0468872	0.00292273	0.00750819	0.000350728	89.7896	271.312	97052.1	10.499	0.361499
-177.5	-68	0.0217594	0.0222919	0.000661233	13.9407	0.379864	0.817789	0.0234298	0.0012414	0.00285647	0.00209739	0.583263	0.0452466	0.00306045	0.0105438	0.000367254	91.0776	271.762	96928.5	15.4741	0.754632
-177.5	-66	0.0251016	0.0228194	0.000758108	14.0533	0.47299	0.801861	0.0257364	0.00295045	0.00444454	0.00201905	0.726254	0.0490541	0.00332894	0.0131287	0.000399473	90.3876	272.59	96838.1	18.4809	1.15603
-177.5	-64	0.0213985	0.0236865	0.000597453	14.1793	0.594542	0.814421	0.0283881	0.00600611	0.00577676	0.00141578	0.912891	0.0513877	0.00385641	0.0165026	0.000462769	89.421	273.825	96818.3	17.9091	1.79083
-177.5	-62	0.0246947	0.0263604	0.000714234	14.2815	0.651489	0.806396	0.0276179	0.0100365	0.00771606	0.00121842	1.00033	0.0567745	0.00420276	0.0180832	0.000504332	87.3269	275.263	96924.4	14.6324	2.30119
-177.5	-60	0.0253783	0.0305543	0.000745534	14.5639	0.732609	0.83541	0.0275786	0.0127099	0.0117829	0.000975487	1.12489	0.0528199	0.00429299	0.0203348	0.000515159	86.0596	276.519	97143.1	16.9059	2.55756
-177.5	-58	0.0247106	0.0380324	0.000849345	15.0405	0.79602	0.871279	0.0293697	0.0157569	0.0174712	0.00102482	1.22225	0.0520076	0.00464753	0.0220949	0.000557704	84.7831	277.859	97424.9	16.0798	2.70089
-177.5	-56	0.0241218	0.0468204	0.00121771	15.7105	0.761553	0.918913	0.0377742	0.0197512	0.0225044	0.0015549	1.16933	0.0583262	0.00555722	0.0211382	0.000666866	84.4066	279.232	97716.3	11.856	2.80467
-177.5	-54	0.0244232	0.0647846	0.00193486	16.6001	0.714985	0.954168	0.0440272	0.0257863	0.0255643	0.00325119	1.09783	0.0714247	0.0067534	0.0198457	0.000810408	82.4867	280.784	98038.3	8.77129	2.89098
-177.5	-52	0.0319208	0.0859645	0.00320118	17.2964	0.714302	1.00027	0.0610989	0.0330463	0.0352316	0.0052602	1.09678	0.0810386	0.00841688	0.0198267	0.00101003	82.3777	281.851	98399.9	10.3624	2.89919
-177.5	-50	0.0429274	0.110297	0.00477405	17.9799	0.678282	0.993939	0.0674038	0.0418898	0.0425276	0.00728748	1.04147	0.0906113	0.0101552	0.0188269	0.00121863	83.4468	282.799	98737.9	10.0143	2.81979
-177.5	-48	0.0611512	0.147987	0.00699308	18.718	0.635032	1.0163	0.0734992	0.0545087	0.0460786	0.0135594	0.975062	0.111107	0.0111426	0.0176264	0.00133711	83.8147	284.159	98983.7	8.74107	2.66648
-177.5	-46	0.0781599	0.208476	0.0103941	19.6625	0.521937	0.989862	0.0830421	0.065482	0.0436344	0.0198933	0.80141	0.15271	0.0108194	0.0144873	0.00129833	82.5633	286.544	99058.1	7.04532	2.46526
-177.5	-44	0.0943661	0.275041	0.0155458	20.1945	0.431678	0.923402	0.085535	0.0827251	0.0334752	0.0310008	0.662822	0.189331	0.00944919	0.011982	0.0011339	82.6254	288.382	99067	5.59602	2.33211
-177.5	-42	0.104223	0.344919	0.0163635	20.7132	0.391019	0.928993	0.0961269	0.0901352	0.0238413	0.0362849	0.600391	0.224773	0.00873932	0.0108534	0.00104872	80.2925	290.039	99086.2	3.96746	2.0733
-177.5	-40	0.108943	0.401094	0.0159672	21.1352	0.34069	0.962837	0.126838	0.0854482	0.0133818	0.0425341	0.523114	0.234803	0.00894756	0.00945646	0.00107371	79.4149	290.984	99071.2	3.469	1.63404
-177.5	-38	0.109794	0.474263	0.017297	21.6881	0.296679	1.00534	0.153286	0.0689315	0.00618104	0.0580575	0.455537	0.233297	0.00897383	0.00823485	0.00107686	78.5404	291.774	99042.6	2.39512	1.11615
-177.5	-36	0.0924774	0.556986	0.0202078	22.3335	0.266198	1.0034	0.165166	0.0593491	0.00490389	0.0732218	0.408734	0.236966	0.00933343	0.00738879	0.00112001	76.7121	292.515	99037.4	1.93934	0.800857
-177.5	-34	0.0850175	0.617669	0.019231	22.3039	0.233235	0.991715	0.177979	0.043199	0.00276065	0.0826121	0.358122	0.223037	0.00984727	0.00647385	0.00118167	74.5797	293.11	99041.1	1.67966	0.542817
-177.5	-32	0.0679038	0.648415	0.0151727	21.9412	0.212874	0.949893	0.169092	0.0336318	0.00151429	0.0820367	0.326859	0.21234	0.010682	0.0059087	0.00128185	73.307	293.746	98977.3	1.43415	0.356942
-177.5	-30	0.055953	0.643937	0.0103065	20.711	0.193031	0.83104	0.141022	0.0303412	0.000167751	0.0678497	0.29639	0.178236	0.00949527	0.00535791	0.00113943	73.1798	294.411	98835.2	1.25724	0.283577
-177.5	-28	0.0529012	0.620141	0.00758673	18.9756	0.198356	0.719276	0.10276	0.0275731	0.000294501	0.0484923	0.304566	0.178523	0.00865908	0.0055057	0.00103909	74.5287	295.101	98617.3	1.15949	0.415885
-177.5	-26	0.0548729	0.595236	0.00746665	16.6884	0.235921	0.621108	0.0581748	0.0285935	0.0101777	0.0329774	0.362246	0.190275	0.00724458	0.00654841	0.00086935	78.0715	295.696	98323.9	1.30346	1.25418
-177.5	-24	0.0534821	0.575742	0.00711977	15.4464	0.290805	0.56684	0.0297638	0.0240131	0.0242509	0.0240875	0.446517	0.180054	0.0060586	0.00807179	0.000727032	78.7732	296.743	98020.5	1.78124	1.98357
-177.5	-22	0.0730125	0.567193	0.0092654	13.8368	0.33235	0.588495	0.0193018	0.0208657	0.0276394	0.0230156	0.510308	0.183653	0.00446668	0.00922497	0.000536001	80.0959	297.893	97668.3	2.40731	1.99941
-177.5	-20	0.239691	0.501518	0.00642424	11.8179	0.311268	0.856721	0.0312353	0.012654	0.00906702	0.0224229	0.477938	0.19345	0.00320847	0.00863979	0.000385017	81.2691	298.805	97370.8	2.35762	0.771751
-177.5	-18	0.116676	0.546231	0.00698345	10.6728	0.312471	0.706376	0.0342745	0.0222365	0.0103179	0.0212725	0.479784	0.15673	0.00234922	0.00867317	0.000281906	81.7585	299.677	97141.7	2.07103	1.186
-177.5	-16	0.0796717	0.673687	0.00932471	10.2547	0.303076	0.614501	0.0435467	0.0435616	0.015545	0.0278511	0.46536	0.135229	0.00185731	0.00841242	0.000222877	82.8364	300.27	96973.7	2.05775	1.44279
-177.5	-14	0.0683921	0.75512	0.00659775	9.98258	0.277916	0.520145	0.0409222	0.0718689	0.0120779	0.0247615	0.426727	0.126272	0.00121368	0.00771404	0.000145641	82.7931	300.684	96901.7	1.82634	1.71793
-177.5	-12	0.0622456	0.691293	0.00296712	9.76798	0.264065	0.49176	0.0410429	0.0794334	0.0108064	0.0147726	0.405459	0.136702	0.000974779	0.00732958	0.000116974	81.3755	300.927	96931.3	1.47477	1.87657
-177.5	-10	0.0607175	0.735674	0.00237762	9.53901	0.229551	0.47297	0.0478768	0.0914604	0.0107691	0.0144445	0.352465	0.142615	0.000959385	0.00637159	0.000115126	80.1919	301.05	96979	1.2706	1.74792
-177.5	-8	0.0628919	0.804262	0.00259786	9.13261	0.214862	0.437786	0.0422173	0.109631	0.0138693	0.0174234	0.329911	0.162845	0.0010806	0.00596388	0.000129672	79.2901	301.02	97041.6	1.1324	1.8493
-177.5	-6	0.0637418	0.822193	0.00268248	8.63194	0.214896	0.430277	0.0335101	0.129474	0.0166264	0.0191354	0.329963	0.200787	0.00131095	0.00596482	0.000157314	77.9177	301.021	97106.9	1.03942	2.00093
-177.5	-4	0.06615	0.785688	0.00238729	8.51861	0.235447	0.455759	0.0283809	0.15116	0.028495	0.0117767	0.361518	0.258819	0.00158109	0.00653525	0.000189731	76.7963	301.024	97154.7	1.03384	2.4636
-177.5	-2	0.0636522	0.73695	0.00229487	9.14088	0.281927	0.458303	0.0178653	0.157985	0.0387449	0.0077438	0.432886	0.271837	0.00161776	0.00782539	0.000194131	76.2509	301.041	97170.6	1.21884	3.01469
-177.5	0	0.0606338	0.665865	0.00262593	9.84132	0.345369	0.46329	0.00669573	0.16263	0.0496459	0.00683378	0.530298	0.263899	0.00144561	0.00958632	0.000173474	77.753	300.992	97119.3	1.57656	3.60168
-177.5	2	0.0517559	0.589217	0.00171694	11.9673	0.415555	0.458179	0.0055886	0.141914	0.071427	0.00351168	0.638065	0.222313	0.00132336	0.0115345	0.000158803	79.0328	300.893	97093.2	2.19269	4.02102
-177.5	4	0.0443782	0.570195	0.00108239	14.6276	0.4868	0.440447	0.00411705	0.126601	0.0889994	0.0028733	0.747458	0.199495	0.00158733	0.013512	0.000190479	77.4177	300.877	97180.3	2.56219	4.27765
-177.5	6	0.0335777	0.570018	0.00079769	17.0192	0.509272	0.427761	0.00175413	0.121122	0.104702	0.00224434	0.781963	0.201857	0.00202861	0.0141357	0.000243433	76.0724	300.658	97312.4	2.71597	4.53823
-177.5	8	0.0308421	0.58745	0.000623396	19.2604	0.520972	0.407758	0.0017471	0.135785	0.130013	0.00117233	0.799928	0.220915	0.00256374	0.0144605	0.000307649	74.9903	300.026	97532.8	2.66032	4.64395
-177.5	10	0.0271693	0.617052	0.00052802	21.7097	0.47903	0.381949	0.00167206	0.144674	0.150306	0.000900685	0.735528	0.243813	0.00300003	0.0132963	0.000360004	72.7277	299.527	97779.3	2.2446	4.6351
-177.5	12	0.023848	0.632234	0.000681312	23.8828	0.422553	0.350199	0.00235937	0.148499	0.159703	0.00121721	0.64881	0.255036	0.0032266	0.0117287	0.000387192	71.171	299.115	97988.7	1.82771	4.5291
-177.5	14	0.0225639	0.637756	0.00065944	25.2794	0.371394	0.369451	0.00307193	0.155599	0.148676	0.00299983	0.570257	0.274817	0.00327421	0.0103087	0.000392905	71.1814	298.674	98149	1.4939	4.21296
-177.5	16	0.0226984	0.645311	0.000682984	25.6182	0.322839	0.453168	0.0169856	0.154561	0.116901	0.00785273	0.495704	0.308924	0.00336403	0.00896095	0.000403684	71.0203	298.297	98302.6	1.22204	3.37819
-177.5	18	0.026823	0.641786	0.00150193	24.8739	0.283348	0.565949	0.0387127	0.144613	0.0764	0.0221455	0.435068	0.318421	0.00360308	0.00786483	0.00043237	72.3496	297.884	98402.3	1.17471	2.60702
-177.5	20	0.0321912	0.614402	0.00305618	24.5468	0.278559	0.656924	0.0617392	0.110708	0.0561848	0.0375887	0.427714	0.329977	0.00542113	0.00773189	0.000650535	73.8159	297.282	98511.3	1.29659	2.04715
-177.5	22	0.0333806	0.567303	0.00380076	25.7546	0.298159	0.710756	0.0739528	0.089096	0.0579035	0.0442229	0.457808	0.361109	0.00747015	0.00827591	0.000896418	74.1526	296.713	98618.8	1.40476	1.91581
-177.5	24	0.0287819	0.446558	0.00577387	26.9152	0.341652	0.641101	0.0457262	0.0844084	0.108193	0.0501625	0.524591	0.331507	0.00843201	0.00948316	0.00101184	75.311	296.056	98672.5	1.57107	2.32277
-177.5	26	0.0308206	0.307284	0.00779024	29.1629	0.425998	0.593346	0.0225828	0.0766554	0.228921	0.0405561	0.654099	0.320736	0.00970058	0.0118243	0.00116407	74.6571	294.896	98814.4	1.86475	2.79273
-177.5	28	0.0299675	0.205165	0.00881644	33.0645	0.486452	0.59361	0.0163327	0.0826149	0.266532	0.0339086	0.746924	0.31681	0.0111501	0.0135023	0.00133801	73.3627	293.132	99007.1	2.44524	3.01181
-177.5	30	0.0318007	0.144883	0.0120839	36.5306	0.51966	0.622962	0.020693	0.0861802	0.264297	0.0436167	0.797913	0.307262	0.0119379	0.0144241	0.00143255	71.1547	291.26	99162.8	2.87821	2.92216
-177.5	32	0.0288975	0.0997106	0.0132194	38.5149	0.537399	0.637396	0.0231016	0.0907981	0.236198	0.049108	0.82515	0.281676	0.0120846	0.0149164	0.00145015	68.9719	289.448	99235.3	3.01644	2.9642
-177.5	34	0.030811	0.06717	0.0149217	39.2687	0.56387	0.638467	0.0211251	0.0904028	0.252139	0.043036	0.865796	0.250378	0.0115151	0.0156512	0.00138181	67.6628	287.746	99205	2.93193	3.06185
-177.5	36	0.0314854	0.0457472	0.0150473	39.3145	0.588556	0.649781	0.0213297	0.0844458	0.247143	0.0349341	0.9037	0.215613	0.010654	0.0163364	0.00127848	67.566	285.988	99090.2	3.14787	3.10112
-177.5	38	0.0337474	0.0298222	0.0142482	39.1649	0.60633	0.677406	0.0264195	0.0736017	0.220275	0.0392268	0.930992	0.175491	0.00967851	0.0168298	0.00116142	68.3599	283.947	98939.1	3.43201	3.06315
-177.5	40	0.0415745	0.0187909	0.0140657	38.696	0.609344	0.707598	0.0358116	0.0616161	0.215422	0.0358114	0.93562	0.158979	0.00852421	0.0169134	0.0010229	69.5958	281.493	98813.4	3.67074	2.89323
-177.5	42	0.0451644	0.012906	0.0137989	38.0351	0.603871	0.732157	0.0446481	0.0530503	0.187904	0.0444874	0.927216	0.143103	0.00748645	0.0167615	0.000898374	70.748	279.476	98660.6	3.49917	2.72599
-177.5	44	0.051108	0.0101354	0.0148351	37.7897	0.583608	0.742907	0.0525466	0.0451668	0.158377	0.0516468	0.896103	0.135845	0.00691839	0.0161991	0.000830206	72.6136	277.713	98481.9	3.88082	2.49101
-177.5	46	0.0576003	0.00811865	0.0188547	37.4615	0.580174	0.738981	0.0529332	0.0386164	0.16258	0.0532324	0.89083	0.13297	0.00654288	0.0161037	0.000785146	74.696	276.312	98272.8	5.21099	2.34322
-177.5	48	0.0630965	0.00634351	0.0216051	36.8148	0.604336	0.712209	0.0539487	0.0311885	0.202934	0.0449033	0.92793	0.121155	0.00629948	0.0167744	0.000755938	76.8957	275.376	98047.1	7.8663	2.27666
-177.5	50	0.0685312	0.00609614	0.0219786	36.2738	0.593699	0.673578	0.0522469	0.0298838	0.212921	0.0427293	0.911597	0.117178	0.005901	0.0164792	0.00070812	76.1949	275.018	97918.4	8.0614	2.29842
-177.5	52	0.0915341	0.00650136	0.0287318	36.0071	0.483775	0.635839	0.0568274	0.0278417	0.188818	0.0623704	0.742814	0.112778	0.00535195	0.013428	0.000642234	74.1082	274.62	97807	5.56851	2.02059
-177.5	54	0.0993657	0.00660435	0.0497876	35.8552	0.425401	0.621443	0.055649	0.0304377	0.202104	0.0669936	0.653183	0.127098	0.00481862	0.0118077	0.000578234	72.4383	273.968	98034.7	4.22307	2.16946
-177.5	56	0.0844688	0.00658268	0.0233406	35.5187	0.342016	0.572257	0.056644	0.0294288	0.15696	0.0597105	0.525149	0.119494	0.00438978	0.00949325	0.000526774	72.1009	273.103	98248.8	2.46377	2.09388
-177.5	58	0.069302	0.00665396	0.0133535	34.9694	0.289783	0.550272	0.0641626	0.0249357	0.144801	0.0575903	0.444949	0.112591	0.00440513	0.00804344	0.000528615	73.4117	272.02	98527.5	1.96158	1.84794
-177.5	60	0.0560096	0.0071374	0.0186226	34.2505	0.236782	0.527387	0.0779425	0.018354	0.140966	0.0758716	0.363568	0.0912177	0.00442811	0.0065723	0.000531373	77.7782	270.095	98861.4	2.25361	1.72431
-177.5	62	0.0689483	0.00724657	0.0315101	33.9495	0.180658	0.466515	0.107784	0.0108459	0.183687	0.0778193	0.277392	0.0549328	0.00420794	0.00501448	0.000504952	85.7139	265.36	99343.2	4.28599	1.77236
-177.5	64	0.120503	0.00660106	0.0355146	32.3035	0.110669	0.35751	0.140092	0.00350177	0.252062	0.0661208	0.169927	0.0216763	0.00393449	0.0030718	0.000472139	87.1274	258.81	99887.7	6.03369	1.71716
-177.5	66	0.169879	0.00528062	0.0295756	30.6975	0.0719466	0.337049	0.180955	0.000729716	0.349343	0.0603769	0.110471	0.0105869	0.00396115	0.001997	0.000475338	87.5182	249.942	98106.7	7.39132	1.49179
-177.5	68	0.0933185	0.00515452	0.0524004	30.4591	0.0429453	0.338987	0.233778	0.00221789	0.460186	0.0560699	0.0659404	0.00521498	0.00416354	0.00119202	0.000499624	76.2491	248.566	99386.9	8.77461	1.82097
-177.5	70	0.0790507	0.00229611	0.0380262	29.7683	0.0404607	0.361602	0.260457	0.00480415	0.514984	0.0270067	0.0621255	0.00259664	0.00419052	0.00112306	0.000502862	85.8362	250.086	100813	12.5946	2.26491
-177.5	72	0.0485461	0.00227779	0.0157039	29.5086	0.0433156	0.365063	0.248185	0.00617867	0.473545	0.0200222	0.0665091	0.00265292	0.00406422	0.0012023	0.000487707	89.4055	250.908	100786	13.6869	2.46611
-177.5	74	0.0434711	0.00252288	0.0111118	29.4028	0.0414413	0.374829	0.251661	0.00545305	0.473423	0.0244578	0.0636311	0.00278669	0.00417192	0.00115028	0.000500631	89.0993	250.378	101027	14.2511	2.38598
-177.5	76	0.0427114	0.0026199	0.008233	29.7651	0.0344311	0.379466	0.253281	0.00379839	0.47034	0.0224371	0.0528674	0.0022683	0.00433377	0.000955696	0.000520052	83.6174	249.54	101163	14.3935	2.1565
-177.5	78	0.0444849	0.00312177	0.00573333	30.7085	0.0317846	0.397901	0.248661	0.00252909	0.452	0.0276873	0.0488037	0.00275208	0.00524444	0.000882237	0.000629332	80.2169	249.522	101255	13.9346	1.94293
-177.5	80	0.0462906	0.00363116	0.00360646	31.5231	0.030465	0.398717	0.242069	0.00293194	0.416118	0.0360338	0.0467776	0.00322836	0.00532078	0.000845609	0.000638493	78.1334	250.179	101321	11.4896	1.82784
-177.5	82	0.0485404	0.00351313	0.00320017	31.4388	0.0280895	0.432885	0.260523	0.00663556	0.42955	0.0414619	0.0431301	0.00344341	0.00570614	0.000779673	0.000684737	77.0992	250.095	101375	12.2152	1.76493
-177.5	84	0.0581677	0.00422678	0.00307925	31.6645	0.0268059	0.465773	0.287016	0.0085927	0.473925	0.0441645	0.0411593	0.00352713	0.00555327	0.000744046	0.000666393	74.9449	249.717	101394	14.5778	1.71923
-177.5	86	0.0650038	0.00394049	0.00400448	30.9905	0.0275301	0.543274	0.321153	0.0117919	0.521991	0.0445235	0.0422712	0.00310689	0.00631871	0.000764146	0.000758245	75.055	249.131	101339	16.5877	1.7057
-177.5	88	0.0840978	0.00557474	0.00622399	31.8956	0.0276623	0.57947	0.371705	0.0150681	0.653663	0.0425808	0.0424742	0.00259486	0.00659752	0.000767817	0.000791703	76.017	248.742	101078	21.3873	1.83838
-177.5	89.5	0.0837158	0.00554904	0.00628609	31.8876	0.0276657	0.579067	0.371293	0.0150291	0.651799	0.0434383	0.0424794	0.00265972	0.00659705	0.000767911	0.000791647	77.1015	248.23	101080	19.2781	1.76766
-175	-89.5	0.0225138	0.0429261	0.000777557	14.7041	0.0376997	0.381286	0.0080064	5.44053e-07	9.00007e-13	0.00335967	0.0578861	0.00361285	0.00353839	0.00104642	0.000424606	74.6197	244.837	68143.8	2.93889	-0.146883
-175	-88	0.0227001	0.0432926	0.000771475	14.7311	0.0377063	0.381847	0.00801469	4.8631e-07	9.68311e-13	0.00340056	0.0578963	0.0036638	0.00353895	0.0010466	0.000424674	74.1108	244.098	68147.1	2.49434	-0.227844
-175	-86	0.0304793	0.0576265	0.000870436	14.808	0.0383055	0.412694	0.00773793	5.45393e-07	2.2088e-12	0.00472449	0.0588163	0.00526175	0.0033868	0.00106324	0.000406416	66.0826	248.414	70319.2	1.10794	-0.627692
-175	-84	0.0283225	0.0589506	0.00116075	12.2063	0.0371097	0.463187	0.00555164	1.58916e-06	3.43313e-12	0.00365291	0.0569802	0.00362935	0.00279327	0.00103005	0.000335193	63.1304	263.894	94698	0.923557	-0.805454
-175	-82	0.0415354	0.0504067	0.00103722	11.2403	0.0390669	0.552114	0.0045502	2.16007e-06	1.08563e-12	0.00318927	0.0599853	0.00315545	0.00240796	0.00108437	0.000288956	86.6329	263.16	98003.6	4.05032	-0.333046
-175	-80	0.0434647	0.0545727	0.00105748	11.3065	0.0434767	0.585299	0.00485071	2.49618e-06	8.45319e-13	0.00362731	0.0667564	0.00402144	0.00244668	0.00120677	0.000293602	89.7288	263.389	97917.4	4.18099	-0.279381
-175	-78	0.0344616	0.0525918	0.00170148	12.7227	0.056215	0.63671	0.00595685	4.3476e-06	1.15501e-12	0.00474601	0.0863155	0.0110977	0.00253649	0.00156035	0.000304379	78.9267	267.451	97722.7	2.30602	-0.527909
-175	-76	0.0267717	0.0461127	0.00131365	13.3439	0.0936858	0.688755	0.00734354	1.34588e-05	2.79167e-07	0.00480976	0.14385	0.028996	0.00258242	0.00260041	0.00030989	78.9223	270.305	97471.7	2.14912	-0.477783
-175	-74	0.0269768	0.0379631	0.000848635	13.5969	0.148228	0.731069	0.00915934	9.00285e-05	0.000377652	0.00415853	0.227597	0.0379855	0.00261616	0.00411432	0.000313939	83.7703	270.918	97280.3	4.5218	-0.193786
-175	-72	0.0291229	0.0308175	0.000586513	13.6171	0.212929	0.767992	0.012515	0.000241281	0.00173989	0.00294645	0.326943	0.0430267	0.00272964	0.00591023	0.000327557	87.5618	271.101	97139	6.91953	0.103943
-175	-70	0.0252039	0.0241698	0.000540669	13.7967	0.286031	0.826757	0.0182666	0.000403781	0.00175852	0.00264226	0.439188	0.0474005	0.00294968	0.0079393	0.000353962	90.5916	271.307	97034.2	11.8216	0.430608
-175	-68	0.0218663	0.0213332	0.000663225	13.896	0.38385	0.837518	0.0234935	0.00123559	0.00316382	0.00209703	0.589384	0.0453391	0.00306701	0.0106544	0.000368042	91.1585	271.787	96941.4	15.3499	0.767258
-175	-66	0.0240211	0.0223134	0.000751896	14.0176	0.474156	0.832219	0.0258371	0.00262666	0.00459495	0.00201459	0.728043	0.0470757	0.00327757	0.013161	0.000393309	90.8673	272.49	96884.1	18.9971	1.13534
-175	-64	0.0253847	0.0244148	0.000567986	14.2259	0.571184	0.80477	0.0270752	0.00548417	0.00594957	0.00159649	0.877026	0.0453445	0.00358316	0.0158542	0.000429979	89.485	273.597	96896.8	18.4366	1.68422
-175	-62	0.0243218	0.026385	0.000619223	14.2264	0.649953	0.803078	0.027011	0.00944876	0.00804713	0.00118636	0.997972	0.0554464	0.00407546	0.0180406	0.000489056	88.1526	275.043	96999.8	15.344	2.2173
-175	-60	0.0249829	0.0298745	0.000666816	14.3872	0.750928	0.83827	0.0261372	0.0119118	0.0118241	0.000956121	1.15301	0.0511499	0.0042365	0.0208433	0.00050838	86.9117	276.32	97216.1	17.2276	2.54221
-175	-58	0.0244574	0.0367738	0.000788003	14.85	0.791859	0.866821	0.026832	0.0135785	0.0166972	0.00104459	1.21586	0.0536081	0.00451283	0.0219794	0.00054154	85.221	277.702	97494.7	16.114	2.63495
-175	-56	0.0251744	0.045963	0.00113435	15.5704	0.751242	0.912021	0.0334842	0.0170813	0.0213314	0.00150573	1.1535	0.0605963	0.00532135	0.020852	0.000638562	84.1193	279.136	97777.4	11.3817	2.7802
-175	-54	0.0259655	0.0627927	0.00178407	16.445	0.708944	0.933567	0.0372111	0.0239684	0.0240456	0.0026865	1.08855	0.0681434	0.00651252	0.019678	0.000781503	82.537	280.675	98078.3	8.71716	2.87255
-175	-52	0.0325134	0.087176	0.00277169	17.2	0.673168	0.966765	0.0507928	0.0296845	0.0300242	0.00526842	1.03362	0.0864794	0.008043	0.0186849	0.00096516	81.1501	282.013	98418.4	8.9423	2.76227
-175	-50	0.0424498	0.119784	0.00409086	17.8645	0.623078	0.954125	0.0562223	0.0364956	0.033085	0.0091384	0.956707	0.105718	0.00945356	0.0172946	0.00113443	80.9152	283.195	98740	7.2062	2.6176
-175	-48	0.0584147	0.168031	0.00607557	18.6826	0.567946	0.984353	0.0663199	0.0424479	0.0330509	0.0172787	0.872054	0.130015	0.0103323	0.0157643	0.00123987	80.4667	284.878	98959.9	5.79922	2.40203
-175	-46	0.0734664	0.20702	0.00781805	19.1165	0.511922	0.957485	0.0702831	0.0543617	0.0363702	0.0168667	0.786032	0.151577	0.00982492	0.0142093	0.00117899	81.4047	286.579	99078.6	6.16876	2.39964
-175	-44	0.0908206	0.255211	0.0109725	19.2957	0.439941	0.904834	0.0702419	0.0714508	0.0285941	0.0223759	0.675508	0.184838	0.00860217	0.0122113	0.00103226	81.0223	288.12	99148	4.50203	2.32024
-175	-42	0.0946034	0.315668	0.0105158	19.8199	0.401606	0.90989	0.0802545	0.0781211	0.0181441	0.0252471	0.616647	0.218428	0.00789719	0.0111473	0.000947663	78.9614	289.555	99194	3.54305	2.00476
-175	-40	0.0957715	0.382484	0.0105251	20.2709	0.343247	0.943114	0.115312	0.0700944	0.0103368	0.0303566	0.527039	0.224966	0.00796963	0.00952741	0.000956355	78.8074	290.534	99178.2	2.76262	1.58965
-175	-38	0.088879	0.452744	0.0110759	20.5101	0.295942	0.935317	0.130294	0.0578192	0.00399818	0.0375441	0.454405	0.221812	0.00794903	0.00821438	0.000953884	77.7716	291.432	99144.9	2.09863	1.07896
-175	-36	0.0785297	0.518139	0.0123697	20.766	0.262254	0.927163	0.145539	0.0476218	0.00195201	0.0467818	0.402679	0.217267	0.00849815	0.00727932	0.00101978	76.5679	292.164	99110.3	1.7855	0.798182
-175	-34	0.066459	0.576102	0.0128074	20.9592	0.221181	0.930031	0.165846	0.0339106	0.00124763	0.0622593	0.339612	0.201084	0.00955056	0.00613925	0.00114607	75.59	292.86	99045.6	1.58431	0.480061
-175	-32	0.0553403	0.614168	0.0116795	20.3013	0.199621	0.849231	0.147686	0.0297745	0.00109983	0.0683884	0.306509	0.184712	0.0104762	0.00554084	0.00125714	74.5546	293.565	98946.2	1.40189	0.366788
-175	-30	0.0541722	0.594015	0.0100494	18.4997	0.197579	0.731277	0.115444	0.0321184	0.00157215	0.055978	0.303374	0.169355	0.00869993	0.00548416	0.00104399	76.0978	294.262	98748.7	1.33486	0.524426
-175	-28	0.0542611	0.557013	0.00834251	16.5777	0.213658	0.609743	0.0692037	0.032008	0.00366029	0.0367837	0.328062	0.171572	0.00726139	0.00593045	0.000871367	77.7054	295.073	98501.7	1.27811	0.901767
-175	-26	0.0567796	0.541358	0.007893	15.5122	0.245275	0.536564	0.0348828	0.028438	0.0185596	0.0249973	0.376609	0.180759	0.00605287	0.00680805	0.000726345	78.6439	295.8	98268.4	1.36271	1.76575
-175	-24	0.052941	0.526308	0.00695751	14.8202	0.281749	0.521313	0.0215536	0.0228321	0.0275781	0.017799	0.432612	0.180909	0.00545113	0.00782044	0.000654136	79.262	296.664	98010.8	1.76082	2.25681
-175	-22	0.0886973	0.568567	0.0119784	13.5373	0.298807	0.589317	0.0227152	0.0251524	0.029118	0.0237252	0.458805	0.197998	0.00404654	0.00829392	0.000485584	79.7073	297.981	97682.5	2.08201	2.01221
-175	-20	0.529839	0.529183	0.00675542	11.7387	0.302783	0.730411	0.0256011	0.0177621	0.0131023	0.025446	0.464909	0.180983	0.00307746	0.00840428	0.000369295	81.1847	298.908	97393.5	2.46191	1.04469
-175	-18	0.136358	0.596306	0.00667388	10.7254	0.30283	0.597179	0.0224762	0.035197	0.0142996	0.0219386	0.464982	0.174233	0.00233375	0.00840559	0.00028005	81.4552	299.829	97168.1	1.96694	1.60297
-175	-16	0.0836875	0.724394	0.0067496	10.0433	0.268166	0.492313	0.0274291	0.0568739	0.0206186	0.0213964	0.411757	0.160298	0.00193624	0.00744343	0.000232348	82.2516	300.467	96998.6	1.70732	1.90516
-175	-14	0.0667171	0.813988	0.00767861	9.60605	0.240984	0.424097	0.0342512	0.087471	0.0199192	0.0236612	0.370019	0.146992	0.00142906	0.00668893	0.000171487	81.5016	300.909	96945.3	1.47102	2.19744
-175	-12	0.0570413	0.779092	0.00462337	9.08051	0.218539	0.393228	0.033552	0.0960753	0.0169798	0.0165702	0.335557	0.147334	0.0011941	0.00606593	0.000143292	80.3729	301.099	96969.2	1.18216	2.27742
-175	-10	0.0547385	0.825188	0.00324308	8.71248	0.189872	0.389687	0.0358202	0.10922	0.0127881	0.015837	0.291539	0.163393	0.0013059	0.00527023	0.000156708	79.6934	301.112	97012.4	0.998274	2.04119
-175	-8	0.0589206	0.871083	0.00291715	8.36019	0.187628	0.403232	0.0322571	0.128073	0.0122261	0.0177315	0.288095	0.205258	0.00155459	0.00520796	0.000186551	78.6223	301.105	97068.3	0.889884	1.93233
-175	-6	0.0609974	0.839554	0.00257497	8.37786	0.204035	0.411299	0.0226376	0.147809	0.0164613	0.0165719	0.313287	0.246989	0.00183079	0.00566336	0.000219695	77.6417	301.097	97113	0.869144	2.13271
-175	-4	0.0597167	0.779933	0.00269584	8.68604	0.235335	0.4397	0.0218157	0.157937	0.0291048	0.0109917	0.361346	0.262687	0.00201089	0.00653214	0.000241307	76.4255	301.002	97178.7	0.982973	2.55398
-175	-2	0.0547436	0.726093	0.00269613	9.21283	0.28851	0.456257	0.0158352	0.162803	0.0347853	0.00917778	0.442994	0.26894	0.00185792	0.0080081	0.00022295	76.0356	300.921	97205.4	1.22497	3.07403
-175	0	0.0513651	0.651358	0.00287413	9.88808	0.35793	0.466101	0.0104982	0.161807	0.0471546	0.00687156	0.549585	0.257531	0.00162197	0.00993498	0.000194636	77.6827	300.881	97146.9	1.68615	3.5544
-175	2	0.0464889	0.585299	0.00188683	12.0394	0.431799	0.466883	0.00819797	0.14116	0.0703041	0.00404225	0.663007	0.217728	0.00150815	0.0119853	0.000180978	78.3491	300.883	97126.1	2.28029	3.92203
-175	4	0.0410547	0.56101	0.00144185	15.0082	0.497027	0.435968	0.00648443	0.121188	0.0911881	0.00318406	0.763161	0.188625	0.00173143	0.0137958	0.000207771	77.2153	300.765	97214	2.67146	4.20927
-175	6	0.0312595	0.566635	0.000858496	17.7858	0.508879	0.412231	0.00462774	0.113319	0.103875	0.00316161	0.78136	0.190299	0.00211189	0.0141248	0.000253426	75.2985	300.672	97346.6	2.74098	4.46168
-175	8	0.0283627	0.585954	0.000619455	20.3287	0.519208	0.40353	0.00435728	0.126999	0.131369	0.0019485	0.79722	0.209163	0.0026271	0.0144115	0.000315251	74.4329	300.066	97554.5	2.65933	4.54366
-175	10	0.0257992	0.616535	0.00056533	22.7883	0.486367	0.383918	0.00277635	0.140408	0.153913	0.00106762	0.746793	0.246049	0.00315609	0.0135	0.000378731	72.1611	299.49	97815.1	2.27383	4.58725
-175	12	0.0233003	0.622481	0.000636723	25.1674	0.436273	0.354644	0.00327694	0.146163	0.167567	0.00112247	0.669876	0.26407	0.0035273	0.0121095	0.000423276	70.5004	298.988	98044.8	1.86559	4.52246
-175	14	0.0226764	0.620747	0.00064356	26.5914	0.39112	0.372424	0.00469519	0.151319	0.160534	0.00180431	0.600547	0.284752	0.00364182	0.0108562	0.000437018	70.4757	298.583	98202.1	1.57353	4.3092
-175	16	0.0262879	0.627205	0.000844151	26.8054	0.34313	0.497461	0.0229391	0.147457	0.122816	0.00704525	0.52686	0.335727	0.00379012	0.00952418	0.000454814	70.395	298.193	98357.7	1.30646	3.42055
-175	18	0.037557	0.631969	0.00133316	25.9851	0.302871	0.696679	0.0531181	0.141853	0.0910155	0.0162072	0.465044	0.366622	0.00401306	0.0084067	0.000481568	71.4738	297.759	98472	1.32842	2.47553
-175	20	0.041735	0.617683	0.00310663	25.5742	0.275873	0.751714	0.0680665	0.106678	0.0530266	0.0445579	0.42359	0.353134	0.00454698	0.00765734	0.000545637	71.7234	297.377	98586.5	1.31256	1.97317
-175	22	0.0411005	0.563804	0.00403244	26.1936	0.29237	0.773102	0.0838183	0.0788344	0.0651753	0.0491078	0.448921	0.372806	0.0068919	0.00811525	0.000827028	72.783	296.722	98690.2	1.42781	1.79542
-175	24	0.0362026	0.467762	0.00554141	26.7827	0.33735	0.739732	0.0685034	0.0794032	0.0915759	0.0558129	0.517986	0.371628	0.00823717	0.00936375	0.00098846	75.1101	295.868	98745.9	1.66831	1.99906
-175	26	0.0320483	0.318191	0.0078274	27.8806	0.418675	0.652814	0.0340185	0.0745363	0.194857	0.0419439	0.642855	0.3327	0.00891316	0.011621	0.00106958	76.806	294.783	98811.6	2.06587	2.58551
-175	28	0.0308177	0.212432	0.00847342	31.184	0.490454	0.601293	0.0153023	0.0794068	0.279653	0.0289407	0.753069	0.318249	0.00999715	0.0136134	0.00119966	75.0471	293.277	98990.4	2.44131	3.02451
-175	30	0.0315397	0.147725	0.0111755	35.0993	0.526335	0.612466	0.0178595	0.0816912	0.291875	0.035543	0.808163	0.295058	0.0107265	0.0146094	0.00128717	73.1437	291.415	99157.3	2.95011	3.03065
-175	32	0.0308942	0.100215	0.0123643	37.4463	0.550868	0.637129	0.0217851	0.088849	0.269576	0.0430531	0.845833	0.282119	0.0111315	0.0152903	0.00133578	71.1394	289.533	99251.4	3.63639	2.99166
-175	34	0.0335128	0.0679652	0.0136595	38.4773	0.571575	0.639314	0.0219101	0.0882349	0.275914	0.0404396	0.877627	0.248886	0.0110143	0.0158651	0.00132172	69.2796	287.767	99255.6	3.45039	3.05541
-175	36	0.0349485	0.0457166	0.0138932	38.6967	0.608506	0.653879	0.0215768	0.0824229	0.281155	0.0299686	0.934332	0.212624	0.0103905	0.0168902	0.00124686	69.2938	285.982	99156.4	3.75452	3.13949
-175	38	0.036991	0.0303919	0.0141563	38.5895	0.643511	0.678435	0.0239944	0.0751713	0.25203	0.0346622	0.98808	0.173815	0.00942693	0.0178618	0.00113123	70.1073	284.118	99001.3	4.17831	3.14087
-175	40	0.0416055	0.0195511	0.0137667	38.2035	0.640866	0.702078	0.031243	0.0628572	0.24159	0.0298945	0.984019	0.157465	0.00834281	0.0177883	0.00100114	70.6484	281.853	98869.9	4.27512	2.96097
-175	42	0.0428395	0.0126501	0.0141087	37.5647	0.638593	0.726392	0.0411861	0.0528066	0.223776	0.0378061	0.980529	0.134402	0.00741278	0.0177253	0.000889533	73.3392	279.407	98738.3	4.60846	2.81927
-175	44	0.0452916	0.00965073	0.0143982	37.2855	0.610456	0.732279	0.0492013	0.0438831	0.192786	0.0448963	0.937326	0.1265	0.00682711	0.0169443	0.000819253	74.0621	277.735	98589.4	4.44461	2.58487
-175	46	0.0563598	0.00787434	0.0185575	36.9532	0.596142	0.720008	0.0513479	0.0371979	0.191597	0.0502182	0.915348	0.123932	0.0064028	0.016547	0.000768336	75.6816	276.454	98399.9	5.15426	2.37235
-175	48	0.0681977	0.00637182	0.0197673	36.4827	0.603739	0.681434	0.0508575	0.0310437	0.221963	0.0434795	0.927013	0.115427	0.00620349	0.0167578	0.000744419	76.4701	275.67	98188.7	7.72191	2.32025
-175	50	0.0783994	0.00586723	0.0210499	35.8675	0.603875	0.665821	0.0507117	0.028199	0.234611	0.0422379	0.927222	0.115099	0.00594806	0.0167616	0.000713767	76.3558	275.339	98023.9	9.27709	2.25182
-175	52	0.131713	0.00567269	0.0325852	35.6119	0.507844	0.666766	0.0586437	0.0236028	0.222609	0.063186	0.779771	0.116574	0.00548344	0.0140961	0.000658013	75.441	274.92	97856.9	6.78201	1.92028
-175	54	0.106425	0.00591589	0.0589731	35.3302	0.46228	0.672889	0.0577989	0.024934	0.227774	0.0701114	0.70981	0.135865	0.00494332	0.0128314	0.000593198	74.5201	274.422	98037.6	5.28698	2.09415
-175	56	0.0822281	0.00559953	0.0276628	34.9225	0.373924	0.616113	0.0559554	0.0252989	0.169168	0.0639156	0.574143	0.12181	0.00447648	0.0103789	0.000537177	74.1615	273.581	98225.5	2.873	1.99438
-175	58	0.0624563	0.0058174	0.0159186	34.3391	0.323496	0.601661	0.0643826	0.0208529	0.156416	0.0617103	0.496713	0.110882	0.00443179	0.00897919	0.000531815	75.7563	272.325	98506.1	2.83854	1.73021
-175	60	0.0542881	0.0064463	0.0216639	33.569	0.256905	0.570899	0.0808553	0.0153321	0.1518	0.0888252	0.394466	0.0841946	0.00438027	0.00713086	0.000525632	80.1956	270.112	98848.3	4.353	1.60311
-175	62	0.0728285	0.00614678	0.039484	33.3805	0.186615	0.484378	0.110781	0.00994229	0.196966	0.0822581	0.286539	0.0507146	0.00408827	0.00517983	0.000490592	87.5205	265.447	99308.8	5.60862	1.675
-175	64	0.14781	0.00494293	0.0553282	31.7343	0.127371	0.379591	0.14166	0.00342024	0.273416	0.0726098	0.195573	0.018751	0.00393423	0.00353542	0.000472108	93.0181	259.16	99318.9	5.81038	1.69848
-175	66	0.370357	0.00430736	0.0469431	29.8762	0.0937604	0.362132	0.183031	0.000843484	0.377182	0.0572282	0.143965	0.00986399	0.00393118	0.00260248	0.000471741	99.7328	249.624	98208.5	10.9177	1.42337
-175	68	0.0802899	0.00371543	0.0567718	29.7261	0.0583716	0.326487	0.219391	0.00317805	0.456268	0.0376213	0.0896268	0.0049613	0.00407619	0.0016202	0.000489143	88.7179	249.987	100515	9.77874	2.03577
-175	70	0.0632607	0.00235245	0.0305202	29.8358	0.0524936	0.35408	0.241444	0.00568685	0.480242	0.0230019	0.0806015	0.00384619	0.00419892	0.00145705	0.00050387	93.4416	250.701	100797	11.235	2.37786
-175	72	0.0479077	0.0023319	0.0171065	29.4518	0.0496915	0.361883	0.242502	0.00733249	0.470014	0.0215339	0.0762989	0.00328811	0.00407701	0.00137927	0.000489241	93.2406	251.021	100898	13.6968	2.56986
-175	74	0.0419938	0.00256893	0.0118342	29.3555	0.0420404	0.367426	0.248769	0.00648829	0.471385	0.0209954	0.0645511	0.002519	0.00400933	0.0011669	0.00048112	90.5035	250.256	101054	15.196	2.55333
-175	76	0.0406739	0.00254245	0.00825054	29.625	0.0350334	0.365761	0.245533	0.00476482	0.456817	0.0214865	0.0537921	0.00222093	0.00398643	0.000972413	0.000478371	83.7606	249.45	101198	14.3253	2.30931
-175	78	0.0431821	0.00307689	0.00570179	30.5076	0.0325335	0.374298	0.2417	0.00236228	0.442811	0.0250264	0.0499537	0.00294697	0.00454162	0.000903025	0.000544995	80.1326	249.354	101291	13.7131	1.97891
-175	80	0.04612	0.00376554	0.0034677	31.5066	0.0308662	0.382551	0.237932	0.00226056	0.41658	0.0317561	0.0473936	0.00342763	0.00485383	0.000856745	0.00058246	77.8842	249.946	101354	12.0785	1.80772
-175	82	0.0481635	0.00361882	0.00301467	31.4708	0.02837	0.424676	0.257046	0.00608009	0.427528	0.0405154	0.0435608	0.00360499	0.0055648	0.00078746	0.000667776	77.1247	249.984	101400	12.2039	1.75157
-175	84	0.0558012	0.00417342	0.00282358	31.6647	0.0268561	0.456935	0.282297	0.00776602	0.467739	0.0423483	0.0412363	0.00351873	0.00543657	0.000745439	0.000652389	74.9835	249.616	101413	14.4819	1.71692
-175	86	0.0641997	0.00404221	0.00373375	31.089	0.0276823	0.536108	0.31624	0.00904348	0.514433	0.0435526	0.0425048	0.00318779	0.0062299	0.00076837	0.000747588	75.043	249.028	101352	16.6073	1.6896
-175	88	0.084092	0.00557394	0.00622391	31.8949	0.0276621	0.579447	0.371698	0.0150691	0.653765	0.0424606	0.0424739	0.00258777	0.00659747	0.00076781	0.000791696	75.9921	248.701	101078	21.3427	1.83625
-175	89.5	0.0837158	0.00554904	0.00628609	31.8876	0.0276657	0.579067	0.371293	0.0150291	0.651799	0.0434383	0.0424794	0.00265972	0.00659705	0.000767911	0.000791647	77.1015	248.23	101080	19.2781	1.76766
-172.5	-89.5	0.0225138	0.0429248	0.000778613	14.7041	0.0376997	0.381286	0.0080064	5.44053e-07	9.00009e-13	0.00335967	0.0578861	0.00361284	0.00353839	0.00104642	0.000424606	74.6197	244.837	68143.8	2.93889	-0.146883
-172.5	-88	0.0227073	0.0432974	0.000771413	14.7315	0.0377081	0.381862	0.00801493	4.88644e-07	9.91758e-13	0.00340036	0.057899	0.00366387	0.00353898	0.00104665	0.000424678	73.6552	244.238	68146.8	2.34169	-0.257812
-172.5	-86	0.0281401	0.0544738	0.000875326	14.5936	0.0380945	0.408093	0.00768493	5.69383e-07	2.30854e-12	0.00427622	0.0584923	0.00473905	0.00338415	0.00105738	0.000406098	65.9557	248.712	70931	1.12649	-0.635945
-172.5	-84	0.028711	0.0558517	0.00114413	12.0631	0.0370337	0.469417	0.00547594	1.72868e-06	2.79615e-12	0.00338037	0.0568635	0.00339618	0.00280945	0.00102794	0.000337134	66.6861	264.02	95418.1	1.03829	-0.756631
-172.5	-82	0.0408916	0.0485839	0.00101213	11.1614	0.0395045	0.549512	0.00459911	2.27872e-06	9.51899e-13	0.00288029	0.0606573	0.00296695	0.00247307	0.00109652	0.000296769	87.8839	263.036	97983.7	4.23209	-0.295169
-172.5	-80	0.0417002	0.0506674	0.00102702	11.2457	0.0450925	0.575863	0.00490246	2.71423e-06	7.71636e-13	0.00308154	0.0692374	0.00385761	0.00245304	0.00125162	0.000294364	90.5222	263.302	97886.6	4.55126	-0.233294
-172.5	-78	0.033609	0.0508548	0.00158761	12.6637	0.0633803	0.639757	0.00635773	5.47287e-06	5.53986e-12	0.00446708	0.0973175	0.011284	0.00258294	0.00175923	0.000309953	80.0575	267.505	97673.7	2.36034	-0.491616
-172.5	-76	0.0247234	0.0420948	0.00120131	13.2724	0.107312	0.718557	0.00825852	2.55877e-05	3.09639e-06	0.00447541	0.164772	0.0279004	0.00265609	0.00297862	0.000318731	80.9471	270.417	97411.2	2.93009	-0.39799
-172.5	-74	0.0254339	0.0337189	0.000759243	13.4557	0.168338	0.776279	0.0107021	0.000108526	0.000671026	0.00365865	0.258475	0.0375223	0.00268882	0.00467251	0.000322659	85.4335	270.93	97230.4	5.79416	-0.0906014
-172.5	-72	0.0278176	0.0273716	0.000523739	13.4692	0.231362	0.798502	0.0138008	0.000353393	0.00192159	0.00251416	0.355246	0.0406273	0.00277838	0.00642186	0.000333406	88.7909	271.07	97104.9	8.22445	0.223998
-172.5	-70	0.0264616	0.0211677	0.000506028	13.6737	0.293864	0.833472	0.0189751	0.000535359	0.00199161	0.00227144	0.451214	0.0455338	0.00295881	0.00815671	0.000355057	91.3352	271.254	97023.5	12.0858	0.488736
-172.5	-68	0.0237402	0.0197161	0.000944666	13.806	0.376962	0.846615	0.0243843	0.00134793	0.00344937	0.00237669	0.578808	0.0454702	0.00307165	0.0104632	0.000368597	91.2282	271.783	96961.3	14.9281	0.841614
-172.5	-66	0.0240227	0.02138	0.00157511	13.9496	0.477571	0.847008	0.0260292	0.00262599	0.00568138	0.00276002	0.733288	0.045174	0.00326175	0.0132558	0.00039141	91.2666	272.369	96932	20.0974	1.1976
-172.5	-64	0.0282276	0.0252972	0.000631822	14.1735	0.555416	0.797644	0.0270538	0.00534311	0.00628069	0.00166303	0.852815	0.0416389	0.0034393	0.0154165	0.000412716	89.8724	273.357	96971.1	20.375	1.64478
-172.5	-62	0.0242645	0.026964	0.000589608	14.2062	0.641553	0.814139	0.0276466	0.00851155	0.00805324	0.00141304	0.985074	0.0539079	0.00387622	0.0178074	0.000465146	88.703	274.817	97079.9	16.1651	2.10595
-172.5	-60	0.0241106	0.0295525	0.000647029	14.2997	0.741229	0.838244	0.0246963	0.0106135	0.0117704	0.00104232	1.13812	0.0520032	0.00420546	0.0205741	0.000504656	87.0911	276.213	97290.4	17.2407	2.42014
-172.5	-58	0.0234584	0.0346035	0.000774608	14.718	0.794406	0.864313	0.0237535	0.0126944	0.0165035	0.00108963	1.21977	0.0516836	0.00442422	0.0220501	0.000530906	85.9168	277.548	97559.8	16.6275	2.6788
-172.5	-56	0.0253045	0.0430943	0.0011796	15.4243	0.75714	0.900505	0.0284846	0.0155763	0.0205734	0.0015322	1.16255	0.0579833	0.00508597	0.0210158	0.000610316	85.1076	278.879	97834.5	12.6181	2.79601
-172.5	-54	0.0271226	0.0582292	0.00150033	16.277	0.712017	0.921751	0.0309179	0.0223651	0.0232423	0.0019798	1.09327	0.0659573	0.00632592	0.0197633	0.00075911	82.8131	280.493	98120	9.06472	2.87159
-172.5	-52	0.032904	0.0825335	0.00227208	17.0525	0.666092	0.942908	0.0426265	0.0280991	0.0272297	0.00426942	1.02275	0.0828089	0.00783627	0.0184885	0.000940353	81.3956	281.935	98432.5	8.46071	2.81167
-172.5	-50	0.0413251	0.11681	0.00340096	17.7545	0.603047	0.921988	0.0477165	0.0344839	0.0295028	0.00764114	0.92595	0.105286	0.00892228	0.0167386	0.00107067	80.1875	283.359	98727.8	6.42665	2.60769
-172.5	-48	0.053099	0.161198	0.00502717	18.486	0.548229	0.942383	0.0584632	0.037602	0.0301596	0.0133501	0.841779	0.123249	0.00950339	0.015217	0.00114041	80.4485	284.927	98941.4	6.03683	2.39944
-172.5	-46	0.0659465	0.194516	0.00596215	18.5967	0.514052	0.927327	0.0604381	0.0469776	0.029856	0.0131212	0.789303	0.142682	0.00900695	0.0142684	0.00108083	81.4067	286.368	99094.7	5.94185	2.38821
-172.5	-44	0.0815815	0.24993	0.00679729	18.6648	0.455737	0.899228	0.0617567	0.0602305	0.021939	0.0160078	0.699763	0.18096	0.0082374	0.0126498	0.000988488	80.0166	287.869	99202.9	4.56221	2.28115
-172.5	-42	0.0870398	0.295082	0.00726549	19.0717	0.412957	0.913589	0.0759805	0.0664754	0.0181495	0.017014	0.634076	0.209554	0.00755964	0.0114623	0.000907157	78.9051	289.032	99270.7	3.3761	1.96587
-172.5	-40	0.0847016	0.359704	0.00785009	19.6558	0.3417	0.936827	0.109073	0.0554298	0.00862456	0.0231975	0.524664	0.210789	0.00775376	0.00948449	0.000930451	78.1829	290.12	99266.5	2.49421	1.39986
-172.5	-38	0.0786946	0.415904	0.00784028	19.7397	0.289772	0.888863	0.118853	0.0498191	0.00255187	0.0268562	0.444932	0.19968	0.00775326	0.00804313	0.000930391	77.6967	290.979	99228.2	2.01199	1.03782
-172.5	-36	0.0685192	0.466586	0.00827183	19.5239	0.245752	0.846994	0.131814	0.0423845	0.00132856	0.0338189	0.37734	0.188066	0.00810624	0.00682127	0.000972748	77.923	291.677	99152.7	1.76353	0.845749
-172.5	-34	0.0542551	0.528732	0.00978471	19.4156	0.203271	0.795895	0.137428	0.0337951	0.00125383	0.0480122	0.312113	0.168172	0.00898146	0.00564214	0.00107777	77.1181	292.503	99046.2	1.56573	0.604651
-172.5	-32	0.0496299	0.561765	0.00899266	18.1721	0.194197	0.722145	0.117979	0.0345029	0.00192046	0.0501233	0.29818	0.164346	0.00832211	0.00539026	0.000998654	77.3043	293.212	98899.2	1.54938	0.619173
-172.5	-30	0.0576254	0.501633	0.0104759	16.2585	0.220496	0.625662	0.0739712	0.0415409	0.00520141	0.0384369	0.338562	0.16427	0.00687178	0.00612026	0.000824613	79.3819	293.973	98668.6	1.49723	1.06344
-172.5	-28	0.0560799	0.47038	0.00925953	15.3937	0.24911	0.549337	0.0396001	0.031908	0.0147609	0.0252743	0.382496	0.160656	0.00619818	0.00691448	0.000743782	79.0162	295.016	98437.7	1.47295	1.74107
-172.5	-26	0.0558795	0.484404	0.00854326	14.9071	0.267273	0.513447	0.0254786	0.0238406	0.025648	0.0184123	0.410386	0.171272	0.00566876	0.00741864	0.000680251	78.1947	295.828	98249	1.51228	2.17824
-172.5	-24	0.0507156	0.50371	0.00696155	14.4268	0.278764	0.499725	0.0186236	0.019799	0.0296638	0.0143667	0.428029	0.177205	0.00515782	0.00773759	0.000618938	78.4266	296.73	98017.7	1.52345	2.45765
-172.5	-22	0.0603735	0.547987	0.00641005	12.9593	0.312207	0.513869	0.0131579	0.018686	0.0365817	0.0135771	0.47938	0.188982	0.00410429	0.00866586	0.000492515	79.7903	297.885	97712.5	2.87602	2.55105
-172.5	-20	0.0725482	0.563913	0.00638137	11.4111	0.299278	0.498457	0.0119671	0.0256731	0.0326895	0.0154681	0.459527	0.178134	0.00303834	0.00830698	0.000364601	80.4239	298.982	97440.6	2.12737	2.42165
-172.5	-18	0.0627679	0.647309	0.00624815	10.6555	0.272325	0.46008	0.0138707	0.0429733	0.026085	0.0190398	0.418142	0.173489	0.00231369	0.00755885	0.000277643	80.6326	299.925	97220.8	1.77508	2.32894
-172.5	-16	0.0644614	0.723366	0.00811557	9.9774	0.224885	0.412254	0.0242375	0.0617668	0.0181852	0.0231398	0.3453	0.149427	0.00187019	0.00624207	0.000224423	80.8994	300.635	97053.1	1.36688	1.96629
-172.5	-14	0.0702198	0.861118	0.0177415	9.57708	0.168435	0.404216	0.0453046	0.121696	0.0125562	0.0355625	0.258624	0.146896	0.00167387	0.00467521	0.000200865	79.0096	301.086	96841.3	0.937227	1.67032
-172.5	-12	0.0545549	0.890414	0.00569763	8.40637	0.179156	0.376561	0.0337922	0.109573	0.016306	0.0201773	0.275086	0.172424	0.00166916	0.0049728	0.000200299	79.5301	301.172	97009.9	0.927171	2.01978
-172.5	-10	0.0554226	0.900383	0.00560259	8.33796	0.18251	0.387675	0.0300963	0.125511	0.0153108	0.018914	0.280235	0.198398	0.00192852	0.00506588	0.000231422	79.2953	301.152	97038.7	0.87605	1.96707
-172.5	-8	0.0571252	0.874552	0.00377725	8.31711	0.199247	0.397501	0.0232645	0.138394	0.0150945	0.0171693	0.305935	0.230685	0.00216724	0.00553045	0.000260068	77.8714	301.171	97097	0.872653	2.14452
-172.5	-6	0.0550794	0.807426	0.00341735	8.56261	0.228171	0.418554	0.018383	0.147988	0.0246431	0.0109544	0.350346	0.261665	0.00236307	0.0063333	0.000283568	76.3545	301.189	97153	0.942972	2.47388
-172.5	-4	0.0530099	0.742585	0.00309716	8.92299	0.258995	0.43922	0.017877	0.155702	0.0339412	0.00705016	0.397675	0.258239	0.00242541	0.00718887	0.000291049	75.5258	300.978	97223.3	1.08652	2.9159
-172.5	-2	0.0501266	0.68826	0.00301523	9.28295	0.290239	0.453621	0.0155483	0.159912	0.0348638	0.00787508	0.445648	0.254942	0.00216972	0.00805608	0.000260366	76.2762	300.754	97231.8	1.2609	3.12348
-172.5	0	0.0481581	0.619476	0.00313233	9.79448	0.357851	0.465279	0.0110871	0.163171	0.0466726	0.00542026	0.549464	0.247604	0.00189313	0.00993279	0.000227176	77.7308	300.697	97186.1	1.70884	3.56482
-172.5	2	0.0433757	0.552341	0.00215334	11.8247	0.42896	0.476277	0.0106756	0.139527	0.0670669	0.00451058	0.658648	0.207406	0.0017165	0.0119065	0.000205979	78.2198	300.729	97168.2	2.24857	3.84824
-172.5	4	0.0370066	0.531905	0.00151329	15.0763	0.502142	0.448074	0.0105787	0.114601	0.0916659	0.0036303	0.771015	0.179136	0.00184076	0.0139378	0.000220892	77.3788	300.621	97242.9	2.74682	4.24979
-172.5	6	0.030651	0.559541	0.00093267	18.3813	0.52665	0.416904	0.00910998	0.108738	0.109518	0.00354447	0.808647	0.184645	0.0021697	0.0146181	0.000260364	75.1437	300.579	97378.9	2.78365	4.47428
-172.5	8	0.0257304	0.58707	0.000688287	21.5802	0.506736	0.405408	0.00979618	0.113546	0.131485	0.0032852	0.778069	0.202105	0.00268201	0.0140653	0.000321841	73.4962	300.112	97590.5	2.50105	4.48894
-172.5	10	0.0246617	0.620476	0.000619111	23.9222	0.474034	0.391208	0.0069626	0.130308	0.154407	0.00211683	0.727857	0.246997	0.00327739	0.0131576	0.000393286	71.1878	299.478	97864.3	2.11571	4.47107
-172.5	12	0.0237835	0.620312	0.000628517	26.3576	0.444777	0.364591	0.00484513	0.144143	0.171853	0.00141646	0.682934	0.277588	0.00377965	0.0123456	0.000453558	69.9797	298.857	98097.2	1.89755	4.46107
-172.5	14	0.0239387	0.614318	0.000747484	27.6315	0.406778	0.377894	0.00659048	0.149064	0.169427	0.00180237	0.624588	0.297284	0.00405107	0.0112908	0.000486128	69.8496	298.476	98255	1.62667	4.33715
-172.5	16	0.0331236	0.612847	0.000852444	27.8412	0.371556	0.551075	0.0254705	0.148077	0.12455	0.00756333	0.570507	0.373063	0.00430889	0.0103132	0.000517067	69.7468	298.078	98414.7	1.41247	3.41505
-172.5	18	0.0575489	0.612946	0.00153179	27.0474	0.326479	0.827445	0.0616078	0.137163	0.0981162	0.0136827	0.501293	0.41101	0.0045619	0.009062	0.000547427	70.3509	297.669	98543.8	1.51964	2.49097
-172.5	20	0.0617496	0.59506	0.0033484	26.5786	0.297268	0.890373	0.0760088	0.108948	0.0797122	0.0310844	0.456441	0.406322	0.00490365	0.0082512	0.000588438	71.5112	297.216	98644.9	1.53496	1.95218
-172.5	22	0.0563337	0.558942	0.00504338	26.588	0.285251	0.848903	0.0881521	0.0758002	0.0757349	0.053715	0.437989	0.378978	0.00595646	0.00791764	0.000714775	72.6977	296.579	98747.4	1.54261	1.77521
-172.5	24	0.0444502	0.491342	0.00551024	26.9473	0.303556	0.793282	0.0839372	0.0667934	0.0831511	0.0533149	0.466096	0.363308	0.00743855	0.00842574	0.000892626	74.3725	295.877	98806.7	1.63552	1.72621
-172.5	26	0.0336413	0.345562	0.00753356	26.762	0.387643	0.693298	0.0485136	0.0706682	0.151492	0.0424681	0.595208	0.334178	0.00804346	0.0107597	0.000965215	78.1096	294.656	98840.2	2.10333	2.32971
-172.5	28	0.0320164	0.220183	0.00904537	29.4352	0.4784	0.619157	0.0203062	0.0743074	0.25659	0.0271537	0.734561	0.308218	0.00900952	0.0132788	0.00108114	78.1395	293.211	98967.6	2.71585	2.89721
-172.5	30	0.0343895	0.14535	0.0116105	33.3269	0.541539	0.614805	0.0169724	0.0787155	0.307222	0.0319996	0.831508	0.289116	0.00989227	0.0150314	0.00118707	76.5466	291.338	99145.5	3.51912	3.02759
-172.5	32	0.034353	0.102121	0.0124878	36.1447	0.563253	0.630855	0.0198387	0.0855333	0.302527	0.037346	0.864848	0.27332	0.0104008	0.0156341	0.0012481	73.3743	289.59	99271.2	4.15105	3.01379
-172.5	34	0.0364682	0.0680023	0.0140778	37.2704	0.59895	0.640856	0.0202066	0.0887286	0.327463	0.0343097	0.91966	0.249609	0.0105045	0.0166249	0.00126054	71.552	287.677	99306.1	4.39807	3.09116
-172.5	36	0.0345206	0.0461065	0.0137717	37.8493	0.625769	0.654156	0.0203208	0.0821854	0.319864	0.0271733	0.96084	0.21383	0.0101003	0.0173693	0.00121203	70.2672	285.978	99233.7	4.31188	3.18713
-172.5	38	0.0346886	0.0314281	0.0142486	37.9806	0.655263	0.672315	0.0222523	0.0747133	0.287033	0.0301524	1.00613	0.178696	0.00930023	0.018188	0.00111603	70.9378	284.199	99084.4	4.62627	3.1634
-172.5	40	0.0363143	0.0200906	0.0155815	37.7394	0.659311	0.693525	0.0287114	0.062955	0.261262	0.0304476	1.01234	0.154853	0.00833188	0.0183003	0.000999826	72.3671	281.941	98943.9	5.3049	2.99264
-172.5	42	0.0371176	0.0126454	0.0155799	37.1521	0.659443	0.705837	0.036219	0.0531564	0.257396	0.0330057	1.01254	0.1306	0.00752276	0.018304	0.000902731	74.7794	279.544	98811	5.54015	2.86059
-172.5	44	0.0438709	0.00926734	0.0164331	36.7446	0.638326	0.693392	0.0436356	0.0444391	0.226813	0.0400718	0.98012	0.121617	0.00691342	0.0177179	0.000829611	75.1998	277.846	98668.3	6.38091	2.67566
-172.5	46	0.0581439	0.00754291	0.0189604	36.4761	0.620044	0.688963	0.0493748	0.0362376	0.215321	0.0470872	0.952049	0.116686	0.00646975	0.0172104	0.00077637	76.3681	276.609	98492.5	7.04675	2.41057
-172.5	48	0.0631724	0.00622608	0.0190398	36.0385	0.620523	0.668029	0.0484384	0.0308054	0.219407	0.0471441	0.952784	0.108224	0.00610296	0.0172237	0.000732355	76.8529	275.914	98294.1	9.11143	2.36063
-172.5	50	0.0661619	0.00568845	0.0208377	35.4821	0.619561	0.652927	0.0462464	0.028408	0.234486	0.0402958	0.951306	0.109307	0.00587651	0.017197	0.000705181	76.3962	275.654	98111.6	9.29183	2.39183
-172.5	52	0.0931886	0.00533763	0.0298726	35.1432	0.51644	0.644907	0.051121	0.0239561	0.22694	0.0621989	0.792969	0.113623	0.00554126	0.0143347	0.000664951	76.0454	275.35	97966.7	6.53996	2.04855
-172.5	54	0.0965892	0.005481	0.0670849	34.8438	0.475092	0.680319	0.0554257	0.0219534	0.253787	0.077424	0.729481	0.147457	0.00516853	0.013187	0.000620223	76.0501	274.87	98043.3	5.61338	1.94562
-172.5	56	0.0730479	0.00531772	0.0323225	34.6167	0.397756	0.653415	0.0552257	0.0216653	0.193395	0.0673894	0.610736	0.127586	0.00484745	0.0110404	0.000581694	75.5875	274.111	98210.3	3.52123	1.80913
-172.5	58	0.058116	0.0053499	0.0219237	33.9341	0.360551	0.610306	0.0645423	0.0181413	0.16839	0.06515	0.553608	0.1065	0.00455099	0.0100077	0.000546119	78.1348	272.316	98512.5	4.19557	1.70324
-172.5	60	0.0533631	0.00572271	0.0280535	32.9821	0.289432	0.570246	0.0849912	0.0127173	0.173365	0.0937532	0.44441	0.0751926	0.00437601	0.0080337	0.000525122	83.255	269.562	98858.8	6.60111	1.55522
-172.5	62	0.0677415	0.00513744	0.0488428	32.5543	0.218774	0.48729	0.110554	0.00774877	0.226474	0.0844675	0.335917	0.0412601	0.00416892	0.00607245	0.00050027	91.5049	265.077	99296	8.33046	1.63034
-172.5	64	0.169913	0.0035974	0.0846148	30.8958	0.164162	0.387447	0.139078	0.00306918	0.310523	0.073616	0.252062	0.0176166	0.00391924	0.00455659	0.000470309	98.9045	259.255	99272.3	8.55342	1.68803
-172.5	66	0.355531	0.0037642	0.073995	29.6602	0.11711	0.364269	0.176985	0.00105149	0.379197	0.0660145	0.179817	0.0121205	0.003939	0.0032506	0.00047268	104.061	252.662	98134.1	9.43245	1.51907
-172.5	68	0.0745184	0.00366501	0.0607763	29.9725	0.0820242	0.329338	0.2014	0.0043604	0.429247	0.0367105	0.125944	0.00733951	0.00411591	0.00227672	0.000493909	97.2634	252.291	100500	9.83612	2.01613
-172.5	70	0.054509	0.00255704	0.0353576	29.7589	0.0648241	0.34507	0.229665	0.00623729	0.46864	0.0234689	0.0995344	0.00521281	0.00422091	0.00179931	0.000506509	98.6896	251.563	100738	10.7472	2.37961
-172.5	72	0.0443746	0.00227428	0.0184521	29.4293	0.0538423	0.350142	0.232639	0.00746582	0.456901	0.0202514	0.0826724	0.00338347	0.00404262	0.00149449	0.000485115	96.9073	250.902	100906	13.4105	2.57133
-172.5	74	0.0394746	0.00264169	0.0123672	29.3831	0.0419623	0.355496	0.241763	0.00721103	0.459314	0.0177412	0.0644312	0.0024293	0.00384717	0.00116474	0.00046166	91.2091	249.808	101089	14.393	2.60612
-172.5	76	0.0389874	0.00262732	0.00832328	29.6275	0.0351585	0.35499	0.240284	0.00598886	0.447934	0.0203381	0.0539842	0.00204092	0.00373838	0.000975885	0.000448605	83.8766	249.062	101241	14.1919	2.46217
-172.5	78	0.0437635	0.00324596	0.00563206	30.5602	0.0331892	0.35759	0.237302	0.00188505	0.437731	0.022707	0.0509604	0.00288605	0.00396856	0.000921224	0.000476227	80.2375	248.986	101332	13.7316	2.01715
-172.5	80	0.0472365	0.00406303	0.00335585	31.591	0.0315697	0.36706	0.232904	0.00160517	0.414844	0.0292963	0.0484738	0.00390891	0.00437285	0.000876273	0.000524742	77.6454	249.679	101389	12.304	1.76905
-172.5	82	0.0495385	0.00386191	0.0028348	31.6022	0.0287084	0.41727	0.253766	0.00533549	0.42597	0.0405022	0.0440803	0.00388672	0.00539158	0.000796851	0.00064699	76.9308	249.836	101426	12.3037	1.71515
-172.5	84	0.0544187	0.00416795	0.00259688	31.7072	0.0269394	0.449127	0.278295	0.00712936	0.464819	0.0399664	0.0413642	0.00342144	0.00535538	0.000747751	0.000642646	75.0971	249.507	101432	14.652	1.71812
-172.5	86	0.0631421	0.00413931	0.00347995	31.1734	0.0278381	0.527337	0.310451	0.00720447	0.506448	0.0419498	0.042744	0.00322249	0.00613518	0.000772694	0.000736222	75.0544	248.916	101365	16.6312	1.68375
-172.5	88	0.0840645	0.00556988	0.00622401	31.8936	0.0276615	0.579411	0.371674	0.0150695	0.653863	0.0422969	0.0424729	0.00258094	0.00659744	0.000767794	0.000791693	75.9951	248.662	101078	21.4608	1.8357
-172.5	89.5	0.0837158	0.00554904	0.00628609	31.8876	0.0276657	0.579067	0.371293	0.0150291	0.651799	0.0434382	0.0424794	0.00265971	0.00659705	0.000767911	0.000791647	77.1015	248.23	101080	19.2781	1.76767
-170	-89.5	0.0225138	0.042926	0.000777652	14.7041	0.0376997	0.381286	0.0080064	5.44053e-07	9.00007e-13	0.00335967	0.0578861	0.00361285	0.00353839	0.00104642	0.000424606	74.6197	244.837	68143.8	2.93889	-0.146883
-170	-88	0.0227135	0.0432962	0.000773085	14.7319	0.0377093	0.381873	0.00801509	4.91338e-07	1.0185e-12	0.00340033	0.0579009	0.00366402	0.00353902	0.00104669	0.000424682	73.1596	244.387	68146.5	2.20266	-0.287198
-170	-86	0.0251944	0.0514893	0.00091846	14.3686	0.0378238	0.403495	0.00761679	6.66963e-07	3.00879e-12	0.00385837	0.0580767	0.00424534	0.00338913	0.00104987	0.000406695	63.2433	250.165	72904.9	0.953686	-0.73906
-170	-84	0.028866	0.053431	0.00112481	11.9545	0.036961	0.473124	0.00544498	1.89441e-06	2.34077e-12	0.0031324	0.0567518	0.00318228	0.00282602	0.00102592	0.000339122	69.1348	264.304	96335.1	1.14309	-0.715618
-170	-82	0.0403979	0.0469868	0.000984366	11.1186	0.0398744	0.551009	0.00464311	2.36781e-06	8.31227e-13	0.00266392	0.0612253	0.00289461	0.0025321	0.00110679	0.000303853	89.1256	262.903	97958	4.57678	-0.245699
-170	-80	0.040812	0.0481609	0.000988745	11.2636	0.0472684	0.570639	0.0049945	2.97617e-06	7.04314e-13	0.00285324	0.0725785	0.00387858	0.0024598	0.00131202	0.000295176	91.5247	263.354	97847.8	4.79451	-0.193795
-170	-78	0.0335033	0.0475801	0.00148625	12.611	0.0713099	0.644795	0.00689039	7.27408e-06	2.40464e-11	0.0041238	0.109493	0.0113728	0.00263678	0.00197933	0.000316414	80.7775	267.764	97625.9	2.44058	-0.461432
-170	-76	0.0250075	0.0399599	0.00113428	13.3128	0.118201	0.738604	0.00930441	2.63683e-05	1.69516e-05	0.00429593	0.181491	0.0276903	0.0027513	0.00328086	0.000330155	81.7905	270.542	97364.2	3.55627	-0.353288
-170	-74	0.0238897	0.0309701	0.000717348	13.3931	0.185022	0.805546	0.0121919	0.000168299	0.00083778	0.00331989	0.284093	0.0356837	0.00276078	0.00513562	0.000331294	87.0776	270.886	97193.2	7.39215	0.0280505
-170	-72	0.0263188	0.025144	0.000505402	13.4174	0.244963	0.832016	0.0156311	0.000422972	0.00191108	0.00232322	0.376129	0.0375807	0.00284284	0.00679938	0.000341141	90.2059	270.982	97080.8	10.5778	0.321461
-170	-70	0.0248017	0.0211169	0.000474885	13.5743	0.300518	0.864516	0.0196698	0.000622565	0.00218409	0.00228509	0.461432	0.0457894	0.00301521	0.00834141	0.000361825	91.5311	271.282	97016.7	12.7458	0.543869
-170	-68	0.0245967	0.0193208	0.000764808	13.6947	0.366967	0.856306	0.0240867	0.00141371	0.00301596	0.00233823	0.563461	0.0459688	0.0030828	0.0101858	0.000369936	91.2203	271.803	96984.1	14.6688	0.833627
-170	-66	0.0251553	0.0212386	0.00145083	13.8119	0.466976	0.844874	0.0256504	0.00275115	0.00553947	0.00284797	0.71702	0.0455018	0.00322831	0.0129617	0.000387397	91.0504	272.308	96985.5	20.1092	1.12823
-170	-64	0.027181	0.0246324	0.000914271	14.0475	0.52814	0.801936	0.0278432	0.00475841	0.00633672	0.00198378	0.810934	0.0405633	0.00334622	0.0146595	0.000401546	90.4995	273.108	97047.8	21.1748	1.49682
-170	-62	0.0243227	0.026459	0.000629696	14.1708	0.63241	0.8239	0.0294548	0.00832314	0.00860147	0.00147901	0.971036	0.0471755	0.00365096	0.0175536	0.000438116	89.6212	274.496	97165.8	18.3526	1.96994
-170	-60	0.0236141	0.0285978	0.000712575	14.265	0.738282	0.842908	0.0245765	0.00982205	0.0121246	0.00114536	1.1336	0.0518665	0.00417154	0.0204923	0.000500585	87.8062	276.005	97363	18.8316	2.29962
-170	-58	0.0225749	0.0329691	0.000829363	14.6667	0.800237	0.870355	0.0228593	0.0115993	0.017069	0.00103217	1.22873	0.0492044	0.00440545	0.022212	0.000528654	87.0312	277.312	97621.4	18.4495	2.60206
-170	-56	0.0247455	0.0413893	0.00116063	15.3146	0.763487	0.894999	0.0240488	0.0142102	0.0208155	0.00142343	1.1723	0.0549458	0.0049473	0.0211919	0.000593676	85.4899	278.706	97888.7	13.8389	2.74023
-170	-54	0.0282949	0.0546099	0.00141638	16.0829	0.720937	0.911939	0.0260556	0.0204029	0.0228236	0.00172847	1.10696	0.0602967	0.00615141	0.0200109	0.00073817	83.409	280.252	98161.6	9.6116	2.88961
-170	-52	0.0328722	0.0767324	0.00200925	16.877	0.678115	0.937753	0.0378489	0.0261211	0.0266602	0.00345147	1.04121	0.0769461	0.00769039	0.0188223	0.000922846	82.2262	281.682	98452.6	9.30831	2.84555
-170	-50	0.0409998	0.108594	0.00301848	17.5778	0.604263	0.903905	0.0425934	0.0316264	0.0299363	0.00578263	0.927818	0.0975486	0.00850372	0.0167724	0.00102045	81.202	283.197	98719.3	7.11366	2.61605
-170	-48	0.048772	0.14613	0.00419964	18.1364	0.546182	0.910055	0.0498443	0.0348089	0.0280752	0.00886278	0.838636	0.116869	0.00877083	0.0151602	0.0010525	80.83	284.8	98932.4	6.3225	2.4199
-170	-46	0.0592042	0.177939	0.00470296	18.2572	0.518358	0.91185	0.0535625	0.043866	0.0237136	0.0107368	0.795915	0.133765	0.00866723	0.0143879	0.00104007	81.2821	286.138	99105.9	5.75927	2.42802
-170	-44	0.0736425	0.227566	0.00489647	18.2303	0.463138	0.89341	0.0574145	0.0535302	0.0179121	0.0118711	0.711127	0.170933	0.00786164	0.0128552	0.000943397	79.9999	287.514	99234.7	4.61294	2.28514
-170	-42	0.0771644	0.276619	0.00575659	18.4518	0.415077	0.904115	0.0726585	0.0556247	0.0156553	0.0140478	0.637331	0.186137	0.00718759	0.0115212	0.000862511	78.5522	288.707	99315.5	3.32157	1.92815
-170	-40	0.0740311	0.335756	0.00638193	18.9095	0.340523	0.897284	0.0953917	0.0482168	0.00799769	0.0195748	0.522857	0.186949	0.00738755	0.00945181	0.000886506	77.781	289.787	99319.7	2.38071	1.37965
-170	-38	0.0724025	0.386935	0.00599819	18.5993	0.283634	0.838164	0.104294	0.047842	0.00262506	0.0219222	0.435507	0.181663	0.0071523	0.00787276	0.000858276	78.726	290.534	99267.6	2.23972	1.07936
-170	-36	0.0649433	0.421912	0.00645801	18.3469	0.24498	0.788195	0.112494	0.0417627	0.00225521	0.0260048	0.376155	0.17362	0.00727583	0.00679984	0.0008731	78.9749	291.254	99179.2	1.85684	0.943681
-170	-34	0.0542999	0.462845	0.00798353	18.0218	0.214699	0.733123	0.112254	0.0368313	0.00325742	0.0338733	0.32966	0.159011	0.00758292	0.00595934	0.000909951	78.2519	292.128	99048.1	1.85913	0.813456
-170	-32	0.0539517	0.46202	0.00774201	16.6865	0.235473	0.677963	0.0870918	0.0427374	0.00575293	0.0312154	0.361558	0.1571	0.00647016	0.00653598	0.000776419	79.6766	292.868	98848.6	2.08037	1.09333
-170	-30	0.0557654	0.423337	0.00929673	15.4781	0.275221	0.618415	0.0550736	0.0358909	0.00899527	0.0258162	0.422589	0.155112	0.00608874	0.00763924	0.000730648	80.3424	293.873	98607.1	1.98495	1.55942
-170	-28	0.055409	0.42137	0.00854152	14.8061	0.290618	0.555944	0.0318621	0.0295892	0.0143188	0.0192677	0.446231	0.156852	0.00574368	0.00806662	0.000689242	79.6077	294.93	98385.2	1.83724	2.05107
-170	-26	0.0564174	0.452838	0.00798704	14.3488	0.283878	0.513563	0.020677	0.0218766	0.022265	0.0149275	0.435881	0.163806	0.0052059	0.00787953	0.000624708	78.4984	295.764	98215.2	1.52533	2.30223
-170	-24	0.0538451	0.507042	0.00742807	14.0282	0.272496	0.486757	0.0166892	0.0180573	0.0261947	0.0144516	0.418404	0.17443	0.00462111	0.0075636	0.000554533	77.3694	296.813	98023.6	1.31346	2.43463
-170	-22	0.0572128	0.571836	0.00732154	12.5689	0.266692	0.484257	0.0130862	0.0189949	0.0302289	0.0150405	0.409493	0.187949	0.00389965	0.00740251	0.000467958	78.6305	297.828	97765.6	1.42022	2.45515
-170	-20	0.0595643	0.612568	0.0074171	11.2937	0.240443	0.485993	0.0163368	0.0233576	0.0203261	0.0233826	0.369189	0.175599	0.00298713	0.00667392	0.000358456	79.7611	299.003	97476	1.28366	1.81369
-170	-18	0.0570273	0.715992	0.0057224	10.495	0.216904	0.445814	0.0196548	0.0397743	0.0180213	0.0237067	0.333046	0.177336	0.00234973	0.00602055	0.000281967	79.6597	300.018	97265.5	1.12314	1.85624
-170	-16	0.0587731	0.804707	0.00540638	9.42306	0.193647	0.408552	0.0299951	0.0649754	0.0148568	0.0238808	0.297335	0.166256	0.00200514	0.005375	0.000240617	79.358	300.739	97121.4	1.04265	1.71398
-170	-14	0.0603682	0.875449	0.00923276	8.75857	0.165024	0.402945	0.044241	0.101934	0.0132368	0.0327253	0.253387	0.152732	0.00190993	0.00458054	0.000229191	78.8575	301.097	97056	0.901698	1.59058
-170	-12	0.0505213	0.861996	0.00482135	8.15556	0.174832	0.375272	0.0314373	0.110432	0.0138534	0.0216902	0.268447	0.164604	0.00185773	0.00485278	0.000222928	79.2728	301.103	97057.3	0.874828	1.8994
-170	-10	0.0551312	0.891564	0.00489592	8.34058	0.189963	0.38563	0.0269557	0.128564	0.0182624	0.0177396	0.291679	0.209826	0.00210603	0.00527275	0.000252723	78.0498	301.192	97095.6	0.861726	2.05939
-170	-8	0.0550931	0.831784	0.00566535	8.62441	0.211174	0.40241	0.0208148	0.132218	0.0187717	0.0175655	0.324247	0.227849	0.00237497	0.00586149	0.000284997	77.7444	301.16	97114.5	0.922026	2.29923
-170	-6	0.0523196	0.76763	0.00409976	8.82104	0.245203	0.425468	0.0153997	0.143401	0.0277511	0.00925917	0.376498	0.253322	0.00254615	0.00680604	0.000305538	75.9142	301.129	97189.1	1.00642	2.73925
-170	-4	0.0508673	0.742522	0.00381776	9.13454	0.269147	0.437725	0.0160529	0.157118	0.0342497	0.00761201	0.413262	0.25651	0.00250536	0.00747064	0.000300644	75.6422	300.84	97251.1	1.14342	3.03419
-170	-2	0.0478578	0.668558	0.00354653	9.26757	0.302301	0.454961	0.0140741	0.162254	0.036421	0.00718932	0.464169	0.247399	0.00226931	0.00839089	0.000272317	76.3197	300.579	97268.8	1.33814	3.20695
-170	0	0.0462635	0.574482	0.00377968	9.7483	0.359503	0.476876	0.0107008	0.162207	0.0459624	0.00513785	0.552	0.238163	0.00201833	0.00997864	0.0002422	78.2895	300.453	97217.3	1.73635	3.53702
-170	2	0.0412017	0.484092	0.00250608	11.6848	0.43899	0.495799	0.0119732	0.136803	0.0684851	0.00309179	0.674049	0.19704	0.00180539	0.0121849	0.000216646	79.2356	300.476	97183.4	2.38216	3.91096
-170	4	0.0353824	0.504954	0.00130206	15.3353	0.528112	0.468117	0.0130977	0.113093	0.0984777	0.00125065	0.810891	0.176647	0.00181428	0.0146587	0.000217714	77.5053	300.549	97259	2.875	4.47555
-170	6	0.0299634	0.562461	0.000762901	19.0682	0.532478	0.428677	0.0155827	0.103375	0.115894	0.00293039	0.817596	0.186057	0.00217255	0.0147799	0.000260706	74.9557	300.457	97420.4	2.74027	4.50165
-170	8	0.0261997	0.594507	0.000748852	22.5996	0.494332	0.410211	0.0179294	0.104959	0.132974	0.00418564	0.759023	0.20176	0.0026903	0.013721	0.000322836	72.7862	300.044	97641.7	2.36527	4.45637
-170	10	0.0254243	0.618555	0.000633617	25.0794	0.462403	0.408716	0.016321	0.119349	0.155369	0.0035303	0.709999	0.2489	0.0033632	0.0128348	0.000403584	70.6221	299.355	97918.6	2.0241	4.35022
-170	12	0.025016	0.617567	0.000665507	27.462	0.438012	0.383271	0.00983045	0.138067	0.170745	0.00316677	0.672547	0.287322	0.00396557	0.0121578	0.000475868	69.4594	298.742	98147.1	1.81923	4.34721
-170	14	0.0255738	0.605302	0.000807595	28.7394	0.412118	0.380425	0.00860684	0.145421	0.171441	0.00246678	0.632788	0.30299	0.00439261	0.0114391	0.000527114	69.5011	298.343	98302.3	1.63571	4.35534
-170	16	0.0427958	0.600008	0.000884985	29.1849	0.380306	0.575101	0.0281656	0.144417	0.127407	0.00731104	0.583942	0.391405	0.00477886	0.0105561	0.000573463	68.4996	298.008	98482.4	1.41554	3.39849
-170	18	0.0879402	0.587451	0.00132322	28.2856	0.341361	0.960315	0.0734863	0.1312	0.0907028	0.0156619	0.524144	0.44279	0.00520005	0.00947508	0.000624006	69.1333	297.571	98618.2	1.65926	2.32659
-170	20	0.0975118	0.574121	0.00329693	27.9566	0.315787	1.04414	0.0903523	0.102066	0.0920439	0.0283261	0.484876	0.451237	0.00550101	0.00876522	0.000660121	71.4053	297.035	98702.6	1.86389	1.7913
-170	22	0.0745914	0.55638	0.00618343	27.833	0.294999	0.916271	0.0909311	0.0728245	0.10008	0.0522833	0.452958	0.409051	0.00604576	0.00818822	0.000725491	72.4393	296.463	98808.2	1.70475	1.77699
-170	24	0.0590674	0.506957	0.00486429	27.6608	0.2977	0.862484	0.089889	0.0628134	0.0996499	0.0476105	0.457104	0.383874	0.00687927	0.00826318	0.000825512	72.7273	295.856	98902.4	1.73357	1.73862
-170	26	0.0393991	0.386747	0.00595539	26.9808	0.350143	0.765154	0.0679352	0.0575553	0.118511	0.0505687	0.537628	0.33802	0.00770393	0.00971883	0.000924471	76.9324	294.816	98901.9	2.0199	2.00384
-170	28	0.035332	0.226755	0.00950065	28.504	0.470563	0.638361	0.0273229	0.070251	0.23432	0.0302797	0.722527	0.301724	0.0082057	0.0130613	0.000984684	80.9073	292.948	98996.1	3.07393	2.81465
-170	30	0.0366695	0.157245	0.0100753	32.6293	0.527641	0.611666	0.0158662	0.0751796	0.306227	0.0286247	0.810168	0.297728	0.00916029	0.0146456	0.00109923	77.1982	291.413	99189.5	3.16965	3.00606
-170	32	0.0374346	0.105682	0.0115052	35.5405	0.572597	0.627353	0.0188646	0.08454	0.318098	0.0373852	0.879195	0.278921	0.00983949	0.0158934	0.00118074	74.9834	289.529	99322.8	3.98808	2.98171
-170	34	0.038442	0.0689121	0.0132374	36.527	0.62526	0.639271	0.0195142	0.0907618	0.364126	0.0313701	0.960057	0.251414	0.0101124	0.0173552	0.00121349	73.3416	287.656	99359.1	5.02979	3.13611
-170	36	0.0338689	0.0462312	0.0129232	36.909	0.648695	0.644943	0.020064	0.0840233	0.356269	0.0269641	0.99604	0.216065	0.00990689	0.0180057	0.00118883	72.0754	285.916	99303	4.4699	3.20894
-170	38	0.0311659	0.0314855	0.012688	37.3356	0.667342	0.658469	0.0216236	0.0754582	0.322744	0.0272267	1.02467	0.181539	0.00926979	0.0185233	0.00111237	71.8915	284.222	99168.4	4.94939	3.18027
-170	40	0.0329133	0.0209393	0.0144384	37.2123	0.671265	0.673853	0.0262763	0.0633701	0.287137	0.0331865	1.0307	0.150265	0.00841037	0.0186321	0.00100924	73.7765	282.026	99019.5	5.39052	3.05121
-170	42	0.0363794	0.0128876	0.014279	36.7945	0.665763	0.678788	0.0350972	0.0509708	0.279875	0.0341261	1.02225	0.126842	0.00771855	0.0184794	0.000926226	75.6956	279.678	98891.2	6.50567	2.86569
-170	44	0.0457417	0.00950403	0.0154683	36.325	0.651392	0.672967	0.042187	0.0431231	0.253522	0.0387063	1.00018	0.119949	0.0069878	0.0180805	0.000838536	75.8927	277.981	98751.2	7.8556	2.71289
-170	46	0.0532761	0.00780146	0.0176908	35.9164	0.634614	0.663508	0.0448677	0.0359665	0.22964	0.0426705	0.97442	0.115072	0.00631381	0.0176148	0.000757657	76.5996	276.867	98572	9.19496	2.57498
-170	48	0.0530016	0.00646218	0.0185846	35.5755	0.63156	0.66574	0.0472402	0.0300946	0.223524	0.0459811	0.96973	0.108708	0.00585427	0.01753	0.000702512	77.8493	276.125	98375.9	9.41071	2.48841
-170	50	0.0589069	0.0056949	0.0205472	35.0883	0.623691	0.661406	0.044937	0.0280268	0.222376	0.0439362	0.957648	0.110452	0.00560966	0.0173116	0.00067316	77.3915	275.803	98200.1	8.5439	2.47834
-170	52	0.107983	0.00511668	0.0272423	34.8788	0.520362	0.672457	0.0486291	0.0212968	0.200839	0.065001	0.798991	0.114635	0.00535608	0.0144435	0.000642729	77.3798	275.491	98039.2	6.17988	2.02275
-170	54	0.100299	0.00550677	0.0787384	34.6149	0.450906	0.675431	0.0541367	0.0174942	0.225758	0.0973063	0.692345	0.145402	0.00514275	0.0125157	0.00061713	76.8431	275.035	98080.4	4.46934	1.72159
-170	56	0.0712837	0.00548084	0.04337	34.222	0.37996	0.653506	0.0541614	0.0176915	0.176959	0.0910293	0.58341	0.131991	0.00487027	0.0105465	0.000584433	76.1397	274.511	98255.6	3.40991	1.59879
-170	58	0.053216	0.00517562	0.0292046	33.4385	0.37331	0.613163	0.0646548	0.016702	0.177345	0.0758659	0.5732	0.101275	0.00461806	0.0103619	0.000554167	80.5819	272.165	98553	5.10541	1.75125
-170	60	0.0527539	0.00482356	0.0388865	32.3037	0.338161	0.566806	0.0901159	0.0115859	0.239809	0.0744874	0.51923	0.0629338	0.00444607	0.00938625	0.000533529	89.4373	268.326	98921.5	9.76321	1.7442
-170	62	0.0628229	0.00371101	0.0682568	31.3987	0.252522	0.485962	0.114151	0.00728374	0.279324	0.0759051	0.387735	0.0310904	0.00418419	0.00700918	0.000502103	96.8541	264.141	99310.5	10.5018	1.71329
-170	64	0.0856505	0.00230353	0.126346	29.6607	0.19314	0.379913	0.137901	0.00624099	0.356141	0.0606548	0.296558	0.0154193	0.0038702	0.00536095	0.000464424	100.789	260.034	99598.8	10.055	1.92734
-170	66	0.0994953	0.0028363	0.122195	29.5019	0.133178	0.325413	0.159402	0.00463787	0.38689	0.054332	0.204489	0.0108107	0.00386513	0.0036966	0.000463816	103.305	256.221	99639.6	9.3697	1.88416
-170	68	0.0643949	0.00363486	0.0646605	30.1866	0.0911172	0.322716	0.180965	0.00578247	0.386747	0.0412285	0.139906	0.00935391	0.00403789	0.00252912	0.000484547	97.3076	254.186	100425	8.65273	2.00486
-170	70	0.051692	0.00281823	0.0429757	30.0144	0.0707975	0.336421	0.214598	0.00694518	0.441332	0.0303951	0.108706	0.00702539	0.0041622	0.00196511	0.000499464	99.4315	252.29	100698	10.2372	2.27492
-170	72	0.0414825	0.00228276	0.0204991	29.462	0.0536775	0.337178	0.222673	0.00775069	0.437501	0.0198763	0.0824192	0.00336054	0.0039584	0.00148991	0.000475008	97.5779	250.739	100920	12.4752	2.53727
-170	74	0.0376366	0.0026182	0.0128351	29.4953	0.0404717	0.343919	0.235318	0.00762223	0.449414	0.0156363	0.0621423	0.00199866	0.00370841	0.00112336	0.000445009	90.2556	249.337	101127	13.9297	2.6231
-170	76	0.0374853	0.00275186	0.00830937	29.7053	0.0348313	0.347487	0.237207	0.00631845	0.443575	0.0173054	0.0534818	0.00169283	0.00354812	0.000966803	0.000425775	83.688	248.593	101286	14.5328	2.52631
-170	78	0.0420072	0.00286244	0.00555585	30.3684	0.0331193	0.343394	0.232284	0.00220967	0.430524	0.0201152	0.0508531	0.00235045	0.00352745	0.000919284	0.000423294	80.4507	248.559	101377	13.3723	2.14742
-170	80	0.0464919	0.00387679	0.00326658	31.4462	0.0321555	0.350028	0.226655	0.00115233	0.41062	0.0259647	0.0493733	0.00405123	0.00390936	0.000892533	0.000469123	77.759	249.389	101425	12.2986	1.79096
-170	82	0.0499396	0.003902	0.00265961	31.6503	0.0290022	0.408775	0.24948	0.00437683	0.423368	0.039488	0.0445315	0.0041817	0.00518078	0.000805006	0.000621694	76.6358	249.653	101453	12.3667	1.6851
-170	84	0.0535777	0.00417397	0.00239661	31.7606	0.0270445	0.442157	0.27495	0.00653665	0.462469	0.0379318	0.0415256	0.00332304	0.00526781	0.000750668	0.000632137	75.2064	249.413	101449	14.7263	1.72601
-170	86	0.0617267	0.00417482	0.00326333	31.2302	0.0279781	0.517412	0.304222	0.00623542	0.498178	0.0403907	0.042959	0.0032159	0.00602104	0.000776581	0.000722525	75.0884	248.803	101377	16.6645	1.66627
-170	88	0.084022	0.00556246	0.00622422	31.8921	0.0276611	0.579371	0.371642	0.0150678	0.653662	0.0423961	0.0424724	0.00258611	0.00659755	0.000767783	0.000791706	76.0288	248.623	101079	21.2857	1.83234
-170	89.5	0.0837158	0.00554904	0.00628608	31.8876	0.0276657	0.579067	0.371293	0.0150291	0.651799	0.0434382	0.0424794	0.00265971	0.00659705	0.000767911	0.000791647	77.1015	248.23	101080	19.2781	1.76767
-167.5	-89.5	0.0225138	0.0429272	0.000776701	14.7041	0.0376997	0.381286	0.0080064	5.44053e-07	9.00005e-13	0.00335967	0.0578861	0.00361286	0.00353839	0.00104642	0.000424606	74.6197	244.837	68143.8	2.93889	-0.146883
-167.5	-88	0.0227263	0.0433064	0.000774867	14.7331	0.0377097	0.381902	0.0080155	4.94075e-07	1.03891e-12	0.00340255	0.0579015	0.00366678	0.00353911	0.0010467	0.000424693	72.7342	244.526	68146.2	2.06284	-0.312786
-167.5	-86	0.0229463	0.0497887	0.000977602	14.1723	0.0375301	0.400771	0.00753549	8.31249e-07	4.47331e-12	0.00358098	0.0576256	0.00388341	0.00338566	0.00104171	0.000406279	58.464	252.063	75384.2	0.756333	-0.869636
-167.5	-84	0.0279234	0.0506283	0.00110086	11.7648	0.0367202	0.471181	0.00538584	2.01744e-06	2.04218e-12	0.00280974	0.0563822	0.0028896	0.00284286	0.00101923	0.000341143	71.5676	264.286	96900.7	1.21936	-0.6836
-167.5	-82	0.03897	0.0442411	0.000954486	11.0072	0.0398911	0.549752	0.0046035	2.42557e-06	7.54586e-13	0.00239911	0.0612509	0.0027225	0.00252908	0.00110725	0.00030349	90.0479	262.826	97945.8	4.59782	-0.21651
-167.5	-80	0.0414379	0.0464871	0.000952664	11.3264	0.0491985	0.572987	0.00513458	3.34449e-06	6.22287e-13	0.00274903	0.075542	0.00390271	0.00247301	0.00136559	0.000296761	92.6228	263.492	97818.1	5.19614	-0.144066
-167.5	-78	0.0334376	0.0446575	0.00139603	12.6036	0.0761564	0.643716	0.00735088	8.85163e-06	3.48455e-11	0.00387157	0.116935	0.0113006	0.00269714	0.00211385	0.000323656	81.4422	268.042	97584.1	2.45926	-0.450177
-167.5	-76	0.0240921	0.0394264	0.00109904	13.3831	0.124885	0.749053	0.0101569	3.51886e-05	2.31215e-05	0.00430632	0.191755	0.0278667	0.00283635	0.0034664	0.000340362	80.9729	270.705	97337.1	3.17163	-0.37437
-167.5	-74	0.0232212	0.0293921	0.000692763	13.3567	0.194114	0.827697	0.0133261	0.000216737	0.000764858	0.00320967	0.298054	0.0344136	0.00282519	0.00538798	0.000339022	87.6819	270.879	97170.9	7.83825	0.0656233
-167.5	-72	0.0254811	0.0240649	0.000499711	13.3989	0.250292	0.855934	0.0171726	0.000490533	0.00180649	0.00239137	0.384311	0.036189	0.00290846	0.00694729	0.000349015	91.268	270.924	97068.2	11.6609	0.346178
-167.5	-70	0.0255738	0.0224696	0.000455831	13.5244	0.303205	0.893625	0.0208787	0.00054921	0.0025181	0.00249189	0.465557	0.0455075	0.00310303	0.00841598	0.000372364	90.9314	271.388	97021.4	13.2326	0.456317
-167.5	-68	0.024695	0.0194194	0.000515638	13.6093	0.358079	0.878176	0.0251933	0.00129737	0.0029457	0.00215065	0.549814	0.0491597	0.0031102	0.00993911	0.000373224	91.1358	271.842	97010.7	14.1205	0.724467
-167.5	-66	0.024446	0.0203216	0.000777165	13.6531	0.466763	0.84396	0.0273834	0.00243013	0.00503146	0.00221847	0.716693	0.0467998	0.00319316	0.0129558	0.000383179	91.49	272.252	97038.3	20.603	1.08161
-167.5	-64	0.0257145	0.0227361	0.000660303	13.8874	0.527985	0.816782	0.0302379	0.00484989	0.00627297	0.00170197	0.810696	0.0406583	0.00328653	0.0146551	0.000394384	91.4544	272.923	97120.2	22.3131	1.53248
-167.5	-62	0.0265481	0.025548	0.000599758	14.1167	0.637274	0.838398	0.0314475	0.00824792	0.00946336	0.0014116	0.978504	0.0426364	0.00353719	0.0176886	0.000424462	90.5368	274.201	97249.5	21.7938	1.89602
-167.5	-60	0.0233527	0.0273652	0.000660123	14.2333	0.745741	0.857585	0.0255563	0.00942264	0.012943	0.00115096	1.14505	0.0498467	0.00406111	0.0206993	0.000487333	88.5495	275.754	97435.1	21.0088	2.16484
-167.5	-58	0.0226539	0.0316512	0.000750917	14.605	0.803945	0.875766	0.0225343	0.0115487	0.0174505	0.000929681	1.23442	0.0466983	0.0043931	0.0223149	0.000527173	87.6874	277.114	97676.6	19.4332	2.58391
-167.5	-56	0.0252593	0.0415047	0.00101915	15.2052	0.767839	0.882881	0.0200181	0.0143401	0.0211399	0.00122848	1.17898	0.0535585	0.00481833	0.0213127	0.000578199	85.0718	278.635	97938.5	13.4401	2.72853
-167.5	-54	0.0297009	0.0512822	0.00137481	15.8744	0.730641	0.902761	0.0220891	0.0199753	0.0232565	0.00147506	1.12187	0.0585235	0.00593459	0.0202802	0.000712151	84.318	280.014	98199.6	9.84448	2.9772
-167.5	-52	0.0346006	0.076307	0.00190283	16.7102	0.664333	0.928338	0.0329877	0.0237813	0.024199	0.00406142	1.02005	0.0827562	0.00748927	0.0184397	0.000898712	81.8788	281.692	98463	7.58353	2.78241
-167.5	-50	0.04068	0.105504	0.00284061	17.4412	0.594225	0.8833	0.0362437	0.0287234	0.028078	0.00481168	0.912404	0.0985815	0.00812016	0.0164937	0.000974419	80.6103	283.347	98703.7	6.88345	2.61643
-167.5	-48	0.0459646	0.134288	0.00369748	17.882	0.548658	0.887649	0.0420752	0.0333764	0.02546	0.00703642	0.842439	0.112142	0.00815248	0.015229	0.000978297	81.4954	284.661	98917.1	6.40726	2.42484
-167.5	-46	0.0540163	0.16362	0.00381731	18.0702	0.508542	0.895114	0.0484433	0.0422609	0.0189272	0.00849789	0.780843	0.132777	0.00831306	0.0141155	0.000997567	81.034	286.1	99092.2	5.45104	2.38107
-167.5	-44	0.0673625	0.210756	0.0041251	17.984	0.461346	0.887883	0.0576514	0.0479904	0.0151758	0.00982946	0.708375	0.160488	0.00760706	0.0128055	0.000912848	79.8194	287.404	99235.2	4.07801	2.24252
-167.5	-42	0.0692926	0.259201	0.00462154	18.2091	0.410469	0.892707	0.0706921	0.0489815	0.0127088	0.0123001	0.630256	0.172273	0.0070653	0.0113933	0.000847836	78.499	288.572	99319.4	3.22157	1.87468
-167.5	-40	0.0712528	0.312495	0.00486754	18.2217	0.348074	0.865682	0.0850607	0.0478181	0.00834368	0.0149438	0.534451	0.173607	0.00697229	0.0096614	0.000836675	78.3795	289.48	99336.1	2.89852	1.51592
-167.5	-38	0.0675394	0.359249	0.00477342	18.1474	0.289501	0.813958	0.0955676	0.0437714	0.00347465	0.0176794	0.444516	0.171566	0.00681553	0.00803561	0.000817863	78.5424	290.176	99306.7	2.43435	1.1312
-167.5	-36	0.0628613	0.377796	0.0052175	17.8573	0.262027	0.792758	0.103392	0.039547	0.00313178	0.0199007	0.40233	0.165126	0.00706175	0.00727302	0.00084741	79.3027	290.921	99192.6	2.05062	1.01341
-167.5	-34	0.0521883	0.390861	0.00650439	17.0274	0.255508	0.719764	0.0866138	0.0406938	0.00464159	0.0242829	0.392321	0.152597	0.00633239	0.00709207	0.000759886	80.3416	291.809	98999.6	2.05078	1.11879
-167.5	-32	0.0505962	0.379557	0.00703659	16.0026	0.291356	0.673449	0.0616911	0.037172	0.00810173	0.0225749	0.447364	0.142192	0.00578992	0.0080871	0.000694791	81.3401	292.79	98757.4	3.04634	1.56227
-167.5	-30	0.0526736	0.408542	0.0070456	15.1724	0.303983	0.606847	0.0437253	0.0311012	0.0113463	0.022077	0.466751	0.146305	0.00562746	0.00843757	0.000675296	80.9323	294.03	98508.6	2.94494	1.77536
-167.5	-28	0.0579853	0.414257	0.00934197	14.4646	0.307462	0.55716	0.0301904	0.0240967	0.0159747	0.0207356	0.472093	0.150553	0.0051377	0.00853414	0.000616524	79.4145	295.08	98326.5	2.17831	1.8591
-167.5	-26	0.0580973	0.450094	0.00777454	13.7622	0.284451	0.511936	0.0183262	0.0184371	0.0197974	0.0154485	0.436761	0.161125	0.00455695	0.00789543	0.000546834	78.5041	295.82	98185.4	1.56734	2.1759
-167.5	-24	0.0570705	0.500938	0.00719231	13.4282	0.273757	0.487605	0.0157844	0.0171136	0.0225915	0.014618	0.420342	0.172246	0.00410898	0.00759861	0.000493077	78.9511	296.634	97998.7	1.42665	2.33087
-167.5	-22	0.0523765	0.574824	0.00811241	12.1387	0.23873	0.481246	0.0159206	0.0160304	0.0199424	0.0185627	0.366558	0.174343	0.00369067	0.00662637	0.000442881	78.5456	297.892	97760.3	1.15416	1.89477
-167.5	-20	0.052193	0.640408	0.00821101	10.8563	0.222404	0.450907	0.017762	0.0235515	0.0181674	0.0229751	0.341492	0.168022	0.00288547	0.00617322	0.000346256	79.5403	299.004	97497.7	1.15486	1.80792
-167.5	-18	0.0518955	0.749044	0.00673584	10.2151	0.209058	0.436276	0.0226876	0.038172	0.01908	0.0194731	0.320998	0.181375	0.00238144	0.00580277	0.000285773	78.6777	300.041	97312.2	1.05403	1.83591
-167.5	-16	0.0520992	0.785658	0.00584779	9.22143	0.197008	0.411893	0.0302417	0.064531	0.0150987	0.0211771	0.302497	0.167911	0.00201973	0.00546831	0.000242367	78.5203	300.772	97159.8	1.00367	1.75682
-167.5	-14	0.0519082	0.76922	0.0065657	8.60085	0.192785	0.404477	0.0317923	0.0916936	0.0156609	0.0225494	0.296012	0.150316	0.00189507	0.00535108	0.000227408	78.9559	300.969	97102.2	0.968213	1.90579
-167.5	-12	0.0509288	0.807219	0.00486928	8.52697	0.18419	0.366473	0.0255599	0.107222	0.0199948	0.0195794	0.282816	0.156017	0.00185202	0.00511252	0.000222242	78.8867	301.002	97109.2	0.880839	2.08023
-167.5	-10	0.0552694	0.815074	0.00434565	8.72467	0.198407	0.376963	0.0203872	0.125413	0.0219514	0.015339	0.304644	0.200504	0.00214993	0.00550712	0.000257991	77.9464	301.057	97141.6	0.873018	2.29298
-167.5	-8	0.0527696	0.74813	0.00500469	8.88619	0.221514	0.402229	0.0174598	0.124111	0.0216854	0.0135252	0.340124	0.216093	0.00245516	0.0061485	0.000294619	77.7023	301.061	97144.9	0.965864	2.45412
-167.5	-6	0.0512654	0.768672	0.00522748	9.14333	0.238369	0.407838	0.0145408	0.141141	0.0277668	0.0109055	0.366004	0.241261	0.0025783	0.00661634	0.000309396	75.8256	300.986	97229.6	0.969799	2.76861
-167.5	-4	0.0481471	0.750043	0.00469697	9.10909	0.253968	0.418146	0.0177528	0.154055	0.0310264	0.00954741	0.389956	0.240854	0.00255949	0.00704933	0.000307139	75.3426	300.691	97298.3	1.07213	2.9663
-167.5	-2	0.0456992	0.672194	0.00434477	8.98873	0.28416	0.440979	0.0164813	0.166362	0.0333816	0.00790521	0.436314	0.240794	0.00234953	0.00788735	0.000281944	76.1493	300.389	97318.2	1.25095	3.1445
-167.5	0	0.0432738	0.570707	0.00400237	9.27669	0.335768	0.471159	0.0137893	0.16596	0.0390058	0.00633168	0.515555	0.237793	0.00210424	0.00931982	0.000252509	78.1001	300.294	97261.6	1.60086	3.36972
-167.5	2	0.0397861	0.471378	0.00277419	11.4936	0.427808	0.492393	0.00919418	0.137097	0.0707366	0.00202205	0.656879	0.19578	0.00181708	0.0118746	0.00021805	79.352	300.403	97199	2.24839	4.08779
-167.5	4	0.0340911	0.503775	0.00140149	15.8005	0.524732	0.473397	0.0156974	0.110302	0.100122	0.000950375	0.805702	0.17915	0.00179331	0.0145649	0.000215197	77.5131	300.523	97272	2.83894	4.47848
-167.5	6	0.029131	0.562702	0.000892586	19.2924	0.516194	0.441337	0.0208129	0.100534	0.114944	0.00243792	0.792592	0.184175	0.00219792	0.0143279	0.00026375	74.5881	300.378	97459.4	2.61217	4.48811
-167.5	8	0.0275173	0.594938	0.000656898	23.2868	0.47995	0.42554	0.0241086	0.0994366	0.133981	0.00434209	0.73694	0.203257	0.00269035	0.0133218	0.000322842	72.3407	299.862	97703.2	2.28178	4.39174
-167.5	10	0.028559	0.612665	0.000707734	26.0828	0.448389	0.429793	0.0249627	0.109081	0.156874	0.00475039	0.688481	0.247125	0.00335027	0.0124458	0.000402032	69.8977	299.199	97982.9	1.96379	4.24226
-167.5	12	0.0290777	0.613202	0.000814951	28.6225	0.429848	0.414366	0.0204912	0.127736	0.172339	0.00378853	0.660012	0.290848	0.00404939	0.0119312	0.000485927	68.2977	298.653	98213	1.75532	4.24409
-167.5	14	0.0282424	0.601342	0.000890933	29.7425	0.411997	0.397899	0.0112478	0.142581	0.16868	0.00362561	0.632602	0.310044	0.00462076	0.0114357	0.000554492	69.0839	298.172	98356.7	1.62761	4.29871
-167.5	16	0.0532566	0.592784	0.00112727	30.4248	0.380943	0.593261	0.0308829	0.139083	0.125783	0.00969827	0.58492	0.399241	0.00508487	0.0105737	0.000610185	67.8079	297.847	98544.1	1.41344	3.35179
-167.5	18	0.133442	0.57036	0.00171512	29.9848	0.335847	1.09476	0.091581	0.110221	0.0854184	0.0171215	0.515678	0.45409	0.00556501	0.00932203	0.000667801	66.9277	297.573	98704.5	1.66841	1.99335
-167.5	20	0.157127	0.554467	0.00376294	30.0673	0.297363	1.27595	0.113862	0.0750153	0.0762751	0.035039	0.456587	0.457744	0.00576795	0.00825384	0.000692155	68.4789	297.138	98799.4	1.93911	1.34968
-167.5	22	0.0984203	0.554823	0.00687294	29.7432	0.278335	1.03886	0.102508	0.0592538	0.0940155	0.0560615	0.42737	0.423156	0.00603264	0.00772567	0.000723916	70.2267	296.525	98895.6	1.67167	1.51393
-167.5	24	0.0723186	0.504772	0.00705206	28.4165	0.287151	0.942942	0.101951	0.0551611	0.104559	0.0532441	0.440907	0.397508	0.00632165	0.00797039	0.000758597	72.3473	295.711	98977.2	1.74214	1.64213
-167.5	26	0.0439122	0.398199	0.00658445	27.6328	0.31934	0.81364	0.0763927	0.0520973	0.108112	0.0450074	0.490331	0.340085	0.00687998	0.00886383	0.000825598	75.3836	294.686	99019.6	1.9449	1.78401
-167.5	28	0.0397341	0.243418	0.00965988	28.3241	0.422482	0.688893	0.0388507	0.0651021	0.176962	0.0485796	0.648702	0.312746	0.00766227	0.0117267	0.000919473	79.6951	292.946	99092.9	3.08715	2.50521
-167.5	30	0.0425965	0.157228	0.0118858	31.8876	0.511022	0.640572	0.0223905	0.0738794	0.289754	0.0367878	0.78465	0.30752	0.00857811	0.0141843	0.00102937	78.3979	291.143	99264.4	3.97812	2.80781
-167.5	32	0.0411481	0.110502	0.0122344	34.8875	0.562299	0.617579	0.0184056	0.0859383	0.321922	0.0413018	0.863383	0.294753	0.00929422	0.0156076	0.00111531	75.7969	289.367	99398.3	4.08713	2.92974
-167.5	34	0.039197	0.0720645	0.0135537	35.7637	0.631291	0.625439	0.0197812	0.0924382	0.369928	0.0328598	0.969318	0.260689	0.00978869	0.0175226	0.00117464	74.8001	287.57	99422.4	4.61462	3.10008
-167.5	36	0.0340183	0.0483009	0.0132074	35.9209	0.66568	0.626527	0.0202097	0.0857445	0.383066	0.0244644	1.02212	0.211942	0.00973523	0.0184771	0.00116823	73.7545	285.787	99373.7	4.6852	3.22474
-167.5	38	0.0313315	0.033346	0.0135481	36.3454	0.679935	0.643586	0.022496	0.076997	0.355619	0.0245424	1.04401	0.186851	0.0091434	0.0188728	0.00109721	73.3838	284.179	99245.4	4.62699	3.18329
-167.5	40	0.0336091	0.0215569	0.0158121	36.45	0.686032	0.654489	0.0265923	0.0642012	0.323593	0.0331847	1.05337	0.149534	0.00850124	0.019042	0.00102015	74.9502	282.118	99094.7	5.41234	3.0787
-167.5	42	0.0351103	0.0134598	0.0152377	36.2628	0.672324	0.662007	0.0327485	0.0507392	0.29978	0.0336589	1.03232	0.126431	0.0078021	0.0186615	0.000936253	75.8258	280.027	98962.4	5.61587	2.94928
-167.5	44	0.0393996	0.00959898	0.0159718	35.6217	0.652435	0.659413	0.0377669	0.0432384	0.271343	0.0349768	1.00178	0.117563	0.00691571	0.0181095	0.000829885	76.5499	278.205	98826.4	7.10605	2.80298
-167.5	46	0.0393035	0.00802929	0.017836	35.0754	0.632613	0.642771	0.0378529	0.0362692	0.241101	0.039996	0.971347	0.113688	0.00612387	0.0175593	0.000734864	76.9497	277.119	98657.6	8.05297	2.72348
-167.5	48	0.0381305	0.00687301	0.0191493	34.8026	0.615874	0.654703	0.0418927	0.0306664	0.22487	0.0448463	0.945645	0.110027	0.00559495	0.0170947	0.000671394	77.7521	276.421	98478.2	8.02764	2.61572
-167.5	50	0.0387039	0.00606076	0.0232088	34.5734	0.599032	0.660589	0.0430546	0.0270762	0.214369	0.0473425	0.919786	0.110454	0.00523544	0.0166272	0.000628252	78.11	275.983	98316.8	6.78902	2.51965
-167.5	52	0.0723321	0.0052263	0.0309003	34.6125	0.503819	0.681554	0.0453768	0.0207666	0.177118	0.0651105	0.773591	0.11185	0.00494425	0.0139844	0.00059331	78.2103	275.611	98201.8	4.99016	2.13908
-167.5	54	0.124427	0.00519123	0.137503	34.073	0.42409	0.650355	0.0527946	0.0142685	0.21925	0.118454	0.651171	0.134249	0.00483197	0.0117714	0.000579837	77.9787	275	97866.5	3.43712	1.60949
-167.5	56	0.0694197	0.00550991	0.0602345	33.7701	0.419719	0.663689	0.0506764	0.0176139	0.201366	0.0946314	0.644459	0.136922	0.00474499	0.01165	0.000569399	76.5787	274.789	98354.9	3.14996	1.77477
-167.5	58	0.0496063	0.00510428	0.036953	33.1581	0.419302	0.648483	0.0654554	0.0149565	0.208735	0.0847123	0.643818	0.103027	0.00463713	0.0116385	0.000556456	82.7694	272.039	98616.8	6.55683	1.79759
-167.5	60	0.0633638	0.00355581	0.0658715	31.4167	0.3393	0.564893	0.0994747	0.00868568	0.280796	0.0795462	0.520979	0.0439944	0.00427218	0.00941786	0.000512662	98.3214	266.687	98880.5	12.6967	1.7451
-167.5	62	0.0703471	0.00337796	0.0976558	30.7514	0.265873	0.478528	0.11283	0.00749077	0.301134	0.0870682	0.408236	0.0287165	0.00406807	0.00737978	0.000488169	99.8307	263.749	99336.2	11.5645	1.73546
-167.5	64	0.0792129	0.00236396	0.154821	29.1256	0.195993	0.370829	0.12776	0.0082675	0.346169	0.0714116	0.300937	0.0190302	0.00382504	0.00544012	0.000459005	99.8959	260.769	99601.4	7.90737	1.95228
-167.5	66	0.0887119	0.00294436	0.181872	29.1283	0.141557	0.318229	0.139889	0.00902951	0.357586	0.0656314	0.217354	0.0137907	0.00373826	0.00392915	0.000448591	99.3111	257.628	99690.9	5.75332	1.97003
-167.5	68	0.063942	0.00371961	0.09233	30.2503	0.0953303	0.308701	0.158353	0.00691833	0.34645	0.0478767	0.146375	0.0119144	0.00386817	0.00264606	0.00046418	95.0039	255.781	100267	6.68252	2.0117
-167.5	70	0.0537827	0.00315497	0.0572974	30.192	0.0696237	0.328548	0.201099	0.00597383	0.419626	0.0394139	0.106904	0.00905009	0.00406387	0.00193253	0.000487664	98.2269	252.989	100679	10.3578	2.07943
-167.5	72	0.0400224	0.00227122	0.0249345	29.4959	0.0485489	0.326604	0.215751	0.00674616	0.422181	0.0230476	0.0745445	0.00332162	0.0038732	0.00134756	0.000464784	96.6917	250.575	100938	11.5996	2.45255
-167.5	74	0.0358441	0.0026166	0.0134037	29.5971	0.0393584	0.332669	0.228243	0.00717228	0.437604	0.0142985	0.0604329	0.00176559	0.00357817	0.00109246	0.000429381	88.898	249.038	101162	13.9622	2.62347
-167.5	76	0.0354751	0.00271513	0.00828977	29.7452	0.0354726	0.337596	0.23153	0.00638101	0.435286	0.0146268	0.0544666	0.00144641	0.00337967	0.000984605	0.00040556	83.3347	248.38	101329	14.3214	2.59202
-167.5	78	0.0381995	0.00259658	0.00565401	30.153	0.0332486	0.330789	0.225325	0.00282197	0.419342	0.0176628	0.0510516	0.00176995	0.00326937	0.000922873	0.000392324	81.0681	248.29	101420	12.8725	2.27198
-167.5	80	0.0433481	0.00357149	0.00326468	31.1634	0.0325075	0.334556	0.22052	0.00110463	0.405087	0.02172	0.0499137	0.00382596	0.00356397	0.000902301	0.000427677	78.1906	249.161	101461	12.2638	1.89945
-167.5	82	0.0500013	0.00404135	0.00248478	31.749	0.0292772	0.399052	0.244439	0.00344486	0.416292	0.0372305	0.0449538	0.00448635	0.00493794	0.00081264	0.000592553	76.2513	249.505	101480	12.6148	1.66182
-167.5	84	0.0523911	0.00411811	0.00222398	31.7948	0.0272085	0.435016	0.27102	0.0059594	0.459012	0.0354164	0.0417773	0.00321524	0.00516841	0.000755219	0.000620209	75.3072	249.313	101466	14.7102	1.72849
-167.5	86	0.0601263	0.00418227	0.00308498	31.2757	0.0281208	0.507377	0.297831	0.00595433	0.490371	0.0389512	0.0431781	0.00319009	0.00590128	0.000780542	0.000708153	75.1664	248.686	101389	16.5172	1.66352
-167.5	88	0.0840038	0.00555764	0.00622378	31.8914	0.0276622	0.579348	0.37163	0.015068	0.653753	0.0422377	0.042474	0.00257493	0.0065978	0.000767812	0.000791735	76.0853	248.583	101079	21.3743	1.8332
-167.5	89.5	0.0837158	0.00554904	0.00628608	31.8876	0.0276657	0.579067	0.371293	0.0150291	0.651799	0.0434381	0.0424794	0.00265971	0.00659705	0.000767911	0.000791647	77.1015	248.23	101080	19.2781	1.76767
-165	-89.5	0.0225138	0.0429271	0.000776772	14.7041	0.0376997	0.381286	0.0080064	5.44053e-07	9.00005e-13	0.00335967	0.0578861	0.00361286	0.00353839	0.00104642	0.000424606	74.6197	244.837	68143.8	2.93889	-0.146883
-165	-88	0.0227419	0.0433174	0.000775866	14.7345	0.0377104	0.381938	0.00801601	4.96401e-07	1.0607e-12	0.00340424	0.0579026	0.00366918	0.00353919	0.00104672	0.000424703	72.3432	244.66	68145.9	1.88696	-0.340989
-165	-86	0.0212232	0.0485217	0.00101754	14.0083	0.0371859	0.399118	0.00744588	9.79708e-07	5.88665e-12	0.00333692	0.0570971	0.00354542	0.00337691	0.00103216	0.000405229	56.1372	253.504	77524.8	0.640545	-0.951016
-165	-84	0.0260855	0.0476169	0.00107769	11.5302	0.0362659	0.465704	0.00525306	2.175e-06	1.77977e-12	0.00244933	0.0556846	0.00252382	0.00283291	0.00100662	0.000339949	75.3185	264.044	97311.1	1.40934	-0.625323
-165	-82	0.0378676	0.0429892	0.000931474	10.8819	0.0398024	0.545387	0.0045492	2.4872e-06	7.10121e-13	0.0022225	0.0611147	0.00260386	0.00250476	0.00110479	0.000300571	90.4999	262.827	97929.3	4.65635	-0.194003
-165	-80	0.0420633	0.0439341	0.000904379	11.2945	0.0497116	0.571791	0.00521684	3.71211e-06	5.72252e-13	0.00255665	0.0763298	0.00379029	0.00250622	0.00137983	0.000300746	93.1235	263.675	97681.3	5.26853	-0.120293
-165	-78	0.0328195	0.0430899	0.00132813	12.5642	0.0771788	0.635935	0.0076626	9.91992e-06	2.06925e-09	0.0037563	0.118504	0.0105455	0.00278027	0.00214223	0.000333632	82.6347	268.133	97534.1	2.49502	-0.435467
-165	-76	0.0247465	0.0401532	0.00105989	13.49	0.128919	0.754346	0.0107341	4.70089e-05	3.39819e-05	0.00441239	0.197949	0.0282887	0.00292252	0.00357838	0.000350702	80.1439	270.75	97325.9	3.17035	-0.375812
-165	-74	0.0231322	0.0294512	0.00074935	13.3776	0.191719	0.829043	0.0137799	0.000223782	0.000627394	0.00348565	0.294375	0.0338467	0.00288061	0.00532148	0.000345674	87.9955	270.889	97161.9	8.06975	0.0613989
-165	-72	0.0265082	0.0237044	0.000502132	13.4072	0.252363	0.882763	0.0183903	0.000355042	0.0015902	0.00261694	0.387491	0.0361601	0.00296865	0.00700477	0.000356239	91.7779	270.964	97068.9	12.0122	0.348204
-165	-70	0.0274356	0.0237181	0.000455973	13.5286	0.300519	0.909455	0.021236	0.000530468	0.00246615	0.00294907	0.461433	0.0459087	0.0031644	0.00834143	0.000379729	91.2092	271.424	97036.6	13.3926	0.445749
-165	-68	0.0253961	0.0195637	0.00045763	13.5586	0.355307	0.901512	0.0257668	0.00122375	0.00314971	0.00245067	0.545557	0.0521351	0.00315195	0.00986216	0.000378234	91.1523	271.842	97046.8	14.1876	0.680277
-165	-66	0.0251528	0.0194746	0.000574595	13.5569	0.464876	0.858059	0.0303012	0.00208454	0.00571055	0.00181327	0.713795	0.0457423	0.00315606	0.0129035	0.000378727	92.0362	272.186	97094	21.3071	1.01443
-165	-64	0.0251786	0.021811	0.000581415	13.7711	0.5295	0.84302	0.0325421	0.00400224	0.00698446	0.00158851	0.813022	0.0426748	0.00326773	0.0146972	0.000392128	92.0503	272.795	97187.6	23.5805	1.39834
-165	-62	0.0257498	0.0248474	0.000602967	14.0406	0.634353	0.863878	0.0326725	0.00794796	0.010039	0.00136348	0.974019	0.0436099	0.00347291	0.0176076	0.000416749	90.6182	274.061	97321.3	23.4333	1.71592
-165	-60	0.0225066	0.0278706	0.000626026	14.2119	0.728681	0.868163	0.0258396	0.00847309	0.0133463	0.00129554	1.11885	0.0500043	0.00388311	0.0202258	0.000465973	88.3793	275.609	97502.5	21.3564	1.94648
-165	-58	0.021923	0.0316568	0.000709621	14.5613	0.791266	0.874773	0.0227326	0.0113611	0.017666	0.000962667	1.21495	0.0471967	0.00429866	0.021963	0.000515839	87.6918	276.928	97727.8	19.6602	2.49194
-165	-56	0.0243789	0.0409935	0.000923729	15.1467	0.770339	0.879637	0.0199958	0.0141981	0.0219788	0.00104477	1.18282	0.0512376	0.00477621	0.0213821	0.000573146	86.6129	278.3	97980.5	16.0372	2.65141
-165	-54	0.030796	0.0535242	0.00127545	15.783	0.710306	0.889876	0.0208364	0.0180792	0.0235385	0.00156655	1.09064	0.0639457	0.00570176	0.0197158	0.000684211	84.5856	279.892	98229.7	9.91933	2.76801
-165	-52	0.0357959	0.073688	0.0018067	16.5593	0.660095	0.91589	0.0287845	0.0234204	0.0240263	0.00309997	1.01355	0.0809893	0.0070837	0.0183221	0.000850043	82.6453	281.664	98458.1	7.24132	2.75586
-165	-50	0.039903	0.098769	0.00262201	17.2553	0.602804	0.888354	0.0325276	0.028364	0.027392	0.0035583	0.925577	0.0970486	0.00799028	0.0167319	0.000958833	82.1198	283.223	98681.2	7.47377	2.69169
-165	-48	0.0445196	0.120275	0.00338024	17.6059	0.568162	0.888642	0.0381698	0.0353327	0.0241636	0.0053215	0.872386	0.104649	0.00790943	0.0157703	0.000949132	82.6014	284.539	98890.9	7.29926	2.55906
-165	-46	0.0523243	0.154597	0.00353367	17.7841	0.509088	0.895429	0.0453614	0.0433763	0.0167133	0.00754405	0.781681	0.132874	0.00799952	0.0141306	0.000959943	81.6433	286.032	99068.9	5.39858	2.41046
-165	-44	0.0636966	0.20329	0.00370929	17.8078	0.45845	0.901405	0.0623271	0.0477505	0.0144477	0.00882588	0.703928	0.155786	0.00750518	0.0127251	0.000900622	80.6494	287.241	99223.8	4.63079	2.20768
-165	-42	0.065608	0.240189	0.00365207	17.7772	0.411076	0.899118	0.0737997	0.0485678	0.0114026	0.0104519	0.631187	0.160188	0.0070775	0.0114101	0.0008493	80.0553	288.267	99313	4.01897	1.8594
-165	-40	0.0676306	0.292096	0.00394544	17.6096	0.339041	0.85406	0.0837415	0.043589	0.00815097	0.0129076	0.520581	0.16312	0.00676905	0.00941067	0.000812286	78.3823	289.315	99346.9	3.06605	1.36774
-165	-38	0.0655046	0.325204	0.00412878	17.6818	0.293185	0.825686	0.0915772	0.0382345	0.00470137	0.0151556	0.450172	0.166207	0.00689082	0.00813786	0.000826898	77.3104	290.034	99331.8	2.00584	0.987917
-165	-36	0.0598924	0.335265	0.00445592	17.1748	0.282006	0.799052	0.0900984	0.0374542	0.00337699	0.0163928	0.433006	0.158442	0.00687017	0.00782756	0.000824421	78.9999	290.814	99176.9	2.04458	1.02478
-165	-34	0.0516015	0.339275	0.00558972	16.1426	0.296476	0.716253	0.0716948	0.0392459	0.00628416	0.0187754	0.455225	0.138216	0.00570118	0.00822921	0.000684142	81.6192	291.758	98919	3.12082	1.41144
-165	-32	0.0490484	0.354849	0.00679843	15.4085	0.314659	0.65798	0.0546546	0.0317516	0.0133729	0.0196528	0.483144	0.128091	0.00531206	0.00873391	0.000637447	82.385	292.923	98645.7	3.75292	1.74637
-165	-30	0.0509095	0.383231	0.00610202	14.6549	0.330929	0.609048	0.0395519	0.0254733	0.0185853	0.01767	0.508126	0.137411	0.00507386	0.00918552	0.000608863	81.825	294.03	98440.5	3.34977	1.83114
-165	-28	0.0558998	0.394149	0.00794064	13.8827	0.326991	0.561481	0.0256906	0.0204094	0.0195492	0.0183161	0.50208	0.144128	0.00459001	0.00907621	0.000550802	80.3507	295.059	98284	2.26325	2.00334
-165	-26	0.0603879	0.441573	0.00906355	13.5197	0.30113	0.519645	0.0159384	0.0157326	0.0205068	0.019081	0.462372	0.157169	0.0040761	0.0083584	0.000489132	79.5237	295.866	98143	1.7374	2.12143
-165	-24	0.0561565	0.495495	0.00685513	13.1578	0.273909	0.483532	0.0128808	0.0156128	0.0245658	0.0138512	0.420574	0.171252	0.00363231	0.00760282	0.000435877	79.991	296.696	97954.2	1.51348	2.26574
-165	-22	0.0471605	0.58027	0.00670334	12.0814	0.234026	0.482457	0.0156837	0.0162759	0.0154869	0.0200358	0.359335	0.17616	0.00333661	0.00649579	0.000400393	79.5575	298.012	97707.9	1.18057	1.73527
-165	-20	0.0476792	0.687443	0.00854456	10.8792	0.202477	0.423627	0.0190039	0.025516	0.0164991	0.0233261	0.310894	0.170017	0.00261991	0.0056201	0.000314389	79.0528	299.201	97490	0.985238	1.65463
-165	-18	0.0476489	0.706432	0.00778739	10.0075	0.198778	0.424744	0.0219126	0.0390697	0.0170196	0.0190891	0.305214	0.177164	0.00216908	0.00551742	0.00026029	78.3618	300.1	97328.2	0.924159	1.62185
-165	-16	0.0423141	0.673083	0.00701403	8.96861	0.193201	0.401967	0.0277773	0.0598716	0.0192166	0.0176461	0.29665	0.150905	0.00173151	0.00536262	0.000207781	79.0501	300.716	97164.4	0.95741	1.87982
-165	-14	0.0438061	0.648871	0.00514068	8.60932	0.199048	0.394111	0.0295695	0.0825152	0.0198845	0.0167495	0.305629	0.134039	0.00176617	0.00552492	0.000211941	79.466	300.802	97129.9	1.01662	2.07095
-165	-12	0.0480442	0.669918	0.00376037	8.84312	0.194247	0.375096	0.0237873	0.0971729	0.0213404	0.0154054	0.298257	0.142769	0.00187188	0.00539167	0.000224625	79.1686	300.734	97167.6	0.935176	2.13503
-165	-10	0.052692	0.739975	0.00441691	9.31758	0.203258	0.385769	0.0191512	0.116023	0.0208094	0.0158066	0.312093	0.18296	0.00216682	0.00564179	0.000260018	78.546	300.809	97181.6	0.909472	2.30635
-165	-8	0.0529992	0.769828	0.00465365	9.40395	0.217852	0.388713	0.015078	0.129717	0.0247842	0.0143915	0.334502	0.219024	0.00247576	0.00604687	0.000297091	77.4663	300.885	97205.9	0.928755	2.52264
-165	-6	0.0491634	0.787144	0.00450736	9.40542	0.219742	0.393076	0.017945	0.14419	0.0258562	0.0128347	0.337403	0.235666	0.002637	0.00609931	0.00031644	76.3683	300.775	97262.9	0.911593	2.60466
-165	-4	0.0480241	0.757603	0.00557681	9.21502	0.233579	0.403597	0.0189696	0.156872	0.0286494	0.0115472	0.358649	0.236736	0.00261939	0.00648339	0.000314327	75.103	300.52	97350.1	0.956579	2.81144
-165	-2	0.0456939	0.676057	0.0057785	8.84954	0.2664	0.428053	0.0168166	0.172103	0.0314197	0.00988957	0.409045	0.239985	0.00241972	0.00739439	0.000290366	76.2928	300.163	97364.3	1.16368	3.10487
-165	0	0.04266	0.592	0.00498852	9.15084	0.315806	0.455181	0.0141139	0.174044	0.0396476	0.00751264	0.484906	0.240336	0.00219822	0.00876576	0.000263787	78.5058	300.093	97293.4	1.52016	3.34163
-165	2	0.0390313	0.480276	0.00298853	11.3239	0.411571	0.489787	0.00986243	0.14205	0.072247	0.00165485	0.631947	0.20143	0.00188271	0.0114239	0.000225925	79.7474	300.237	97226.4	2.19149	4.03767
-165	4	0.0348797	0.487273	0.0015987	15.831	0.512622	0.473937	0.0159792	0.111934	0.10127	0.000930765	0.787107	0.175568	0.00181646	0.0142287	0.000217975	78.2197	300.324	97293.1	2.84626	4.44452
-165	6	0.0298818	0.552008	0.000911956	19.4905	0.505358	0.457361	0.0240822	0.100976	0.115644	0.00242763	0.775954	0.18347	0.00218217	0.0140271	0.000261861	74.623	300.164	97507	2.58697	4.4929
-165	8	0.031096	0.594464	0.000742015	23.7484	0.470406	0.453039	0.0286189	0.0971218	0.135038	0.0043213	0.722286	0.203306	0.00267141	0.0130569	0.00032057	71.8346	299.665	97767.1	2.24696	4.41001
-165	10	0.035719	0.60378	0.000779007	26.7782	0.434502	0.46821	0.0319833	0.103917	0.157592	0.00523658	0.667158	0.240812	0.00328079	0.0120604	0.000393694	69.4231	299.032	98037.9	1.9356	4.21998
-165	12	0.0383498	0.604689	0.000846	29.4526	0.414522	0.467426	0.0288361	0.119165	0.169598	0.00530274	0.63648	0.286868	0.00400018	0.0115058	0.000480021	67.3151	298.557	98271.3	1.71302	4.16075
-165	14	0.0367938	0.595348	0.00101493	30.6985	0.406935	0.429358	0.0168879	0.136648	0.163091	0.00562917	0.62483	0.307939	0.00469658	0.0112952	0.000563589	68.3261	298.032	98413	1.6216	4.16648
-165	16	0.0641255	0.586436	0.00147999	31.608	0.373356	0.596247	0.0296604	0.13474	0.122216	0.0107326	0.57327	0.396649	0.00524714	0.0103631	0.000629657	66.7772	297.73	98605.7	1.36627	3.26347
-165	18	0.209405	0.554736	0.00232295	31.5263	0.318955	1.24286	0.11117	0.0887424	0.0771513	0.0239921	0.48974	0.456893	0.00568826	0.00885315	0.000682591	65.8942	297.468	98766.9	1.72423	1.57802
-165	20	0.287686	0.527485	0.00440808	31.6141	0.274224	1.69404	0.145913	0.0491891	0.0579072	0.059242	0.421058	0.444037	0.00584445	0.00761157	0.000701334	67.7299	296.923	98872.5	2.43641	0.794691
-165	22	0.163794	0.53616	0.00737728	30.8664	0.26976	1.35604	0.135126	0.0449292	0.0772095	0.0736375	0.414204	0.432458	0.00598987	0.00748767	0.000718784	69.2692	296.275	98983.1	2.02768	1.13132
-165	24	0.0915556	0.487685	0.00775929	29.3116	0.276194	1.04293	0.10676	0.0526948	0.0856222	0.0620032	0.424082	0.398835	0.00597041	0.00766624	0.000716449	72.8898	295.496	99023.8	1.90293	1.48103
-165	26	0.0486976	0.393809	0.00741297	28.3637	0.305437	0.814959	0.0739977	0.0548185	0.0969769	0.0498278	0.468985	0.349016	0.00604375	0.00847795	0.00072525	75.9008	294.528	99073.1	1.94856	1.73052
-165	28	0.039565	0.256548	0.0100504	29.0864	0.391934	0.675404	0.0450309	0.0628908	0.157292	0.0513027	0.601795	0.322584	0.00666084	0.0108788	0.0007993	77.391	293.033	99192.7	2.27431	2.23398
-165	30	0.0440217	0.165648	0.0121485	31.4729	0.479686	0.641874	0.0249709	0.0758063	0.258115	0.044213	0.736535	0.324541	0.00778271	0.0133145	0.000933925	76.95	291.273	99340.2	3.3038	2.66745
-165	32	0.0441208	0.11339	0.0125982	33.8853	0.541318	0.619723	0.0219979	0.0847661	0.31647	0.0439239	0.831169	0.304256	0.00867482	0.0150252	0.00104098	75.8695	289.405	99456.3	4.32004	2.8514
-165	34	0.0400901	0.0716415	0.0128454	34.8942	0.623252	0.611292	0.0197885	0.0918066	0.359068	0.0372535	0.956974	0.260405	0.0093723	0.0172995	0.00112468	75.4621	287.596	99480.6	4.73129	3.10085
-165	36	0.0352749	0.0468	0.0130162	34.9086	0.681446	0.616656	0.021065	0.0843073	0.388324	0.0263378	1.04633	0.213689	0.00953062	0.0189147	0.00114367	74.9335	285.765	99433.6	5.15954	3.18676
-165	38	0.0344363	0.0313977	0.0146263	35.2052	0.714033	0.625796	0.0231903	0.0776934	0.386861	0.0241237	1.09636	0.179525	0.00902367	0.0198192	0.00108284	75.0734	283.996	99323.3	5.43536	3.20504
-165	40	0.033169	0.0216785	0.0150391	35.3506	0.706663	0.636527	0.0265853	0.0647556	0.365564	0.0300913	1.08505	0.151551	0.0084279	0.0196147	0.00101135	75.5378	282.277	99161.9	5.65836	3.15439
-165	42	0.0324626	0.0142355	0.0154611	35.4004	0.68766	0.641094	0.0298079	0.0514942	0.327678	0.0313385	1.05587	0.124178	0.00770699	0.0190872	0.000924839	76.6405	280.303	99024.6	5.65675	3.0469
-165	44	0.031212	0.0101576	0.0173112	34.84	0.664776	0.641531	0.0331717	0.0426173	0.303048	0.030891	1.02073	0.118098	0.00681883	0.018452	0.00081826	77.1246	278.602	98884.4	6.54961	2.89899
-165	46	0.0298232	0.00839324	0.0195797	34.3227	0.637987	0.644808	0.0351583	0.0358633	0.266894	0.037919	0.979599	0.11446	0.00599328	0.0177084	0.000719193	77.5316	277.472	98723.1	7.38165	2.79089
-165	48	0.0314572	0.00724633	0.0211463	34.1315	0.610109	0.657072	0.0411166	0.0294991	0.239449	0.0447772	0.936794	0.113461	0.00539711	0.0169347	0.000647653	77.984	276.732	98564.2	7.69776	2.63721
-165	50	0.0326925	0.0059593	0.0291126	34.0052	0.587715	0.671406	0.044741	0.0243779	0.227636	0.0482953	0.902408	0.110612	0.00492089	0.0163131	0.000590507	79.0581	276.228	98418.5	6.16817	2.50708
-165	52	0.0513064	0.00492608	0.0397541	34.1611	0.523691	0.687923	0.0433132	0.0210373	0.182445	0.0629669	0.804103	0.115501	0.00458904	0.014536	0.000550685	78.885	275.95	98331.7	4.74456	2.19892
-165	54	0.135727	0.00510799	0.225117	33.7443	0.43762	0.68663	0.0519881	0.0126195	0.221283	0.150783	0.671945	0.135205	0.00449565	0.0121469	0.000539478	78.656	275.484	98035.2	3.52667	1.51075
-165	56	0.0752656	0.00525901	0.086573	33.653	0.41171	0.696144	0.0565761	0.013688	0.198397	0.146018	0.632161	0.133146	0.00459639	0.0114277	0.000551567	78.2797	274.895	98392.5	3.16916	1.50842
-165	58	0.0442508	0.00481016	0.0439699	32.8737	0.42818	0.688882	0.0701767	0.0118458	0.236509	0.107395	0.657451	0.0959328	0.00462555	0.0118849	0.000555067	85.6571	271.96	98677	8.22052	1.65142
-165	60	0.060019	0.0027384	0.0920005	30.7291	0.329449	0.552368	0.106324	0.006394	0.312334	0.077915	0.505853	0.0372057	0.00420014	0.00914442	0.000504016	107.686	264.941	98943.7	13.2585	1.75676
-165	62	0.0716697	0.00258696	0.148517	29.9741	0.257895	0.454449	0.11978	0.00782386	0.341703	0.0664246	0.395986	0.0228863	0.00403118	0.00715834	0.000483742	109.989	261.292	99311.3	10.3203	1.88494
-165	64	0.0733727	0.00315187	0.161873	29.464	0.199711	0.36959	0.117067	0.00842569	0.329561	0.0792477	0.306647	0.0222554	0.00391041	0.00554332	0.000469249	101.266	260.324	99242.2	5.78728	1.90734
-165	66	0.0724017	0.00368665	0.176856	29.0912	0.152195	0.321706	0.131339	0.00754276	0.348408	0.0711313	0.233688	0.0148365	0.0037016	0.00422443	0.000444192	99.8722	256.507	98692.6	4.84195	1.92488
-165	68	0.066511	0.00496648	0.115924	30.4373	0.104823	0.304261	0.138666	0.0073903	0.305697	0.0544457	0.160951	0.0151864	0.003674	0.00290955	0.00044088	92.5676	255.905	99179.4	3.58001	2.01431
-165	70	0.0574959	0.00379201	0.0772345	30.306	0.0723517	0.320036	0.187827	0.00510864	0.395568	0.0484059	0.111093	0.0105716	0.00389016	0.00200825	0.000466819	97.7841	253.464	100560	9.86065	1.93667
-165	72	0.0412001	0.00228186	0.0317159	29.6091	0.0463761	0.319214	0.210877	0.00498241	0.414058	0.0269998	0.0712084	0.00328093	0.00379759	0.00128725	0.000455711	96.4927	250.466	100956	12.0734	2.34771
-165	74	0.0355338	0.00281949	0.0142957	29.8677	0.0402306	0.327775	0.223638	0.00560962	0.430635	0.0150528	0.0617722	0.00209632	0.00352672	0.00111667	0.000423206	88.3379	248.859	101194	14.7921	2.53717
-165	76	0.0339652	0.0028744	0.00853852	29.8902	0.0360432	0.3288	0.225993	0.00592054	0.42749	0.0133679	0.0553427	0.00143395	0.00330866	0.00100044	0.000397039	83.4521	248.392	101367	14.3911	2.60408
-165	78	0.0359193	0.00273494	0.00650701	30.1967	0.0339818	0.319626	0.216566	0.00301003	0.403355	0.0162826	0.0521775	0.00163343	0.00317635	0.000943225	0.000381162	82.0409	248.208	101459	12.544	2.30309
-165	80	0.0404635	0.00326313	0.00336435	31.0001	0.0328196	0.323593	0.215024	0.00117411	0.396994	0.0187834	0.050393	0.00351234	0.00334989	0.000910966	0.000401986	78.7017	249.005	101495	12.2128	1.9784
-165	82	0.0503747	0.00436163	0.00229313	31.9012	0.0295358	0.390783	0.240658	0.00268026	0.411382	0.0352566	0.0453508	0.00473354	0.00470244	0.000819817	0.000564293	75.718	249.341	101507	12.6406	1.65207
-165	84	0.0512179	0.00409766	0.00207287	31.8394	0.0274299	0.428351	0.267542	0.00553544	0.455827	0.0332313	0.0421173	0.00310668	0.00507819	0.000761365	0.000609383	75.3622	249.208	101483	14.6913	1.73029
-165	86	0.0586303	0.00420396	0.00293954	31.3335	0.0282818	0.498154	0.29217	0.00559053	0.483806	0.0374193	0.0434254	0.00311963	0.00579674	0.000785011	0.000695609	75.3403	248.549	101400	16.365	1.65718
-165	88	0.0839963	0.00555542	0.0062232	31.8913	0.0276636	0.579331	0.371618	0.0150688	0.653797	0.0421452	0.0424762	0.00257163	0.00659802	0.000767852	0.000791763	76.1437	248.541	101079	21.3898	1.83194
-165	89.5	0.0837158	0.00554904	0.00628608	31.8876	0.0276657	0.579067	0.371293	0.0150291	0.651799	0.043438	0.0424794	0.0026597	0.00659705	0.000767911	0.000791647	77.1015	248.23	101080	19.2781	1.76767
-162.5	-89.5	0.0225138	0.0429271	0.000776841	14.7041	0.0376997	0.381286	0.0080064	5.44053e-07	9.00005e-13	0.00335967	0.0578861	0.00361286	0.00353839	0.00104642	0.000424606	74.6197	244.837	68143.8	2.93889	-0.146883
-162.5	-88	0.0227575	0.0433444	0.00077713	14.7361	0.0377114	0.381976	0.00801654	4.98653e-07	1.08239e-12	0.00340696	0.0579041	0.0036726	0.00353926	0.00104675	0.000424711	71.9579	244.799	68145.5	1.76815	-0.365365
-162.5	-86	0.0200894	0.0472974	0.00104896	13.8892	0.0368533	0.399713	0.00734961	1.12494e-06	6.40975e-12	0.00312532	0.0565865	0.00325317	0.00336283	0.00102293	0.00040354	56.5012	254.811	79651.2	0.600412	-0.978159
-162.5	-84	0.0242045	0.0460639	0.00106159	11.3417	0.0358948	0.461106	0.00515814	2.31998e-06	1.58466e-12	0.00218263	0.0551148	0.00223228	0.00283082	0.000996324	0.000339698	77.6536	264.022	97796.2	1.65767	-0.575605
-162.5	-82	0.0370362	0.0427386	0.000911218	10.7868	0.0396219	0.543664	0.00452562	2.53153e-06	6.89423e-13	0.00211584	0.0608376	0.00251435	0.0024748	0.00109978	0.000296976	90.5829	262.884	97908.2	4.67492	-0.187052
-162.5	-80	0.041636	0.0421515	0.0008582	11.2319	0.0484941	0.563149	0.00522052	3.94685e-06	5.4373e-13	0.00233985	0.0744604	0.00358128	0.00255016	0.00134604	0.000306019	93.3485	263.779	97319.3	5.51441	-0.0958267
-162.5	-78	0.0327259	0.0395927	0.00127742	12.3858	0.0758846	0.622306	0.00771751	1.06339e-05	6.54752e-09	0.00342365	0.116517	0.00865941	0.00285228	0.00210631	0.000342274	84.8872	267.846	97422.6	2.5614	-0.405
-162.5	-76	0.0252569	0.039802	0.00104378	13.5283	0.129688	0.751426	0.0108852	4.10843e-05	6.05259e-05	0.00434634	0.19913	0.0271326	0.00296961	0.00359972	0.000356353	81.0824	270.59	97326	4.00654	-0.320518
-162.5	-74	0.0231422	0.0300987	0.000710949	13.4246	0.189531	0.829885	0.0141457	0.000177225	0.000556959	0.00346756	0.291016	0.0318528	0.00293362	0.00526076	0.000352034	88.6104	270.891	97165.2	8.61318	0.0820549
-162.5	-72	0.0264922	0.0237486	0.000484262	13.4112	0.25207	0.905192	0.0190141	0.000253581	0.0011422	0.00276713	0.387042	0.0376246	0.00299059	0.00699665	0.000358871	92.01	271.058	97081.9	12.3161	0.343335
-162.5	-70	0.0298745	0.0224232	0.000438529	13.4663	0.298158	0.90635	0.0218128	0.000549836	0.00197343	0.00303353	0.457808	0.0474088	0.0031347	0.0082759	0.000376164	91.8096	271.395	97064.7	13.2752	0.490755
-162.5	-68	0.0278124	0.0190798	0.000436339	13.5165	0.352023	0.902835	0.0264495	0.00143394	0.00345423	0.0024349	0.540515	0.0510049	0.00316074	0.00977101	0.000379289	91.0317	271.833	97089.5	13.9462	0.687827
-162.5	-66	0.0292599	0.0189223	0.000513267	13.4978	0.447566	0.864364	0.0316534	0.00204109	0.00623312	0.00168558	0.687217	0.0462289	0.00313499	0.012423	0.000376199	91.6534	272.172	97150.4	19.9285	0.931035
-162.5	-64	0.0266381	0.0202129	0.000526394	13.6745	0.532656	0.872669	0.0367437	0.00383934	0.00780628	0.00146949	0.817868	0.0452994	0.00321205	0.0147848	0.000385446	92.3251	272.656	97249.8	23.5126	1.26409
-162.5	-62	0.0244766	0.0226987	0.000550153	13.9402	0.635332	0.886127	0.0356065	0.007387	0.0106201	0.00121268	0.975522	0.042154	0.00339178	0.0176347	0.000407014	91.6142	273.826	97378.4	25.4726	1.69822
-162.5	-60	0.0226823	0.026342	0.000594752	14.1567	0.728843	0.884066	0.0282709	0.00919087	0.0139842	0.0011826	1.1191	0.043379	0.00370489	0.0202303	0.000444586	89.5617	275.247	97562.2	23.777	1.9452
-162.5	-58	0.0218861	0.0318752	0.000694849	14.5745	0.769407	0.878687	0.0242959	0.0109546	0.0177763	0.00109067	1.18139	0.0469117	0.00414323	0.0213562	0.000497188	88.314	276.666	97774.4	20.4698	2.30227
-162.5	-56	0.0233551	0.0403376	0.000901451	15.14	0.749149	0.88139	0.0222336	0.0137628	0.0221543	0.00111853	1.15028	0.0525016	0.00471389	0.0207939	0.000565666	87.4328	278.064	98016.4	15.6393	2.54834
-162.5	-54	0.0302169	0.054542	0.00123926	15.7559	0.687348	0.882431	0.0215452	0.0174589	0.0233583	0.00158237	1.05539	0.066525	0.00554761	0.0190786	0.000665713	85.0609	279.773	98247.8	10.636	2.69137
-162.5	-52	0.0355548	0.0672878	0.0016731	16.3744	0.669441	0.913009	0.0289664	0.0225396	0.0244618	0.00227583	1.02789	0.0750844	0.00676101	0.0185815	0.000811321	85.0221	281.356	98458.8	10.023	2.74126
-162.5	-50	0.0374291	0.0904265	0.00253429	16.9253	0.607611	0.886629	0.0323667	0.0266711	0.025595	0.00327726	0.932957	0.0891582	0.00771222	0.0168653	0.000925466	83.5686	283.123	98661.7	8.56747	2.73681
-162.5	-48	0.0467489	0.122124	0.00347564	17.3137	0.554249	0.881316	0.0385624	0.0342934	0.0196404	0.00619302	0.851024	0.104838	0.00772261	0.0153842	0.000926713	82.855	284.672	98863.3	7.49463	2.53287
-162.5	-46	0.0556028	0.152796	0.00319835	17.5312	0.510018	0.888848	0.0449497	0.0430636	0.0144817	0.00681964	0.783108	0.128623	0.00772703	0.0141564	0.000927244	81.7724	286.017	99063.3	5.39605	2.42139
-162.5	-44	0.0670925	0.204063	0.00335087	17.5718	0.451711	0.896335	0.0625696	0.0456899	0.0137442	0.00831428	0.693581	0.154039	0.00743286	0.012538	0.000891943	81.1182	287.153	99222.6	4.53456	2.20257
-162.5	-42	0.0678196	0.232401	0.00320117	17.3653	0.405954	0.879361	0.0705079	0.0480193	0.0101969	0.00932819	0.623324	0.15457	0.00711338	0.011268	0.000853606	80.3972	288.197	99313.9	4.11758	1.9104
-162.5	-40	0.0674464	0.273323	0.00356404	17.1736	0.34462	0.857521	0.0802247	0.0408381	0.00801439	0.0115192	0.529148	0.155497	0.00676874	0.00956553	0.000812249	78.2878	289.121	99367.2	2.89583	1.38185
-162.5	-38	0.0661673	0.300715	0.00364739	17.0681	0.305452	0.842546	0.0867571	0.0374122	0.00394715	0.0140858	0.469008	0.160534	0.00683537	0.00847837	0.000820244	77.1447	289.882	99336.7	2.16592	1.02576
-162.5	-36	0.0598107	0.307997	0.0043491	16.3632	0.306015	0.795033	0.0801881	0.0349377	0.00511809	0.0151264	0.469872	0.144239	0.00624907	0.00849399	0.000749888	80.0401	290.772	99129.6	3.08351	1.1153
-162.5	-34	0.0505199	0.322795	0.00512021	15.7289	0.31185	0.703557	0.0632266	0.0333866	0.00872893	0.0166139	0.478832	0.125966	0.00508078	0.00865595	0.000609693	82.1383	291.843	98857.2	4.30311	1.48041
-162.5	-32	0.0511699	0.357409	0.00662823	15.3016	0.317774	0.633399	0.0500741	0.0254728	0.0205946	0.0185243	0.487926	0.121189	0.00462895	0.00882036	0.000555474	82.7017	292.949	98612.2	5.34926	1.58053
-162.5	-30	0.0498487	0.370695	0.00511583	14.4769	0.329605	0.587626	0.0368036	0.019318	0.0240521	0.0153245	0.506093	0.127093	0.00436603	0.00914876	0.000523924	82.7762	293.93	98421.8	4.57166	1.76785
-162.5	-28	0.0513418	0.369329	0.00552814	13.5445	0.353494	0.560273	0.02406	0.0171314	0.0285913	0.011857	0.542773	0.141665	0.00389369	0.00981184	0.000467243	83.1522	294.799	98242.7	3.49983	2.10643
-162.5	-26	0.0539584	0.421898	0.00741708	13.4271	0.316744	0.510908	0.0128847	0.0138103	0.0313395	0.0131841	0.486345	0.153701	0.00345013	0.00879178	0.000414015	81.3525	295.942	98075.5	2.25986	2.27502
-162.5	-24	0.0535713	0.498876	0.00722876	13.0638	0.273906	0.472227	0.0103569	0.0154625	0.0278025	0.0153264	0.42057	0.166143	0.00314293	0.00760275	0.000377152	80.1081	297.04	97898.5	1.5854	2.30182
-162.5	-22	0.0480358	0.604554	0.00724599	12.0635	0.236694	0.45981	0.0155448	0.0179166	0.0208918	0.0199411	0.363433	0.161246	0.0029518	0.00656986	0.000354216	79.6379	298.26	97673.9	1.26586	1.83907
-162.5	-20	0.0445299	0.650892	0.00746373	10.8292	0.214909	0.429855	0.0202295	0.0277286	0.0226816	0.019232	0.329982	0.15595	0.00256947	0.00596517	0.000308336	79.2725	299.395	97461	1.09361	1.91522
-162.5	-18	0.0454268	0.686507	0.00762997	9.71814	0.194701	0.402858	0.0222963	0.0429991	0.0225701	0.0190599	0.298954	0.158369	0.00192805	0.00540426	0.000231366	79.3764	300.078	97319.6	0.946757	1.82579
-162.5	-16	0.0452259	0.665444	0.00889268	9.20111	0.199364	0.372716	0.0208661	0.072032	0.0290146	0.0194977	0.306114	0.149329	0.00157994	0.00553369	0.000189592	80.2202	300.432	97211.9	0.982009	2.33077
-162.5	-14	0.0476737	0.696162	0.00499306	9.1828	0.215191	0.359859	0.0158262	0.095597	0.0280676	0.0156544	0.330416	0.154885	0.00168413	0.005973	0.000202096	78.8052	300.646	97224.1	0.997729	2.72635
-162.5	-12	0.0483315	0.735466	0.0043157	9.77388	0.203373	0.356186	0.0174196	0.102745	0.0260446	0.0159321	0.312269	0.162106	0.0018601	0.00564497	0.000223212	78.4223	300.71	97228.8	0.946874	2.64764
-162.5	-10	0.050276	0.751099	0.00376559	10.1872	0.197219	0.360665	0.0162453	0.114392	0.0253512	0.0154916	0.30282	0.185881	0.00215367	0.00547415	0.000258441	78.2869	300.706	97234.8	0.878286	2.41736
-162.5	-8	0.0516099	0.765472	0.0045925	10.2485	0.209913	0.36286	0.0132633	0.12843	0.0339966	0.0125909	0.322311	0.213912	0.00239158	0.00582649	0.00028699	77.9814	300.629	97255	0.899411	2.57678
-162.5	-6	0.0501612	0.784407	0.00480269	9.94982	0.214128	0.367124	0.0146508	0.142898	0.030808	0.0141402	0.328783	0.226325	0.00262241	0.00594349	0.000314689	77.5167	300.458	97294.2	0.914134	2.72423
-162.5	-4	0.0456628	0.755351	0.00466123	9.57041	0.224756	0.376975	0.0158952	0.151982	0.0290084	0.0121142	0.345102	0.224409	0.00266573	0.00623848	0.000319887	76.2753	300.291	97360.8	0.939706	2.91678
-162.5	-2	0.0453356	0.683357	0.00642449	8.95742	0.246694	0.406431	0.0165072	0.171293	0.029808	0.0107984	0.378788	0.228791	0.00254444	0.00684744	0.000305333	77.0972	299.925	97389.9	1.07595	3.08475
-162.5	0	0.0463935	0.607976	0.00691554	8.86127	0.292775	0.438669	0.0151991	0.187562	0.0395306	0.00878845	0.449542	0.236354	0.0023899	0.00812648	0.000286789	79.2118	299.762	97341.2	1.43136	3.33392
-162.5	2	0.0422772	0.48479	0.00446178	10.7375	0.396292	0.487809	0.0115099	0.156546	0.0706315	0.00369665	0.608488	0.198693	0.00201908	0.0109998	0.00024229	80.7268	299.929	97260.2	2.17797	3.89762
-162.5	4	0.0354866	0.478985	0.00182522	15.799	0.500527	0.480826	0.0169256	0.117325	0.102778	0.00168587	0.768535	0.182673	0.00186065	0.013893	0.000223278	79.0111	300.09	97316.1	2.84736	4.33188
-162.5	6	0.0317026	0.542783	0.00109376	19.3484	0.490777	0.457514	0.0235911	0.108043	0.116296	0.00265534	0.753565	0.188468	0.00212741	0.0136224	0.00025529	75.2821	299.854	97547.5	2.56293	4.48702
-162.5	8	0.034421	0.581683	0.000767707	23.7132	0.459063	0.458217	0.0294853	0.0990416	0.133579	0.0047904	0.704869	0.197565	0.00258332	0.0127421	0.000309998	72.4405	299.295	97818	2.27901	4.44394
-162.5	10	0.0452029	0.59481	0.000842156	27.1224	0.415321	0.514462	0.0369338	0.100741	0.152912	0.00584505	0.637707	0.228277	0.00314968	0.011528	0.000377962	69.5537	298.772	98084.7	1.939	4.24072
-162.5	12	0.0587757	0.590963	0.000930504	29.7833	0.390901	0.551774	0.0396164	0.108974	0.164142	0.0062905	0.60021	0.269681	0.00384943	0.0108501	0.000461932	66.9881	298.395	98315.9	1.71342	4.07154
-162.5	14	0.0588691	0.581612	0.00114765	31.3665	0.385173	0.508223	0.0283088	0.123723	0.154905	0.00894146	0.591415	0.30029	0.00459606	0.0106911	0.000551527	67.3155	297.92	98470.4	1.58922	3.96687
-162.5	16	0.0811333	0.576331	0.00190286	32.5589	0.358916	0.583582	0.0285014	0.126931	0.110926	0.0176038	0.551099	0.387622	0.00525345	0.00996235	0.000630414	65.9171	297.6	98660.7	1.29674	3.11433
-162.5	18	0.344136	0.536428	0.00319106	32.7028	0.304068	1.38592	0.124655	0.0726092	0.0654375	0.038199	0.466882	0.450861	0.00570691	0.00843995	0.000684829	66.1254	297.239	98803.2	1.87382	1.32155
-162.5	20	0.651332	0.496979	0.00599859	32.2188	0.255491	2.33121	0.170937	0.0345764	0.0544822	0.0934303	0.392294	0.438457	0.00585433	0.00709159	0.000702519	67.3562	296.688	98926.8	3.44842	0.534917
-162.5	22	0.347007	0.502385	0.00841957	31.5354	0.26588	1.9091	0.154739	0.0394542	0.0714874	0.109887	0.408246	0.424688	0.0060275	0.00737996	0.0007233	69.4157	296.011	99025.7	3.02163	1.00429
-162.5	24	0.177171	0.454306	0.00601926	30.2187	0.275573	1.41437	0.11817	0.0474834	0.0886847	0.0706894	0.423129	0.390906	0.00595726	0.007649	0.000714871	71.5593	295.388	99093.8	2.50967	1.39201
-162.5	26	0.0748284	0.374752	0.0073905	29.4587	0.301031	0.976671	0.0855946	0.0496886	0.116522	0.0543836	0.462219	0.354021	0.00574861	0.00835564	0.000689833	73.3091	294.487	99179.1	2.00074	1.60513
-162.5	28	0.0463129	0.261551	0.0105847	30.0383	0.367128	0.713964	0.0530988	0.0631377	0.168891	0.0514049	0.563707	0.348415	0.00609283	0.0101903	0.00073114	76.2796	292.903	99277.3	2.21525	2.12573
-162.5	30	0.0445501	0.167143	0.0130076	31.3856	0.447242	0.622025	0.0273991	0.0766714	0.245806	0.0467644	0.686719	0.329401	0.00693395	0.012414	0.000832074	76.5139	291.173	99407.4	3.0282	2.57069
-162.5	32	0.0430892	0.110776	0.0123749	33.0031	0.519606	0.605266	0.0203555	0.0848723	0.306266	0.0424418	0.797831	0.296541	0.00792748	0.0144226	0.000951297	75.825	289.403	99509.5	3.79854	2.84435
-162.5	34	0.0414914	0.070112	0.0131093	33.7196	0.607607	0.600378	0.0222335	0.0897937	0.363683	0.0371179	0.932951	0.252059	0.00879243	0.0168652	0.00105509	76.4115	287.407	99543.9	5.40866	3.04017
-162.5	36	0.0357953	0.0467097	0.0129781	33.7679	0.667351	0.602112	0.0222148	0.0823471	0.371366	0.0302978	1.02469	0.204543	0.00903243	0.0185235	0.00108389	76.0761	285.694	99489.4	6.39459	3.14062
-162.5	38	0.0345105	0.031298	0.0149648	34.1275	0.722834	0.610209	0.0242944	0.0751669	0.380913	0.0267765	1.10988	0.17474	0.00861729	0.0200635	0.00103407	75.7373	283.978	99384.3	6.5465	3.1759
-162.5	40	0.0332253	0.020972	0.0158808	34.0562	0.734885	0.613806	0.026638	0.0639267	0.3922	0.0247073	1.12838	0.145632	0.00811709	0.020398	0.000974051	77.0299	282.317	99213.5	6.67257	3.19171
-162.5	42	0.0294754	0.0141912	0.0164297	34.1091	0.709306	0.62335	0.0276393	0.0513789	0.361536	0.0319763	1.08911	0.122296	0.0074246	0.019688	0.000890952	77.6141	280.484	99077.1	6.04271	3.13495
-162.5	44	0.0275524	0.0103799	0.0190647	33.9665	0.673802	0.628087	0.031689	0.0410325	0.331208	0.0303928	1.03459	0.114962	0.00669444	0.0187026	0.000803332	78.2851	278.995	98921.9	6.89246	2.93612
-162.5	46	0.0278603	0.00844765	0.0219434	33.6408	0.660693	0.653674	0.0357286	0.034006	0.300742	0.0392908	1.01446	0.113822	0.00614258	0.0183387	0.00073711	78.8246	277.866	98755.6	7.41588	2.75669
-162.5	48	0.0270084	0.00684928	0.0231522	33.2745	0.64313	0.683959	0.0432991	0.0272809	0.281094	0.0457993	0.987495	0.111613	0.00557246	0.0178512	0.000668696	79.5276	277.057	98599.8	8.87324	2.5782
-162.5	50	0.0302695	0.00585233	0.0304216	33.2157	0.61083	0.712248	0.0506977	0.0219297	0.262451	0.0581032	0.9379	0.116336	0.00500556	0.0169546	0.000600667	80.3701	276.571	98468.2	6.94406	2.34712
-162.5	52	0.0415505	0.00519815	0.0390367	33.5138	0.551373	0.730533	0.050947	0.0189788	0.217465	0.0695485	0.846607	0.120181	0.00462339	0.0153043	0.000554807	80.0202	276.327	98398.3	5.63479	2.04625
-162.5	54	0.0978844	0.00551651	0.127778	33.3847	0.468223	0.750398	0.056292	0.0127957	0.229889	0.173293	0.718934	0.142073	0.00450516	0.0129963	0.000540619	79.0615	276.05	98293.1	3.98837	1.44589
-162.5	56	0.0805132	0.00442533	0.102407	32.6855	0.415597	0.68587	0.0663893	0.0108945	0.24858	0.145713	0.63813	0.0993953	0.00450356	0.0115356	0.000540427	83.6419	274.502	98103.2	4.83398	1.43715
-162.5	58	0.044687	0.00425826	0.0680432	31.9355	0.401968	0.679649	0.0748146	0.00915172	0.251293	0.131324	0.617203	0.0798561	0.00447527	0.0111573	0.000537033	89.4635	271.978	98677	7.94366	1.4697
-162.5	60	0.0671258	0.00258275	0.128166	30.2219	0.306481	0.52342	0.109819	0.00713946	0.323798	0.0928032	0.470587	0.0346044	0.00408376	0.00850692	0.000490052	107.824	264.676	98790.7	7.44206	1.8127
-162.5	62	0.0735006	0.00275191	0.17193	29.7932	0.242314	0.428818	0.121404	0.00651626	0.356667	0.0622219	0.372062	0.0203116	0.00396473	0.00672585	0.000475768	116.847	259.674	98673.5	8.13917	1.88378
-162.5	64	0.0639714	0.00319252	0.154186	29.3312	0.197085	0.364546	0.114283	0.00715702	0.340545	0.079981	0.302614	0.0232133	0.00377634	0.00547043	0.00045316	105.81	259.237	98821.5	4.88428	1.86348
-162.5	66	0.0684775	0.00359634	0.186152	29.0016	0.154416	0.322511	0.12323	0.00547505	0.337009	0.0728532	0.237099	0.0152271	0.00355101	0.00428609	0.000426121	102.643	255.863	98716.3	4.82341	1.80944
-162.5	68	0.0593845	0.00648813	0.107232	30.4844	0.111985	0.306862	0.126885	0.00619845	0.283587	0.0671677	0.171947	0.0192318	0.0035449	0.00310833	0.000425388	92.8371	254.968	96601.2	3.98407	1.87348
-162.5	70	0.0650173	0.00443331	0.115391	30.1449	0.0708849	0.312574	0.184085	0.00603824	0.387708	0.0541549	0.10884	0.00973713	0.00364404	0.00196753	0.000437285	95.9901	252.887	99905.5	7.36123	1.93295
-162.5	72	0.0430983	0.00244219	0.0406319	29.7182	0.0445308	0.314093	0.205497	0.00317222	0.40376	0.0332441	0.068375	0.00384552	0.00374115	0.00123603	0.000448938	95.4929	250.42	100975	12.4675	2.12159
-162.5	74	0.0360484	0.0028886	0.0153583	30.0695	0.040244	0.324396	0.220381	0.00497063	0.425007	0.015864	0.0617927	0.00218514	0.0034995	0.00111704	0.00041994	87.9759	248.745	101221	15.1937	2.49678
-162.5	76	0.0330507	0.00292009	0.00874979	30.0186	0.0364412	0.321438	0.220047	0.004797	0.416961	0.0124036	0.0559537	0.00141035	0.00328095	0.00101149	0.000393714	83.554	248.438	101401	14.8745	2.55717
-162.5	78	0.0329535	0.00282547	0.00600891	30.2969	0.0348736	0.306384	0.205333	0.00291443	0.381423	0.0146214	0.0535468	0.00164515	0.00308634	0.000967979	0.000370361	83.0518	248.236	101495	11.9251	2.30306
-162.5	80	0.0387581	0.00320736	0.00328851	30.966	0.0332557	0.315115	0.208258	0.00140036	0.384417	0.0179237	0.0510625	0.00346	0.00320411	0.00092307	0.000384494	78.6847	248.852	101529	11.6294	2.02944
-162.5	82	0.0494858	0.00421347	0.00206709	31.9049	0.0296958	0.384193	0.237667	0.00214787	0.407021	0.0338004	0.0455965	0.00480352	0.00451315	0.00082426	0.000541578	75.2247	249.145	101533	12.537	1.64799
-162.5	84	0.0500481	0.00403755	0.00194025	31.8775	0.027709	0.422154	0.263657	0.00503824	0.450529	0.0322306	0.0425459	0.00311232	0.00499103	0.000769112	0.000598923	75.4383	249.091	101499	14.7273	1.71135
-162.5	86	0.0573793	0.00425287	0.00283098	31.4092	0.0284651	0.489985	0.287233	0.0054595	0.477572	0.0367756	0.0437068	0.00311716	0.00570954	0.000790099	0.000685145	75.561	248.403	101409	15.9696	1.64433
-162.5	88	0.0839876	0.00555529	0.00622274	31.8913	0.0276654	0.579313	0.371601	0.0150674	0.653682	0.0422155	0.0424789	0.00258094	0.00659816	0.000767902	0.000791779	76.2148	248.496	101079	21.2411	1.8292
-162.5	89.5	0.0837158	0.00554904	0.00628607	31.8876	0.0276657	0.579067	0.371293	0.0150291	0.651799	0.043438	0.0424794	0.0026597	0.00659705	0.000767911	0.000791647	77.1015	248.23	101080	19.2781	1.76768
-160	-89.5	0.0225138	0.042927	0.000776928	14.7041	0.0376997	0.381286	0.0080064	5.44053e-07	9.00006e-13	0.00335967	0.0578861	0.00361286	0.00353839	0.00104642	0.000424606	74.6197	244.837	68143.8	2.93889	-0.146883
-160	-88	0.0227724	0.0433835	0.000779489	14.7374	0.037712	0.382006	0.00801699	5.02438e-07	1.09275e-12	0.0034099	0.057905	0.0036764	0.00353929	0.00104676	0.000424715	71.6255	244.937	68145.2	1.68473	-0.379702
-160	-86	0.0194618	0.0463397	0.00109521	13.7894	0.036559	0.402266	0.00722736	1.26368e-06	6.54435e-12	0.00298446	0.0561346	0.00304921	0.00334431	0.00101476	0.000401317	56.9493	256.097	81895.9	0.596319	-0.98644
-160	-84	0.0229091	0.0451708	0.00103253	11.1963	0.0355828	0.461766	0.00505056	2.36108e-06	1.44356e-12	0.00201155	0.0546357	0.00201751	0.00281991	0.000987662	0.000338389	78.5446	264.04	97851	1.74683	-0.555376
-160	-82	0.0364955	0.0427929	0.000894325	10.7495	0.039363	0.546412	0.00450357	2.55276e-06	6.80884e-13	0.00206043	0.06044	0.00246765	0.00245764	0.00109259	0.000294917	90.5992	263.029	97891	4.71997	-0.18868
-160	-80	0.0410296	0.0425238	0.000832669	11.2202	0.0470344	0.554327	0.00525181	4.13676e-06	5.2906e-13	0.0022344	0.0722192	0.00342202	0.00258392	0.00130552	0.000310071	93.4804	263.889	97010.5	5.79002	-0.0750529
-160	-78	0.0334937	0.0367302	0.00107694	12.2673	0.0724519	0.599672	0.0075915	1.0907e-05	1.3519e-08	0.00281218	0.111246	0.00729714	0.00289785	0.00201103	0.000347742	85.7809	267.624	97385.2	2.259	-0.407447
-160	-76	0.0261046	0.0376943	0.00107858	13.4677	0.127591	0.740014	0.0109268	4.3982e-05	6.78068e-05	0.00431405	0.19591	0.0230739	0.00297406	0.00354151	0.000356887	82.3727	270.414	97328.1	4.83614	-0.269644
-160	-74	0.0265181	0.0309212	0.000768306	13.4231	0.187501	0.817625	0.0143261	0.000158024	0.000563009	0.00358575	0.287899	0.0288206	0.00296902	0.00520442	0.000356282	88.8734	270.89	97182	9.21516	0.113519
-160	-72	0.0266061	0.0240412	0.000520903	13.4014	0.248292	0.888803	0.0188823	0.000326296	0.000884697	0.00287949	0.381241	0.0364123	0.00300583	0.00689178	0.0003607	91.9146	271.191	97106.7	11.9402	0.35494
-160	-70	0.030413	0.0221403	0.000428934	13.3862	0.298879	0.899537	0.0221164	0.000811939	0.00149493	0.00294059	0.458915	0.0455533	0.00308937	0.00829592	0.000370724	91.7152	271.428	97102	12.6889	0.560677
-160	-68	0.0290658	0.0190234	0.000414105	13.437	0.343865	0.898897	0.0273906	0.00148993	0.00263678	0.00238786	0.527988	0.050297	0.00309129	0.00954457	0.000370955	91.2656	271.813	97130.5	13.1576	0.69835
-160	-66	0.030554	0.018679	0.000470095	13.4288	0.418251	0.874726	0.0322103	0.00235836	0.00533215	0.00167667	0.642204	0.0505098	0.00310776	0.0116093	0.000372931	91.4351	272.17	97199	17.6264	0.887226
-160	-64	0.0286751	0.0189561	0.000547652	13.5589	0.512584	0.877202	0.038867	0.00331321	0.00774407	0.00147145	0.787048	0.0490083	0.00313851	0.0142277	0.000376621	92.1144	272.577	97302	22.5001	1.15297
-160	-62	0.0251115	0.0206028	0.00050515	13.8098	0.63376	0.887519	0.0383921	0.00679934	0.0103415	0.00112843	0.973109	0.0437731	0.0033055	0.0175911	0.00039666	92.0287	273.656	97423.5	26.7102	1.65715
-160	-60	0.0223384	0.0250918	0.000559964	14.0686	0.727102	0.891358	0.0304332	0.00976915	0.0141493	0.00101477	1.11643	0.043101	0.00358253	0.020182	0.000429904	90.0289	275.062	97602.3	25.3509	1.9256
-160	-58	0.021248	0.0308554	0.000644727	14.5197	0.757854	0.887682	0.0281412	0.0110993	0.0173978	0.00109481	1.16365	0.0469008	0.00402665	0.0210356	0.000483198	89.2683	276.298	97819.6	21.5526	2.191
-160	-56	0.0226558	0.0393196	0.000833452	15.0922	0.719072	0.883958	0.0262745	0.013334	0.0209528	0.00116639	1.1041	0.054478	0.00468122	0.0199591	0.000561746	88.1673	277.809	98047.5	15.588	2.40883
-160	-54	0.0281448	0.0543371	0.00114682	15.6987	0.667441	0.889593	0.0242912	0.0163798	0.0211186	0.001827	1.02482	0.068101	0.00554141	0.018526	0.000664969	85.8126	279.682	98254.1	10.9251	2.54139
-160	-52	0.0344084	0.0685263	0.00156429	16.0856	0.632744	0.898135	0.0278284	0.0200642	0.0199152	0.00265472	0.971549	0.081865	0.00633039	0.0175629	0.000759647	84.2827	281.516	98457.4	8.94793	2.60442
-160	-50	0.0375553	0.0902553	0.00228694	16.491	0.595599	0.889607	0.029854	0.025437	0.0195748	0.00480089	0.914515	0.0937109	0.00714037	0.0165319	0.000856844	83.2255	283.314	98651	7.49838	2.67956
-160	-48	0.0486035	0.118296	0.00294523	17.0809	0.56183	0.894173	0.0384181	0.0327693	0.0174169	0.00585683	0.862663	0.106662	0.00752842	0.0155946	0.00090341	83.0701	284.644	98862.7	7.86039	2.5361
-160	-46	0.058715	0.144626	0.00283611	17.3788	0.52352	0.894912	0.0452776	0.0421878	0.0148061	0.00550422	0.80384	0.120539	0.00761479	0.0145312	0.000913775	82.4552	285.828	99071	6.04903	2.42968
-160	-44	0.0668875	0.190652	0.00290504	17.3861	0.453005	0.882071	0.0579781	0.0480014	0.0124614	0.0068412	0.695568	0.145839	0.00732358	0.0125739	0.000878829	81.5606	286.983	99232.6	4.86953	2.21516
-160	-42	0.0674165	0.22079	0.00277609	17.1396	0.402649	0.882954	0.0713592	0.0468965	0.00937214	0.00732065	0.618248	0.151602	0.0071002	0.0111762	0.000852024	80.1112	288.011	99344.4	4.19355	1.84602
-160	-40	0.067069	0.259265	0.00322288	16.8779	0.342432	0.86609	0.0826254	0.0400917	0.00758479	0.0098935	0.525789	0.150572	0.0067	0.00950481	0.000804	78.2029	288.873	99398.6	2.92083	1.38437
-160	-38	0.0645111	0.282779	0.00330988	16.6002	0.327316	0.847545	0.0870006	0.0368393	0.00586499	0.0120734	0.502578	0.148696	0.00656758	0.00908523	0.000788109	78.5918	289.694	99326.8	3.63032	1.17535
-160	-36	0.0564607	0.307278	0.00381536	15.8832	0.324988	0.785558	0.0765124	0.0304138	0.00886366	0.0141438	0.499003	0.133777	0.00575367	0.0090206	0.00069044	81.0212	290.794	99102.4	4.76455	1.22493
-160	-34	0.0496078	0.324952	0.0046789	15.5988	0.321261	0.685722	0.0602363	0.024334	0.0159608	0.0156274	0.493281	0.113478	0.00453322	0.00891716	0.000543987	82.343	291.855	98858.6	5.57232	1.39229
-160	-32	0.0504026	0.34826	0.00617442	15.6217	0.321916	0.617935	0.0466593	0.0184334	0.0253715	0.0174348	0.494286	0.117707	0.00416467	0.00893533	0.00049976	82.6924	292.817	98651.9	6.03671	1.45647
-160	-30	0.0485137	0.357447	0.00494566	14.6025	0.341324	0.564268	0.0344509	0.0150417	0.0285787	0.0152124	0.524087	0.118093	0.00400092	0.00947405	0.000480111	83.8875	293.79	98436.4	5.84895	1.73803
-160	-28	0.0464254	0.364968	0.00456551	13.7242	0.337582	0.520323	0.0209134	0.0132028	0.0290342	0.012037	0.518342	0.126795	0.00358771	0.00937019	0.000430526	83.4823	294.884	98238.6	4.66569	2.0238
-160	-26	0.0486736	0.410979	0.00624324	13.3008	0.312284	0.475682	0.0114275	0.0116054	0.0337575	0.0118634	0.479498	0.135948	0.00311556	0.00866799	0.000373867	81.9362	296.048	98063.9	2.79189	2.42923
-160	-24	0.0481846	0.484435	0.0080122	13.3063	0.279572	0.449543	0.00900107	0.014241	0.0324814	0.0146009	0.42927	0.145409	0.00292357	0.00776001	0.000350828	80.1311	297.27	97882.3	1.75458	2.47064
-160	-22	0.0501071	0.590819	0.00865449	12.6649	0.239316	0.436354	0.0161832	0.0190635	0.0272824	0.0187266	0.367459	0.148043	0.0027845	0.00664265	0.000334139	80.1275	298.372	97663.5	1.33929	2.0278
-160	-20	0.0439483	0.648389	0.00609726	11.5938	0.217497	0.423881	0.0209306	0.0289727	0.0288085	0.0179495	0.333957	0.142942	0.002531	0.00603702	0.00030372	80.0548	299.468	97445.9	1.17168	2.06843
-160	-18	0.0419858	0.684233	0.00552381	10.2433	0.213842	0.387366	0.0227915	0.0472532	0.0291146	0.0170216	0.328344	0.146415	0.00191714	0.00593556	0.000230056	79.1295	300.161	97347.7	1.10308	2.27118
-160	-16	0.0441406	0.678474	0.00703212	10.2166	0.225569	0.347514	0.0198139	0.0724828	0.0356985	0.0185771	0.346351	0.143578	0.00155913	0.00626107	0.000187095	79.6723	300.315	97302.4	1.16383	2.8403
-160	-14	0.0483726	0.779298	0.00607153	10.5376	0.211667	0.333337	0.019455	0.100581	0.0338589	0.0202885	0.325004	0.152434	0.0017567	0.00587518	0.000210804	78.1052	300.541	97319.7	1.02542	3.00464
-160	-12	0.0496855	0.8056	0.00512058	10.9864	0.196442	0.343145	0.0198498	0.108205	0.0289003	0.0189699	0.301628	0.169365	0.00207054	0.0054526	0.000248465	77.0565	300.658	97332.6	0.884818	2.7577
-160	-10	0.0527754	0.786408	0.00453595	11.1825	0.192719	0.348955	0.0153488	0.119684	0.025413	0.0189707	0.295911	0.194645	0.0023701	0.00534925	0.000284412	77.2824	300.584	97329.6	0.81143	2.53457
-160	-8	0.0523876	0.76089	0.004136	10.9382	0.213071	0.356416	0.010868	0.130426	0.0343232	0.0128985	0.32716	0.21735	0.0026046	0.00591415	0.000312552	77.1779	300.514	97330.8	0.885306	2.76042
-160	-6	0.0530962	0.763201	0.00494002	10.4811	0.222011	0.364841	0.0101554	0.145963	0.0371406	0.0108175	0.340887	0.234655	0.00289683	0.00616229	0.000347619	77.0656	300.363	97346.1	0.919878	2.91988
-160	-4	0.0485624	0.728994	0.00530993	9.99084	0.232679	0.371126	0.0101129	0.155975	0.0346745	0.0101045	0.357268	0.233729	0.00292374	0.00645842	0.000350849	77.0643	300.069	97387.3	0.97218	3.096
-160	-2	0.0427172	0.675871	0.00550516	9.21733	0.23937	0.390687	0.0136446	0.167997	0.0291186	0.00928396	0.367542	0.224678	0.00275937	0.00664415	0.000331125	77.1156	299.813	97423.4	1.02281	3.11314
-160	0	0.0462928	0.620667	0.00707435	8.83651	0.269835	0.420283	0.0168102	0.188495	0.0345924	0.0103041	0.414319	0.23	0.00263738	0.00748975	0.000316486	79.2521	299.555	97391.4	1.31915	3.16279
-160	2	0.0457214	0.48597	0.00585897	9.80664	0.350145	0.464525	0.0129898	0.171705	0.0601166	0.00685633	0.537631	0.189531	0.00226925	0.00971888	0.00027231	81.2744	299.612	97312.5	1.9559	3.5903
-160	4	0.0344008	0.445028	0.00214314	15.1295	0.480575	0.465631	0.0157496	0.120653	0.102601	0.00247875	0.737901	0.17696	0.00185992	0.0133392	0.00022319	80.0764	299.863	97327.9	2.81139	4.21231
-160	6	0.0309196	0.546653	0.00126789	19.3195	0.513022	0.452261	0.0235725	0.11551	0.118459	0.00152431	0.787721	0.179719	0.00208601	0.0142398	0.000250321	75.4808	299.704	97574.2	2.68991	4.64123
-160	8	0.0363802	0.571071	0.000723936	23.4264	0.461147	0.452644	0.0288911	0.10594	0.132697	0.00540905	0.70807	0.19162	0.00247116	0.0128	0.000296539	73.1767	298.964	97854.9	2.38467	4.4975
-160	10	0.0491192	0.58761	0.000707443	27.1017	0.409368	0.503709	0.03431	0.105247	0.148851	0.00724433	0.628565	0.209959	0.00298414	0.0113627	0.000358097	70.5981	298.43	98110.6	2.02903	4.30518
-160	12	0.0868836	0.584587	0.000855555	29.6425	0.372461	0.639628	0.0460182	0.105824	0.158202	0.00781195	0.571896	0.247285	0.00359251	0.0103383	0.000431101	67.7251	298.133	98337.7	1.83528	4.05758
-160	14	0.118282	0.566473	0.00118336	31.5213	0.364207	0.681668	0.0441283	0.113709	0.150762	0.0104976	0.559223	0.284619	0.00430905	0.0101092	0.000517087	66.8206	297.807	98507.4	1.73143	3.80223
-160	16	0.143974	0.559677	0.00190752	33.0431	0.340104	0.676907	0.0391891	0.1136	0.10458	0.0240296	0.522214	0.357384	0.00510844	0.00944019	0.000613013	65.5457	297.484	98692.1	1.37458	2.95401
-160	18	0.554508	0.532564	0.00430741	33.3409	0.289787	1.41697	0.123803	0.0634468	0.039301	0.067865	0.444954	0.452341	0.00560493	0.00804353	0.000672592	66.5744	296.977	98829.6	1.87314	1.04402
-160	20	1.62639	0.467037	0.0103551	31.8867	0.238267	3.16001	0.194835	0.0219653	0.0428326	0.15055	0.365848	0.43834	0.00576731	0.00661352	0.000692077	67.4729	296.533	98941	4.75538	0.208069
-160	22	0.714105	0.480057	0.0240245	32.3756	0.245808	2.39144	0.167457	0.029987	0.0626688	0.188102	0.377427	0.41932	0.00597976	0.00682284	0.000717572	68.536	295.881	98952	3.74902	0.698114
-160	24	0.373248	0.413906	0.00701424	31.3962	0.282685	1.86946	0.134286	0.039985	0.106911	0.0979572	0.43405	0.387968	0.00609734	0.00784642	0.00073168	71.2442	295.043	99156	3.57323	1.32283
-160	26	0.180302	0.340518	0.00778685	30.6485	0.30636	1.40922	0.10653	0.0439582	0.127387	0.0686652	0.470401	0.380517	0.0059874	0.00850355	0.000718488	72.8119	294.086	99264.1	3.09749	1.46001
-160	28	0.0764604	0.248115	0.0101841	30.6173	0.358682	0.981573	0.075296	0.0584746	0.158187	0.063622	0.550739	0.371909	0.00614295	0.00995584	0.000737154	75.4918	292.745	99347	2.73894	1.84064
-160	30	0.0513642	0.174031	0.0133123	31.6276	0.422997	0.697699	0.040407	0.0714604	0.210379	0.0611272	0.649492	0.332988	0.00654024	0.011741	0.000784829	75.5223	291.219	99458.1	3.02563	2.40551
-160	32	0.0447202	0.108423	0.0130582	32.2421	0.497217	0.600331	0.022091	0.0847895	0.288986	0.044916	0.763453	0.289247	0.00715898	0.0138011	0.000859078	76.084	289.129	99570.4	4.29329	2.81138
-160	34	0.043552	0.0711704	0.0136985	33.2663	0.575002	0.581513	0.0240654	0.0873968	0.351687	0.0405656	0.882889	0.253345	0.00802509	0.0159602	0.00096301	76.4367	287.255	99605	5.38493	2.95696
-160	36	0.0370834	0.0487004	0.0132382	33.2269	0.628499	0.575746	0.0230174	0.0803858	0.356776	0.0344685	0.965031	0.201046	0.00837887	0.0174451	0.00100546	76.2917	285.702	99536	6.69404	3.12739
-160	38	0.034261	0.0313559	0.0144841	32.9833	0.701063	0.582732	0.023808	0.0734356	0.375069	0.0292672	1.07645	0.164873	0.0080901	0.0194592	0.000970812	76.7547	283.908	99426.6	7.60454	3.18072
-160	40	0.0319324	0.0201792	0.0161235	32.78	0.751538	0.592317	0.0273435	0.0621153	0.401196	0.0246728	1.15395	0.13786	0.00760484	0.0208603	0.00091258	78.4556	282.333	99248.4	8.09685	3.18492
-160	42	0.0273959	0.0140232	0.0157926	32.9284	0.713046	0.608198	0.0286286	0.0492928	0.380289	0.0319819	1.09485	0.121176	0.00709925	0.0197918	0.00085191	78.9751	280.665	99100.2	6.60644	3.09077
-160	44	0.0259598	0.0100538	0.0182071	33.148	0.691472	0.628908	0.0349316	0.0395939	0.362573	0.0333759	1.06172	0.113861	0.00667111	0.019193	0.000800534	79.3211	279.306	98945.4	7.47348	2.87323
-160	46	0.0235265	0.00803111	0.0202038	33.1891	0.669013	0.666678	0.0406637	0.0309604	0.332323	0.0376064	1.02724	0.111323	0.00625722	0.0185696	0.000750867	80.0443	278.219	98779.1	8.89043	2.62342
-160	48	0.0220357	0.0067291	0.0224302	32.7726	0.647623	0.707059	0.0456748	0.0247602	0.30236	0.0502676	0.994394	0.106685	0.00568087	0.0179759	0.000681704	80.9149	277.438	98621.3	8.95554	2.40873
-160	50	0.025992	0.00624916	0.0307506	32.59	0.621123	0.752395	0.0566212	0.0202003	0.280196	0.0700757	0.953705	0.113929	0.00513201	0.0172404	0.000615841	81.7334	276.904	98508.4	8.41372	2.21112
-160	52	0.0406159	0.00590486	0.0500458	32.9441	0.582098	0.785085	0.0611778	0.0181731	0.252563	0.0927454	0.893784	0.127803	0.00475979	0.0161571	0.000571175	81.0017	276.645	98461.6	7.24763	1.91211
-160	54	0.0833125	0.00624889	0.119151	32.9583	0.482969	0.807931	0.0656115	0.0110743	0.229774	0.18783	0.741577	0.150248	0.00459628	0.0134057	0.000551553	78.8382	276.518	98465.9	5.30416	1.30392
-160	56	0.0933317	0.00483878	0.136614	31.8858	0.4257	0.707983	0.0740964	0.0101218	0.276142	0.166945	0.653643	0.0987925	0.00450685	0.0118161	0.000540822	85.3267	274.09	97609	5.69946	1.29589
-160	58	0.0699457	0.00436504	0.103631	31.2819	0.372687	0.622602	0.0817157	0.00763031	0.269724	0.147608	0.572243	0.072574	0.00420355	0.0103446	0.000504426	94.462	271.07	98719.6	8.29894	1.44423
-160	60	0.0627335	0.00321206	0.139526	30.1258	0.266154	0.477738	0.114623	0.00587675	0.321052	0.116536	0.408666	0.0358757	0.00385895	0.00738756	0.000463074	102.569	264.587	95435.4	8.04556	1.79382
-160	62	0.0831515	0.00320018	0.22051	29.805	0.208317	0.39928	0.11853	0.00561286	0.343511	0.0800768	0.31986	0.0238755	0.00383176	0.00578219	0.000459811	121.015	259.304	98208.3	6.53578	1.70316
-160	64	0.060815	0.00236287	0.203916	28.644	0.171818	0.345755	0.125962	0.00396347	0.370929	0.0641118	0.263819	0.0150144	0.00354124	0.00476912	0.000424949	116.421	256.231	97069	7.3979	1.7746
-160	66	0.0599452	0.00353954	0.184871	28.8731	0.145257	0.313689	0.120002	0.0040995	0.326589	0.0739626	0.223035	0.0142356	0.00340594	0.00403185	0.000408712	105.934	254.519	97949.8	4.9237	1.73973
-160	68	0.0580205	0.00706197	0.118162	30.2977	0.106784	0.297607	0.118873	0.00419126	0.269049	0.0925512	0.163961	0.0224461	0.00338319	0.00296397	0.000405983	96.2334	253.941	94736.7	4.45707	1.58208
-160	70	0.061819	0.00433763	0.122302	29.791	0.0681003	0.29937	0.176712	0.0033425	0.384943	0.0683528	0.104565	0.00901501	0.00345495	0.00189024	0.000414594	95.4573	251.548	99213.8	7.57839	1.69495
-160	72	0.0495955	0.00253297	0.0564897	29.8861	0.0442936	0.310865	0.201337	0.00203788	0.398839	0.0418503	0.0680107	0.00462371	0.00370581	0.00122945	0.000444697	93.3888	250.511	100991	12.8973	1.89734
-160	74	0.0376602	0.0029725	0.0179119	30.2553	0.0402013	0.321879	0.216702	0.00425543	0.416821	0.0181368	0.0617272	0.00242543	0.00351194	0.00111586	0.000421433	87.0967	248.7	101247	15.0878	2.41526
-160	76	0.0331221	0.00283185	0.00901651	30.1823	0.036785	0.316563	0.215675	0.00374906	0.40843	0.0117053	0.0564816	0.0014061	0.00325236	0.00102103	0.000390283	83.4632	248.541	101432	15.3745	2.50578
-160	78	0.0302979	0.00286226	0.0065703	30.45	0.0356986	0.293389	0.191181	0.00276447	0.350329	0.0146856	0.0548135	0.00174574	0.00298317	0.000990877	0.00035798	83.5156	248.275	101529	11.138	2.29102
-160	80	0.0393724	0.00345931	0.00317692	31.2042	0.0335779	0.311695	0.203252	0.00143748	0.374663	0.0189064	0.0515572	0.00333805	0.00314509	0.000932012	0.000377411	77.9488	248.685	101562	10.8079	1.97268
-160	82	0.0490717	0.00413572	0.00186174	31.963	0.0298519	0.379395	0.235259	0.0016786	0.402703	0.0334756	0.0458362	0.00487664	0.00436841	0.000828592	0.000524209	74.9644	248.936	101557	12.3961	1.63092
-160	84	0.0487872	0.00396125	0.00181112	31.8956	0.0280226	0.415812	0.259623	0.00465085	0.444804	0.0315543	0.0430274	0.0031719	0.00489933	0.000777816	0.000587919	75.5245	248.978	101513	14.437	1.6907
-160	86	0.0565825	0.00434557	0.00277742	31.5014	0.0286496	0.483307	0.283528	0.00545717	0.473333	0.0362175	0.0439901	0.00313627	0.00564787	0.000795219	0.000677744	75.7337	248.266	101418	15.9297	1.64465
-160	88	0.0839655	0.00555562	0.00622265	31.891	0.0276669	0.579286	0.371574	0.0150617	0.653569	0.0422685	0.0424812	0.00258246	0.00659826	0.000767942	0.000791791	76.2963	248.455	101079	21.2283	1.82949
-160	89.5	0.0837158	0.00554904	0.00628607	31.8876	0.0276657	0.579067	0.371293	0.0150291	0.651798	0.0434379	0.0424794	0.00265969	0.00659705	0.000767911	0.000791647	77.1015	248.23	101080	19.2781	1.76768
-157.5	-89.5	0.0225138	0.0429269	0.00077702	14.7041	0.0376997	0.381286	0.0080064	5.44053e-07	9.00006e-13	0.00335967	0.0578861	0.00361286	0.00353839	0.00104642	0.000424606	74.6197	244.837	68143.8	2.93889	-0.146883
-157.5	-88	0.0227851	0.0434159	0.00078194	14.7382	0.037713	0.38203	0.00801737	5.05585e-07	1.10644e-12	0.00341192	0.0579066	0.00367902	0.00353929	0.00104679	0.000424714	71.2599	245.084	68144.8	1.58174	-0.398377
-157.5	-86	0.0193195	0.045608	0.00112951	13.6948	0.0364018	0.406134	0.00709503	1.38329e-06	6.82026e-12	0.00290064	0.0558932	0.00291964	0.0033207	0.0010104	0.000398484	56.753	257.126	83424.3	0.593521	-0.998164
-157.5	-84	0.0230742	0.0434967	0.000996293	11.1286	0.0355643	0.470958	0.00494013	2.34812e-06	1.25356e-12	0.0019473	0.0546073	0.00199365	0.00279129	0.000987149	0.000334954	80.2425	263.871	97611.1	1.90635	-0.516431
-157.5	-82	0.0355532	0.0429983	0.000874406	10.7478	0.039339	0.548395	0.00453014	2.61706e-06	7.06212e-13	0.00202896	0.0604032	0.00244925	0.00246148	0.00109192	0.000295378	89.8044	263.416	97823.6	4.15698	-0.242062
-157.5	-80	0.0405723	0.0455467	0.000825758	11.2403	0.0465545	0.542362	0.005415	4.37959e-06	5.6628e-13	0.00219705	0.0714822	0.0032918	0.0026293	0.0012922	0.000315516	91.6922	264.575	97595.9	4.61419	-0.177699
-157.5	-78	0.0326203	0.0326354	0.000932903	12.0799	0.0677216	0.566457	0.00731736	1.00583e-05	5.59952e-08	0.00223303	0.103983	0.00623215	0.00292264	0.00187973	0.000350717	87.0839	266.709	95942.5	2.23028	-0.380791
-157.5	-76	0.0286521	0.0360431	0.00109894	13.4157	0.127023	0.724445	0.0110299	5.16666e-05	6.68759e-05	0.00422337	0.195038	0.0218643	0.00296861	0.00352576	0.000356233	83.0808	270.297	97296	4.87258	-0.239495
-157.5	-74	0.0289539	0.0306125	0.000946014	13.4185	0.189223	0.810088	0.0143707	0.000155147	0.000541963	0.00386921	0.290544	0.0280437	0.00299151	0.00525223	0.000358981	88.3782	270.908	97213	9.00183	0.108346
-157.5	-72	0.0294027	0.0252829	0.000554096	13.4121	0.241563	0.866776	0.0186608	0.00040645	0.00076286	0.00304777	0.370909	0.0380473	0.00301773	0.006705	0.000362128	90.6491	271.392	97144	10.243	0.30206
-157.5	-70	0.0314317	0.0223117	0.000431814	13.3224	0.287773	0.875121	0.0224572	0.00101068	0.00137594	0.00278962	0.441863	0.0415986	0.00305086	0.00798766	0.000366104	91.1658	271.568	97140.5	11.5506	0.599788
-157.5	-68	0.0310394	0.0193869	0.000407771	13.3684	0.326948	0.879177	0.0285963	0.00156632	0.00242853	0.00217838	0.502013	0.0474709	0.00301054	0.00907501	0.000361265	90.9518	271.853	97170.7	12.2248	0.687384
-157.5	-66	0.0306728	0.0181591	0.000466976	13.3405	0.398774	0.868378	0.0334004	0.00279769	0.00461021	0.00160431	0.612298	0.0479283	0.00301557	0.0110687	0.000361868	91.2776	272.155	97241.4	16.2009	0.912424
-157.5	-64	0.0278399	0.0177052	0.000445601	13.395	0.494501	0.873177	0.041781	0.00338539	0.00668764	0.00132715	0.759283	0.05053	0.00302411	0.0137257	0.000362893	92.302	272.488	97341.7	21.6591	1.15283
-157.5	-62	0.0244903	0.0189987	0.000447983	13.6508	0.621851	0.897233	0.0437363	0.00576979	0.00965744	0.000959458	0.954823	0.0463201	0.00319196	0.0172606	0.000383035	92.7354	273.369	97458.2	27.2081	1.63733
-157.5	-60	0.0211942	0.0234058	0.000502861	13.976	0.727232	0.905403	0.0371167	0.0089634	0.0134106	0.000814117	1.11663	0.0448708	0.00351779	0.0201856	0.000422134	91.2626	274.66	97634.9	28.1865	1.85382
-157.5	-58	0.0206071	0.0297158	0.00060126	14.4799	0.743307	0.899727	0.0346568	0.0107093	0.016523	0.000836566	1.14131	0.0479526	0.00394564	0.0206318	0.000473477	90.4614	275.913	97851.6	24.3963	2.11518
-157.5	-56	0.0229131	0.0395344	0.000829983	15.055	0.689991	0.883833	0.0314082	0.0122795	0.0189413	0.00128678	1.05945	0.0576666	0.00467992	0.0191519	0.000561591	88.826	277.521	98072.5	15.8875	2.27593
-157.5	-54	0.0262	0.0529155	0.00105041	15.5568	0.649762	0.887964	0.0289977	0.0156435	0.0186247	0.00198331	0.997679	0.0677833	0.0054677	0.0180353	0.000656124	86.8731	279.429	98268.8	11.9486	2.41222
-157.5	-52	0.0307213	0.0652733	0.00141761	15.777	0.635558	0.89598	0.0300849	0.019355	0.01765	0.00201186	0.975869	0.0781207	0.00584298	0.017641	0.000701157	85.6362	281.315	98460.9	11.393	2.58528
-157.5	-50	0.0381893	0.092671	0.00212547	16.3231	0.578458	0.888021	0.0290625	0.0237765	0.0164569	0.0046885	0.888195	0.0950967	0.00644918	0.0160561	0.000773901	83.1947	283.228	98666	6.78462	2.5027
-157.5	-48	0.0489286	0.114615	0.00270509	16.886	0.557563	0.910815	0.0403839	0.0304052	0.0152717	0.00619894	0.856111	0.104688	0.00718764	0.0154761	0.000862516	83.5771	284.441	98878.2	7.55408	2.36755
-157.5	-46	0.0571543	0.141209	0.00268219	17.2144	0.509074	0.894849	0.0469615	0.0386536	0.0139575	0.00565903	0.781659	0.116664	0.00744406	0.0141302	0.000893287	82.8192	285.621	99087.2	6.02601	2.2859
-157.5	-44	0.0629644	0.18441	0.0026451	17.1538	0.436785	0.869404	0.0582208	0.0443913	0.0101058	0.00680812	0.670662	0.1388	0.00713799	0.0121237	0.000856559	82.2616	286.71	99253.2	5.04379	2.09094
-157.5	-42	0.0644601	0.221067	0.00251632	17.0329	0.380759	0.871017	0.0719584	0.0448259	0.00774004	0.00738637	0.584637	0.148564	0.00686851	0.0105686	0.000824221	80.0059	287.77	99380.2	3.9456	1.73102
-157.5	-40	0.065952	0.256238	0.00279022	16.7423	0.329203	0.854765	0.0871635	0.0364549	0.00640746	0.0101815	0.505475	0.14507	0.0064136	0.0091376	0.000769632	78.271	288.697	99429.1	3.15823	1.25052
-157.5	-38	0.0605293	0.302657	0.00301615	16.5567	0.297696	0.804111	0.0881308	0.0304481	0.00676153	0.0132559	0.457098	0.137032	0.00635933	0.00826308	0.000763119	79.1672	289.593	99350.6	3.10302	1.12659
-157.5	-36	0.0559358	0.333765	0.00343791	15.7727	0.287225	0.753594	0.0767763	0.0272398	0.00964276	0.014718	0.44102	0.127029	0.00546839	0.00797243	0.000656206	81.1428	290.663	99155.9	4.15527	1.15452
-157.5	-34	0.0527689	0.349115	0.00459579	15.6898	0.290354	0.688421	0.0602337	0.0212384	0.014465	0.0171244	0.445824	0.121434	0.00441949	0.00805927	0.000530339	82.313	291.58	98954.5	4.11659	1.26065
-157.5	-32	0.0530368	0.366107	0.00595436	15.4772	0.297519	0.615397	0.0450888	0.0170908	0.0230056	0.017761	0.456827	0.124197	0.00419526	0.00825817	0.000503431	82.8032	292.655	98730.7	5.41544	1.33261
-157.5	-30	0.0507533	0.387668	0.00534885	14.5997	0.311542	0.538016	0.0305683	0.0134882	0.0274262	0.0172205	0.478358	0.124707	0.00395817	0.0086474	0.000474981	83.3541	293.856	98490.2	5.89205	1.62963
-157.5	-28	0.0494032	0.401974	0.00440673	13.9611	0.320726	0.481629	0.0175279	0.0122837	0.0306471	0.0129434	0.492459	0.128834	0.00356973	0.00890231	0.000428368	82.7895	294.962	98296.3	5.00655	2.14324
-157.5	-26	0.0487816	0.420961	0.00473628	13.4141	0.329217	0.453892	0.00976539	0.0118894	0.0377192	0.00898966	0.505497	0.134143	0.00317312	0.00913799	0.000380774	83.5955	295.916	98082.6	3.44681	2.65091
-157.5	-24	0.0495965	0.500041	0.00653454	13.3084	0.304315	0.437933	0.00775614	0.0155309	0.0397386	0.0109564	0.467262	0.142467	0.00299977	0.00844681	0.000359972	81.136	297.324	97884.8	2.05029	2.65093
-157.5	-22	0.0512962	0.624961	0.00807725	12.9883	0.254705	0.428514	0.0138344	0.0198342	0.0358477	0.0188139	0.391088	0.151522	0.00284528	0.00706979	0.000341434	79.5695	298.544	97700.5	1.45654	2.1355
-157.5	-20	0.048863	0.734121	0.00595001	12.1801	0.21389	0.404457	0.020397	0.0367198	0.0322241	0.0218672	0.328419	0.152871	0.00253539	0.0059369	0.000304247	79.7905	299.563	97493	1.1799	2.04205
-157.5	-18	0.0443203	0.782911	0.00503335	11.2623	0.225592	0.378695	0.0219172	0.0588922	0.034949	0.0171037	0.346386	0.161813	0.0020836	0.0062617	0.000250032	79.4199	300.095	97407.1	1.19407	2.56705
-157.5	-16	0.0441838	0.794508	0.00558766	11.5611	0.193255	0.321681	0.0199821	0.0792449	0.034727	0.0175369	0.296734	0.152018	0.00170125	0.00536414	0.000204151	79.2545	300.239	97392.3	0.970107	2.61638
-157.5	-14	0.0472203	0.879543	0.00400523	11.662	0.188534	0.318979	0.0198828	0.109258	0.0307521	0.0183778	0.289485	0.164259	0.00198082	0.00523308	0.000237699	77.1917	300.47	97421.1	0.873981	2.64353
-157.5	-12	0.0527729	0.88345	0.00539383	11.9697	0.188927	0.334423	0.0193326	0.118903	0.0309181	0.0208458	0.290089	0.183719	0.00230747	0.00524401	0.000276897	76.2488	300.518	97433.8	0.820211	2.60824
-157.5	-10	0.0552731	0.834938	0.00578546	12.0219	0.201588	0.34425	0.0133426	0.127275	0.0331576	0.0195561	0.309529	0.205846	0.00257476	0.00559542	0.000308971	76.2959	300.408	97433.7	0.829339	2.76112
-157.5	-8	0.0555928	0.770619	0.00483801	11.566	0.220663	0.357933	0.00939175	0.136066	0.0388957	0.0136735	0.338818	0.224027	0.00286775	0.00612489	0.00034413	76.724	300.305	97413	0.900898	2.90515
-157.5	-6	0.0522748	0.733086	0.00455097	10.9572	0.226283	0.365464	0.00813282	0.144141	0.0394701	0.00914418	0.347447	0.236707	0.00321835	0.00628088	0.000386201	76.8571	300.207	97402.8	0.921919	3.05022
-157.5	-4	0.047679	0.697773	0.00510614	10.3381	0.239186	0.370057	0.00728097	0.15296	0.038353	0.00772573	0.367258	0.236503	0.00330943	0.00663902	0.000397131	76.5833	299.941	97444.7	0.986298	3.21532
-157.5	-2	0.0432024	0.660316	0.00609399	9.63957	0.242726	0.376584	0.00953738	0.163012	0.0327054	0.0085371	0.372695	0.224035	0.00307929	0.00673729	0.000369515	77.1055	299.64	97470.6	1.03654	3.19175
-157.5	0	0.0438088	0.616763	0.00635686	9.03294	0.2671	0.40633	0.0125844	0.185456	0.0329615	0.00838629	0.410119	0.231522	0.00289656	0.00741382	0.000347587	79.2856	299.386	97435.4	1.28752	3.17724
-157.5	2	0.0466026	0.53239	0.00641807	9.42156	0.316185	0.449587	0.0159018	0.185641	0.0461488	0.0121985	0.485488	0.205579	0.00261154	0.00877628	0.000313385	80.3481	299.548	97370.4	1.74586	3.19908
-157.5	4	0.031668	0.409746	0.00342948	13.7012	0.490005	0.440597	0.00958615	0.123962	0.0969391	0.00291559	0.75238	0.150775	0.00193009	0.0136009	0.000231611	80.6645	299.696	97346.7	2.92347	4.2747
-157.5	6	0.0280496	0.531206	0.00164792	18.578	0.485354	0.416589	0.0219106	0.119126	0.114493	0.00220678	0.745238	0.173269	0.00201078	0.0134719	0.000241294	75.9036	299.651	97574.9	2.51198	4.58389
-157.5	8	0.0358923	0.571534	0.000936312	23.036	0.450568	0.445475	0.0303223	0.113617	0.132635	0.00513601	0.691826	0.190249	0.00239994	0.0125063	0.000287993	73.859	298.706	97881.9	2.37393	4.49645
-157.5	10	0.0493382	0.589361	0.000803078	26.8666	0.404764	0.472084	0.0321779	0.113941	0.149605	0.0074482	0.621497	0.202166	0.00290633	0.0112349	0.000348759	71.468	298.084	98144	2.05019	4.37913
-157.5	12	0.0908009	0.587285	0.000908098	29.5661	0.356927	0.578712	0.0417501	0.110848	0.15553	0.00952608	0.548044	0.231186	0.00351717	0.00990712	0.00042206	68.7342	297.788	98364.9	1.75009	4.13036
-157.5	14	0.196661	0.559297	0.00113055	31.5721	0.337303	0.772608	0.0485538	0.109101	0.149	0.0116392	0.517913	0.269665	0.00408123	0.00936244	0.000489747	67.0755	297.573	98539.7	1.83869	3.76365
-157.5	16	0.330403	0.536986	0.00193058	33.3092	0.309659	0.840383	0.048381	0.102753	0.108727	0.0278305	0.475466	0.318611	0.00477625	0.00859512	0.000573149	65.2855	297.318	98725.5	1.63045	2.91086
-157.5	18	0.885179	0.518289	0.00576737	34.1441	0.270947	1.26875	0.110033	0.0551876	0.0394344	0.0929497	0.416026	0.402193	0.00533432	0.00752061	0.000640118	66.5775	296.777	98853.1	1.71375	0.885417
-157.5	20	3.67909	0.409711	0.0250687	32.4626	0.230769	3.54762	0.192691	0.0138437	0.014977	0.210551	0.354335	0.407633	0.00568678	0.0064054	0.000682414	66.9618	296.431	98779.6	5.30372	-0.112538
-157.5	22	1.26902	0.445779	0.0694952	33.5833	0.255324	2.43872	0.151244	0.0254454	0.0780983	0.235698	0.392038	0.415309	0.0059829	0.00708697	0.000717948	68.5015	295.77	98902.6	3.89961	0.676638
-157.5	24	0.474065	0.385897	0.0115932	32.8284	0.286562	1.67655	0.110331	0.0322393	0.110528	0.116513	0.440003	0.385847	0.00601933	0.00795403	0.00072232	69.3079	295.001	99211.4	2.92638	1.29805
-157.5	26	0.231877	0.321948	0.0077917	32.1474	0.30579	1.39168	0.0861105	0.0405892	0.141164	0.0741816	0.469526	0.382338	0.00601253	0.00848773	0.000721504	71.0733	293.897	99342.3	2.67894	1.50534
-157.5	28	0.115196	0.238498	0.00929642	31.3563	0.358764	1.097	0.0744373	0.0502368	0.176134	0.0550694	0.550865	0.376706	0.00604445	0.00995812	0.000725334	74.6459	292.548	99409.1	2.79523	1.82436
-157.5	30	0.06366	0.170602	0.0118976	31.7259	0.414397	0.819191	0.0511845	0.0617388	0.197474	0.0595359	0.636286	0.33492	0.00618623	0.0115023	0.000742348	75.3279	291.102	99499	2.93557	2.2635
-157.5	32	0.0500468	0.109603	0.0137432	32.1057	0.472611	0.669922	0.0339866	0.0771222	0.247074	0.053376	0.725672	0.286257	0.00642574	0.0131182	0.000771089	76.0308	289.155	99588.5	4.12691	2.68845
-157.5	34	0.044813	0.0739354	0.01458	32.7251	0.532574	0.592482	0.0261299	0.0829531	0.303329	0.0456122	0.817742	0.24992	0.00689441	0.0147825	0.000827329	76.6272	287.222	99626.3	5.59231	2.9178
-157.5	36	0.0368895	0.0494926	0.0133279	32.764	0.599651	0.564801	0.0236737	0.0769771	0.336901	0.0357711	0.920735	0.198728	0.00747057	0.0166443	0.000896469	76.4027	285.7	99565.8	5.72697	3.07819
-157.5	38	0.0314928	0.0324548	0.0129951	32.1581	0.65019	0.559066	0.0259599	0.0682194	0.359689	0.0285028	0.998336	0.154851	0.00733881	0.0180472	0.000880657	77.605	283.949	99441.3	8.22768	3.12666
-157.5	40	0.0292346	0.0211131	0.0151421	31.7906	0.721529	0.578401	0.0271801	0.0575731	0.383908	0.0284691	1.10787	0.133533	0.0070867	0.0200273	0.000850405	78.3198	282.535	99269.2	8.88965	3.15424
-157.5	42	0.0262347	0.0143869	0.0153924	32.0562	0.708394	0.605299	0.03225	0.0465267	0.380478	0.0325044	1.08771	0.123118	0.00686976	0.0196627	0.000824372	79.5656	280.974	99102.7	7.60174	2.98083
-157.5	44	0.023977	0.0104437	0.0164817	32.6665	0.683414	0.626625	0.0372876	0.0373531	0.356149	0.0395763	1.04935	0.112498	0.00649065	0.0189694	0.000778878	79.8558	279.622	98960.2	7.75382	2.83688
-157.5	46	0.0246181	0.00840524	0.0201606	32.6929	0.664939	0.655501	0.0409896	0.0298721	0.350158	0.0409163	1.02098	0.113963	0.00605074	0.0184566	0.000726089	80.09	278.684	98806.9	8.34539	2.56552
-157.5	48	0.0239679	0.00733084	0.022152	32.0987	0.653353	0.712721	0.0495198	0.0238215	0.324156	0.0578231	1.00319	0.110129	0.0055311	0.018135	0.000663732	81.3002	277.881	98657.1	9.54291	2.31839
-157.5	50	0.0276658	0.00692615	0.0284741	32.0047	0.630916	0.756368	0.0593251	0.019131	0.304371	0.0831174	0.968742	0.115968	0.00509281	0.0175122	0.000611137	82.6155	277.263	98568.9	9.15865	2.1359
-157.5	52	0.046897	0.00647617	0.0516172	32.5406	0.61365	0.797535	0.0661229	0.0163722	0.314026	0.101728	0.942231	0.134646	0.00481934	0.0170329	0.000578321	81.7818	276.864	98564.4	9.42271	1.87232
-157.5	54	0.0825708	0.00653328	0.110097	32.927	0.546659	0.833649	0.072525	0.0113032	0.294073	0.181728	0.839369	0.144255	0.00455993	0.0151735	0.000547191	79.9888	276.704	98581.9	9.3019	1.3429
-157.5	56	0.0893427	0.00555447	0.136431	32.4781	0.442242	0.719183	0.0742883	0.0107592	0.272106	0.171972	0.679042	0.0970555	0.00440096	0.0122752	0.000528115	82.4585	275.198	98194.2	7.20264	1.20598
-157.5	58	0.0996041	0.00423357	0.168533	29.8338	0.328189	0.601304	0.0932267	0.00806672	0.256533	0.175367	0.503918	0.0647839	0.00393025	0.00910945	0.00047163	98.5884	269.773	98257.8	6.07737	1.41461
-157.5	60	0.0778549	0.00372551	0.214072	30.4087	0.255288	0.464066	0.119454	0.00674538	0.335582	0.127291	0.391983	0.0325247	0.00387276	0.00708598	0.000464731	113.335	263.593	97062.4	9.17657	1.69687
-157.5	62	0.0739549	0.00402783	0.223393	30.0893	0.182642	0.37417	0.119617	0.00481805	0.345603	0.0878409	0.280439	0.0227844	0.00385069	0.00506956	0.000462083	121.666	259.258	96823	8.35831	1.5713
-157.5	64	0.0661861	0.00212305	0.271403	28.496	0.144073	0.321164	0.124767	0.00224313	0.373302	0.0687372	0.221217	0.0119333	0.00346107	0.00399899	0.000415328	131.416	254.361	97916.9	10.0473	1.46776
-157.5	66	0.0770985	0.00357582	0.28161	28.5121	0.127173	0.297832	0.116211	0.00279409	0.316181	0.0954982	0.195268	0.0146868	0.00325628	0.0035299	0.000390754	109.594	253.728	97924	4.351	1.54652
-157.5	68	0.0599707	0.00681706	0.154172	29.8946	0.0951219	0.28223	0.115118	0.00586447	0.257789	0.125893	0.146055	0.0242195	0.00317527	0.00264027	0.000381033	89.7332	255.071	93961.4	2.71498	1.55977
-157.5	70	0.0477893	0.00371023	0.128245	29.3054	0.0618864	0.281121	0.171498	0.00158424	0.386696	0.0733047	0.0950236	0.00724315	0.00328606	0.00171776	0.000394327	95.7543	250.241	99300.2	8.99617	1.58984
-157.5	72	0.0612118	0.00263601	0.0834435	29.979	0.0434935	0.310528	0.199968	0.00146817	0.404763	0.0514962	0.0667822	0.00517406	0.00370454	0.00120724	0.000444544	91.5579	250.416	101006	12.7953	1.67471
-157.5	74	0.0397059	0.00326551	0.0190147	30.6069	0.0394721	0.322478	0.215376	0.00375277	0.41123	0.0204215	0.0606076	0.00273838	0.00353918	0.00109562	0.000424702	86.1936	248.588	101275	14.8182	2.32497
-157.5	76	0.0337945	0.00292818	0.0085721	30.4058	0.0368364	0.314938	0.212761	0.00290336	0.400884	0.0127357	0.0565606	0.001541	0.0032415	0.00102246	0.00038898	83.3062	248.708	101462	15.1029	2.37085
-157.5	78	0.0295004	0.00310477	0.00614556	30.7532	0.0364693	0.285125	0.179216	0.00230358	0.321903	0.0161243	0.0559969	0.00195832	0.00291701	0.00101227	0.000350042	83.3485	248.303	101562	10.6138	2.20808
-157.5	80	0.0362705	0.00324859	0.00270578	31.2773	0.0334051	0.306987	0.198855	0.00140806	0.361484	0.0171482	0.0512919	0.00280572	0.00306103	0.000927216	0.000367324	77.2692	248.44	101594	10.4244	1.96184
-157.5	82	0.0475155	0.00406983	0.00168619	31.9632	0.0300906	0.373955	0.232335	0.00128142	0.396781	0.0322246	0.0462027	0.00481232	0.0042265	0.000835218	0.00050718	75.1831	248.692	101579	12.499	1.61724
-157.5	84	0.0477226	0.00389329	0.00174356	31.9018	0.0283436	0.409339	0.255229	0.00426048	0.438488	0.0304379	0.0435202	0.00319342	0.00479158	0.000786726	0.000574989	75.568	248.875	101526	14.1915	1.6675
-157.5	86	0.0568503	0.00451335	0.00329224	31.6157	0.0288254	0.478818	0.281181	0.00539893	0.471464	0.0362253	0.04426	0.0032555	0.00561485	0.000800098	0.000673783	75.8073	248.158	101426	15.7124	1.63694
-157.5	88	0.0839691	0.0055593	0.00622242	31.8914	0.0276678	0.57928	0.371552	0.0150586	0.653557	0.0422803	0.0424827	0.00257875	0.00659858	0.000767969	0.00079183	76.3537	248.418	101080	21.2487	1.82986
-157.5	89.5	0.0837158	0.00554904	0.00628606	31.8876	0.0276657	0.579067	0.371293	0.0150291	0.651798	0.0434378	0.0424794	0.00265969	0.00659705	0.000767911	0.000791647	77.1015	248.23	101080	19.2781	1.76768
-155	-89.5	0.0225138	0.0429268	0.000777089	14.7041	0.0376997	0.381286	0.0080064	5.44053e-07	9.00006e-13	0.00335967	0.0578861	0.00361286	0.00353839	0.00104642	0.000424606	74.6197	244.837	68143.8	2.93889	-0.146883
-155	-88	0.0227792	0.0433985	0.000782173	14.7368	0.0377128	0.382006	0.00801699	5.08677e-07	1.12966e-12	0.00340918	0.0579062	0.00367584	0.00353919	0.00104678	0.000424703	70.8367	245.241	68144.4	1.48892	-0.42135
-155	-86	0.0197164	0.0450063	0.00115415	13.6185	0.0364403	0.411772	0.00697534	1.46295e-06	6.89635e-12	0.00285986	0.0559524	0.00288484	0.00329899	0.00101147	0.000395879	57.5574	257.836	84324.5	0.590903	-1.00613
-155	-84	0.0232254	0.0420353	0.000971616	11.1566	0.0357765	0.482805	0.00490166	2.3267e-06	1.14222e-12	0.00192441	0.0549331	0.00205434	0.00278866	0.000993039	0.000334639	81.7206	263.679	97166.4	2.13196	-0.480699
-155	-82	0.035078	0.0439411	0.000853716	10.9084	0.0393632	0.555945	0.00464288	2.65502e-06	7.56801e-13	0.00209773	0.0604404	0.00253737	0.00251272	0.0010926	0.000301527	88.3573	263.737	97227.5	3.74802	-0.300519
-155	-80	0.0404343	0.0505636	0.00083451	11.4277	0.0470468	0.538177	0.0057047	4.56389e-06	6.10925e-13	0.00236693	0.0722381	0.00350196	0.00273767	0.00130587	0.00032852	89.1133	265.168	97616.6	3.31764	-0.296762
-155	-78	0.0326393	0.0349751	0.000854931	12.1612	0.0636676	0.554506	0.00732489	9.18069e-06	8.66466e-08	0.00221678	0.0977586	0.0057215	0.00294403	0.00176721	0.000353283	87.2531	265.701	93940.6	2.31276	-0.354361
-155	-76	0.0315499	0.0358829	0.00105627	13.4318	0.122274	0.713805	0.011151	4.63152e-05	5.10387e-05	0.00412075	0.187746	0.0207558	0.00295204	0.00339394	0.000354245	83.4628	270.261	97288.3	4.70301	-0.244124
-155	-74	0.0319744	0.0300193	0.000775383	13.4215	0.187554	0.794926	0.0143636	0.000192321	0.00050696	0.00335083	0.28798	0.0271412	0.00300153	0.00520588	0.000360184	87.8661	270.918	97251	8.39666	0.102473
-155	-72	0.032225	0.0265733	0.000510391	13.455	0.229163	0.84082	0.0184362	0.000497003	0.000713107	0.00308555	0.351869	0.0385978	0.00305412	0.00636083	0.000366495	88.7056	271.614	97188.2	8.67741	0.228462
-155	-70	0.0328599	0.0225434	0.000413905	13.329	0.275596	0.868389	0.0233464	0.00109491	0.00115537	0.0028776	0.423165	0.0426862	0.0031106	0.00764966	0.000373272	89.9473	271.782	97180.3	10.0964	0.543779
-155	-68	0.0340211	0.0198465	0.00038332	13.3409	0.312625	0.869011	0.0299071	0.00151205	0.00258471	0.00229065	0.480021	0.0496742	0.00304747	0.00867745	0.000365696	90.0137	271.944	97210.1	11.5234	0.637834
-155	-66	0.0294938	0.0181627	0.00041726	13.3358	0.369255	0.875675	0.0354577	0.002742	0.0041657	0.00187592	0.566973	0.0497074	0.00303789	0.0102493	0.000364547	91.1103	272.159	97276.7	14.205	0.896129
-155	-64	0.0268678	0.0174855	0.00041324	13.3446	0.488842	0.888377	0.0434613	0.00297189	0.00693645	0.00127175	0.750593	0.0519497	0.00302019	0.0135687	0.000362422	92.3208	272.423	97373.7	21.6574	1.11207
-155	-62	0.023163	0.0184156	0.000420389	13.5674	0.608477	0.907317	0.0471802	0.00504203	0.00930395	0.00102224	0.934288	0.0503166	0.00317682	0.0168893	0.000381218	93.0229	273.079	97488.9	27.0655	1.61581
-155	-60	0.0182909	0.0211582	0.000458237	13.948	0.722063	0.938637	0.0461225	0.00735525	0.0130118	0.000729271	1.10869	0.0472041	0.00352091	0.0200421	0.000422509	92.7456	274.108	97662.8	31.0618	1.85545
-155	-58	0.0196327	0.0284769	0.000618209	14.4965	0.728444	0.911062	0.0421905	0.0100417	0.0159989	0.000806131	1.11849	0.0469187	0.00395037	0.0202192	0.000474045	91.466	275.438	97876.8	26.5629	2.17974
-155	-56	0.0216614	0.039806	0.000828636	15.0241	0.674699	0.89175	0.0380283	0.0114303	0.0172438	0.00149654	1.03597	0.0570107	0.00459443	0.0187274	0.000551332	89.1713	277.314	98084.7	17.3961	2.15013
-155	-54	0.0252456	0.050567	0.00102019	15.3425	0.642301	0.886146	0.0340553	0.0152754	0.0160199	0.00179296	0.986223	0.0643836	0.00524955	0.0178282	0.000629946	87.9403	279.156	98285.2	14.4091	2.36841
-155	-52	0.0307852	0.0673488	0.001449	15.6585	0.612434	0.885597	0.0285093	0.018197	0.0150897	0.00257712	0.940363	0.0833184	0.00543782	0.0169992	0.000652538	84.746	281.35	98481.7	9.81896	2.46268
-155	-50	0.0383822	0.0873637	0.00209608	16.1581	0.572824	0.878516	0.0288798	0.0228935	0.0161271	0.00371479	0.879544	0.0923854	0.00589367	0.0158997	0.00070724	83.9259	282.892	98693.5	7.71913	2.44491
-155	-48	0.0459789	0.108378	0.00256835	16.6411	0.555878	0.912297	0.039747	0.0283287	0.0141819	0.00585084	0.853525	0.103718	0.00672592	0.0154294	0.00080711	83.0545	284.231	98912.6	7.27723	2.27676
-155	-46	0.0530004	0.137602	0.00248389	16.9522	0.480736	0.868285	0.0483818	0.0344956	0.0124461	0.00553023	0.738147	0.111633	0.00716801	0.0133437	0.000860162	82.8211	285.442	99108.1	6.22808	2.18877
-155	-44	0.0611399	0.175164	0.00235755	16.8844	0.431573	0.854108	0.0578606	0.0433075	0.00926691	0.00602547	0.66266	0.129159	0.00676624	0.0119791	0.000811949	82.3049	286.509	99278.4	5.35549	2.04515
-155	-42	0.0657601	0.212348	0.00246966	16.7419	0.373833	0.860795	0.0757285	0.0445259	0.00489626	0.00818688	0.574003	0.145092	0.00632376	0.0103764	0.000758851	80.5961	287.521	99405.8	4.24323	1.61211
-155	-40	0.0627923	0.254447	0.00271129	16.4411	0.305563	0.817807	0.0906259	0.0334082	0.00522323	0.0107221	0.469177	0.134817	0.00610179	0.00848143	0.000732215	79.6462	288.465	99448.4	3.20348	1.18171
-155	-38	0.0601071	0.307699	0.00323988	16.069	0.256587	0.761343	0.0935423	0.0306259	0.00606138	0.0137218	0.393977	0.124898	0.00616432	0.00712202	0.000739719	79.9672	289.398	99395.1	3.13757	1.01986
-155	-36	0.056929	0.345689	0.00355521	15.5009	0.244586	0.720758	0.0779597	0.0261158	0.00669787	0.016884	0.37555	0.1234	0.0053028	0.0067889	0.000636336	81.2581	290.454	99233.5	3.0813	1.01306
-155	-34	0.0577232	0.362791	0.00432436	15.3751	0.253492	0.6676	0.0577904	0.0206775	0.0112949	0.0195792	0.389225	0.12714	0.00469427	0.00703611	0.000563312	82.0588	291.493	99036.7	3.13596	1.17167
-155	-32	0.0544327	0.377455	0.00517499	14.9877	0.276818	0.603084	0.0407762	0.0143188	0.0181177	0.020441	0.425041	0.12396	0.00428983	0.00768357	0.00051478	82.3647	292.768	98794	5.82735	1.10506
-155	-30	0.0501907	0.401803	0.00536126	14.5656	0.291251	0.532988	0.0264562	0.0105248	0.0214783	0.0215882	0.447203	0.132018	0.00398189	0.00808419	0.000477826	82.3852	293.97	98555.7	5.86779	1.31447
-155	-28	0.0489454	0.411886	0.00425026	13.9209	0.320212	0.470908	0.0149109	0.0114495	0.0283663	0.0156867	0.491671	0.135986	0.00358842	0.00888805	0.00043061	83.5332	294.913	98330.9	4.77136	1.97797
-155	-26	0.0469993	0.441365	0.00402742	13.4213	0.336	0.438974	0.00851464	0.0115324	0.0371457	0.0100132	0.515912	0.140868	0.00332298	0.00932626	0.000398757	84.332	296.071	98080	3.5136	2.56239
-155	-24	0.0465257	0.534849	0.00519092	13.1328	0.312822	0.438324	0.00892784	0.0153169	0.0429589	0.0111029	0.480323	0.148557	0.00317046	0.00868291	0.000380456	82.005	297.502	97872.2	2.26146	2.44684
-155	-22	0.0500503	0.669023	0.00799404	12.9059	0.272732	0.422422	0.0140457	0.021834	0.0445959	0.0177272	0.418768	0.162724	0.00292851	0.00757016	0.000351421	80.483	298.691	97692.3	1.66284	2.26813
-155	-20	0.0538744	0.798922	0.00859854	12.5031	0.23543	0.406914	0.0183065	0.0452217	0.0400638	0.0240596	0.361492	0.18338	0.0026587	0.00653478	0.000319044	80.4161	299.539	97540.8	1.27088	2.3115
-155	-18	0.0503043	0.834325	0.00686866	12.0243	0.210157	0.382797	0.0223081	0.0652964	0.03071	0.024472	0.322687	0.174467	0.00226786	0.00583329	0.000272143	80.0526	299.942	97479	1.09251	2.35268
-155	-16	0.0501577	0.853583	0.00709035	12.1606	0.188993	0.346472	0.0202178	0.091189	0.0280182	0.0240713	0.29019	0.168162	0.00209372	0.00524584	0.000251246	78.7255	300.139	97486.5	0.901541	2.23709
-155	-14	0.0483621	0.8588	0.00227996	12.0233	0.196052	0.345079	0.0189041	0.11423	0.0277913	0.018367	0.301029	0.178409	0.00242985	0.00544177	0.000291582	77.5995	300.257	97491.7	0.896727	2.40074
-155	-12	0.0515427	0.849538	0.00270076	12.1689	0.200034	0.350529	0.0178326	0.123326	0.0300204	0.0176533	0.307143	0.188937	0.00261492	0.0055523	0.00031379	77.1944	300.245	97486.2	0.884794	2.51535
-155	-10	0.0540413	0.80647	0.00393496	12.225	0.215258	0.354152	0.0103359	0.130392	0.0341147	0.0167617	0.330518	0.210839	0.00275444	0.00597485	0.000330533	77.0148	300.186	97477.1	0.89983	2.81525
-155	-8	0.0567272	0.743558	0.00588279	11.9154	0.238298	0.360685	0.00583353	0.13815	0.0449372	0.011598	0.365896	0.228972	0.00303623	0.00661439	0.000364348	77.2727	300.08	97457.9	1.00439	3.21996
-155	-6	0.0522868	0.708811	0.00553786	11.4657	0.241589	0.363714	0.00703754	0.140881	0.0437647	0.00945709	0.370949	0.234657	0.00339776	0.00670573	0.000407732	76.683	300.029	97461.3	1.02376	3.27573
-155	-4	0.0482996	0.674329	0.0055166	10.6798	0.248323	0.371041	0.00647415	0.150698	0.0424646	0.00676423	0.381288	0.235146	0.00357916	0.00689264	0.000429499	76.7135	299.757	97490.5	1.04523	3.41882
-155	-2	0.0428547	0.644492	0.00588544	9.88991	0.251355	0.372093	0.00705651	0.161011	0.0362592	0.00700188	0.385943	0.223277	0.00338517	0.00697679	0.000406221	77.4804	299.483	97501.2	1.08554	3.43811
-155	0	0.043373	0.60224	0.00697286	9.26211	0.266747	0.39609	0.00963897	0.18318	0.0322929	0.00892708	0.409577	0.2245	0.00319653	0.00740403	0.000383583	79.4936	299.242	97469.4	1.2944	3.25593
-155	2	0.0447778	0.543819	0.00626981	9.52461	0.338483	0.425267	0.00774712	0.192283	0.0468568	0.00835011	0.519724	0.211267	0.00285605	0.00939518	0.000342726	80.6933	299.359	97408	1.91606	3.47735
-155	4	0.0330074	0.436439	0.00424226	13.0626	0.454077	0.429207	0.00803927	0.135501	0.0887695	0.00466572	0.697214	0.15471	0.00217984	0.0126037	0.000261581	80.6739	299.536	97388.1	2.67824	4.16811
-155	6	0.0242436	0.515658	0.00214017	17.5172	0.461436	0.350574	0.00957562	0.124362	0.107832	0.00372154	0.708514	0.153694	0.00188652	0.012808	0.000226383	76.3041	299.645	97567.8	2.35623	4.5669
-155	8	0.0286952	0.57221	0.00115285	22.2377	0.431183	0.383263	0.026111	0.119548	0.129211	0.00453521	0.662062	0.180769	0.00228216	0.0119682	0.000273859	74.2653	298.731	97869.4	2.20515	4.47003
-155	10	0.0445469	0.594	0.000975374	26.4221	0.404023	0.423415	0.0332064	0.121379	0.148942	0.00623889	0.620358	0.197177	0.00286032	0.0112144	0.000343238	71.8145	297.898	98167.3	2.06039	4.38119
-155	12	0.0782236	0.586273	0.00101916	29.4293	0.346976	0.508609	0.0364336	0.117226	0.155994	0.00827134	0.532765	0.219957	0.00348712	0.00963092	0.000418454	69.1242	297.574	98390.5	1.62133	4.18337
-155	14	0.184302	0.56306	0.00136745	31.6033	0.326157	0.643092	0.0397901	0.114885	0.149949	0.0106181	0.500798	0.261469	0.00409045	0.00905305	0.000490854	67.1941	297.335	98576.1	1.57026	3.79821
-155	16	0.391593	0.533857	0.00238491	33.4112	0.298152	0.712007	0.0391079	0.105375	0.113629	0.0287159	0.457798	0.290355	0.00468894	0.00827573	0.000562673	65.541	297.028	98762.3	1.43834	2.98535
-155	18	0.948947	0.501513	0.00641124	34.4412	0.25917	0.827544	0.0631814	0.0756567	0.0782002	0.0730736	0.397943	0.315761	0.0051166	0.00719371	0.000613992	66.3019	296.477	98830.2	1.31221	1.65785
-155	20	6.54582	0.350198	0.0198526	33.7451	0.230571	1.94009	0.126576	0.00734829	0.00517708	0.121506	0.354032	0.30318	0.00558227	0.00639991	0.000669872	68.8874	294.77	97001.8	2.83657	-0.176934
-155	22	1.91159	0.373098	0.00901016	33.5553	0.27173	1.6126	0.104237	0.0237031	0.0924053	0.0994509	0.417229	0.336477	0.00604583	0.00754235	0.0007255	67.1151	295.494	99131.2	2.41802	1.06567
-155	24	0.53691	0.34348	0.00702055	33.1594	0.296328	1.22299	0.0768247	0.0334859	0.122204	0.0793938	0.454998	0.345715	0.00600525	0.0082251	0.00072063	67.3883	294.917	99272.3	1.94416	1.58505
-155	26	0.231618	0.303904	0.00670767	32.5775	0.314937	1.08805	0.0647968	0.0388221	0.168015	0.0567534	0.48357	0.354013	0.00589978	0.00874162	0.000707974	70.4607	293.85	99359.9	2.04501	1.83403
-155	28	0.117879	0.23045	0.0082722	31.9611	0.361828	0.984262	0.0574574	0.0484289	0.196408	0.0449648	0.555571	0.355213	0.00584249	0.0100432	0.000701099	74.2691	292.394	99438.4	2.48243	2.07307
-155	30	0.0700648	0.16317	0.0115266	31.801	0.417614	0.801725	0.0434231	0.0592156	0.213506	0.049591	0.641227	0.320989	0.00578302	0.0115916	0.000693962	76.2434	290.719	99532.7	4.05735	2.44195
-155	32	0.0515506	0.110632	0.0139112	31.9086	0.458922	0.68055	0.0368084	0.0677281	0.237722	0.0536912	0.704654	0.276044	0.00587957	0.0127382	0.000705548	76.4601	289.094	99598.1	4.71987	2.63991
-155	34	0.044866	0.0720172	0.0147335	32.1406	0.516331	0.616106	0.0295106	0.0740293	0.276556	0.0457504	0.792802	0.235794	0.00604317	0.0143317	0.00072518	77.0345	287.343	99614.2	5.76717	2.90285
-155	36	0.0384438	0.0503714	0.0145018	32.0221	0.575732	0.575639	0.0286186	0.0709885	0.310923	0.0351124	0.88401	0.189475	0.00637002	0.0159805	0.000764402	77.9652	285.648	99556.8	7.34593	3.07742
-155	38	0.0309071	0.0341472	0.0130043	31.4189	0.624368	0.556735	0.0244772	0.0665083	0.338016	0.0283688	0.958687	0.153041	0.00659884	0.0173304	0.000791861	78.0217	284.208	99428.9	7.58463	3.16172
-155	40	0.0276008	0.02056	0.0147639	30.9613	0.694947	0.572405	0.0257514	0.0562446	0.368288	0.0285365	1.06706	0.129339	0.00653937	0.0192895	0.000784724	79.0732	282.627	99272.6	9.34083	3.14546
-155	42	0.0252259	0.013999	0.0162152	31.3372	0.691555	0.593339	0.0335663	0.0448911	0.372632	0.0355381	1.06185	0.121811	0.00648562	0.0191953	0.000778274	80.2291	281.2	99104.1	9.66105	2.95055
-155	44	0.0255172	0.0114682	0.0169529	32.1312	0.655341	0.606455	0.0402872	0.0347763	0.350153	0.0437061	1.00624	0.116112	0.00628896	0.0181901	0.000754675	79.6978	279.932	98981.6	8.84571	2.69253
-155	46	0.0282068	0.00953471	0.0198966	31.9757	0.645229	0.63004	0.0404916	0.0289019	0.348529	0.0460826	0.990718	0.11929	0.00593491	0.0179095	0.000712189	78.5214	279.062	98871.8	6.64018	2.43881
-155	48	0.0283921	0.00838674	0.0231467	31.3368	0.644926	0.687614	0.0472031	0.0244267	0.334277	0.0648879	0.990254	0.116855	0.00548603	0.0179011	0.000658323	79.6826	278.261	98751.1	7.75749	2.25229
-155	50	0.0340034	0.00792635	0.029785	31.2476	0.623419	0.715496	0.0543014	0.0202382	0.319926	0.0862911	0.95723	0.117634	0.00512502	0.0173041	0.000615002	80.244	277.613	98692	9.16199	2.03957
-155	52	0.0563505	0.00755934	0.0524895	32.2946	0.593794	0.777569	0.0623354	0.0164084	0.304909	0.117349	0.911742	0.138783	0.00475105	0.0164818	0.000570126	79.3299	277.226	98704.6	8.43442	1.74147
-155	54	0.0816997	0.00725901	0.0999138	33.0583	0.532652	0.82401	0.0780361	0.0115844	0.275104	0.187306	0.817861	0.145949	0.0044464	0.0147847	0.000533567	79.8373	276.946	98711.8	7.86189	1.34626
-155	56	0.0889138	0.00726048	0.117243	32.9438	0.418334	0.718857	0.0792692	0.0111148	0.247581	0.192505	0.642333	0.112651	0.00424594	0.0116116	0.000509513	78.8284	276.371	98698.3	5.35694	1.07494
-155	58	0.118596	0.00599607	0.203219	30.6354	0.333822	0.605519	0.0881087	0.00978002	0.250751	0.220064	0.512568	0.0782252	0.00403805	0.00926582	0.000484566	87.6316	271.739	96424.8	4.88463	1.17915
-155	60	0.0957045	0.0047575	0.346404	30.144	0.246512	0.451806	0.119655	0.0122618	0.338117	0.1923	0.378508	0.0509264	0.00398506	0.00684237	0.000478207	96.6288	265.958	95075.4	3.61452	1.70598
-155	62	0.0734035	0.00649774	0.338499	29.6742	0.160379	0.341779	0.132469	0.013227	0.381793	0.184082	0.246255	0.040892	0.00391198	0.00445161	0.000469438	92.2863	262.345	93938.3	1.96412	1.81231
-155	64	0.065161	0.00289362	0.328012	28.2556	0.131096	0.306506	0.128632	0.00255164	0.394149	0.0927802	0.201292	0.014614	0.00352945	0.00363881	0.000423534	124.26	254.764	96934.3	8.3402	1.36813
-155	66	0.080923	0.00344785	0.327697	28.382	0.113275	0.286902	0.11611	0.00243828	0.312037	0.128722	0.173929	0.0161151	0.0032456	0.00314416	0.000389472	107.789	253.817	96899.7	3.89826	1.41377
-155	68	0.0368168	0.00683934	0.101482	29.7511	0.0799357	0.261744	0.116771	0.00491104	0.264057	0.154602	0.122737	0.0231163	0.00305536	0.00221876	0.000366643	87.0123	254.761	90652.5	1.99251	1.47549
-155	70	0.0391417	0.0035616	0.15211	28.9977	0.0553105	0.263123	0.165311	0.00131579	0.373825	0.0904867	0.0849266	0.00707196	0.00317602	0.00153524	0.000381122	93.3268	249.728	99714	8.09732	1.54028
-155	72	0.0524686	0.00274272	0.0705904	30.0375	0.0428293	0.306656	0.193143	0.00130079	0.39183	0.0554675	0.0657624	0.00538549	0.00372525	0.0011888	0.00044703	90.0123	250.062	101034	12.2443	1.60686
-155	74	0.0390911	0.00339399	0.0164111	30.9055	0.0388659	0.32273	0.213777	0.00360856	0.403118	0.0206446	0.0596767	0.00253645	0.0035741	0.00107879	0.000428892	85.7251	248.326	101307	14.4446	2.27804
-155	76	0.0334015	0.00278481	0.00720223	30.574	0.0365446	0.314589	0.210933	0.00269936	0.39263	0.0129008	0.0561126	0.00159375	0.00324841	0.00101436	0.000389809	83.2447	248.695	101495	15.0408	2.32625
-155	78	0.0299088	0.00320828	0.00552657	30.961	0.0366992	0.282348	0.172949	0.00176089	0.305512	0.0177445	0.0563498	0.00220091	0.00290056	0.00101865	0.000348068	82.7865	248.24	101594	10.5458	2.11818
-155	80	0.033677	0.00322127	0.00234513	31.398	0.0335404	0.302807	0.193611	0.00121751	0.344019	0.0168414	0.0514997	0.0028609	0.00300832	0.000930972	0.000360999	76.8843	248.215	101623	10.641	1.92189
-155	82	0.0447524	0.00394066	0.00154424	31.8966	0.030387	0.365547	0.227893	0.000950228	0.389019	0.0286937	0.0466579	0.00455944	0.00406036	0.000843445	0.000487243	75.6823	248.432	101599	12.937	1.61866
-155	84	0.0471025	0.00396702	0.00158889	31.9331	0.0287511	0.40168	0.249748	0.00372063	0.429476	0.0300135	0.044146	0.00337481	0.0046556	0.000798037	0.000558672	75.5746	248.772	101538	13.9874	1.64171
-155	86	0.0574665	0.00486605	0.00274039	31.796	0.0290385	0.476404	0.279595	0.00528277	0.469959	0.0369017	0.0445873	0.00342083	0.00561271	0.000806015	0.000673525	75.8108	248.077	101432	15.6673	1.63031
-155	88	0.0839556	0.00556149	0.0062225	31.8912	0.0276681	0.579264	0.371522	0.0150538	0.65362	0.042196	0.042483	0.00257581	0.00659887	0.000767976	0.000791865	76.4172	248.382	101080	21.2977	1.8296
-155	89.5	0.0837159	0.00554904	0.00628606	31.8876	0.0276657	0.579067	0.371293	0.0150291	0.651798	0.0434377	0.0424794	0.00265969	0.00659705	0.000767911	0.000791647	77.1015	248.23	101080	19.2781	1.76769
-152.5	-89.5	0.0225138	0.0429268	0.000777135	14.7041	0.0376997	0.381286	0.0080064	5.44053e-07	9.00005e-13	0.00335967	0.0578861	0.00361286	0.00353839	0.00104642	0.000424606	74.6197	244.837	68143.8	2.93889	-0.146883
-152.5	-88	0.02276	0.0433394	0.00078204	14.7338	0.0377116	0.38195	0.0080161	5.10471e-07	1.15319e-12	0.00340309	0.0579044	0.0036685	0.00353904	0.00104675	0.000424685	70.3581	245.393	68144.1	1.39581	-0.446492
-152.5	-86	0.0205065	0.0444024	0.00117674	13.5918	0.0366059	0.418312	0.00689258	1.49677e-06	6.74043e-12	0.00285582	0.0562067	0.00291812	0.00328905	0.00101606	0.000394686	58.8753	258.341	84834.6	0.591072	-1.00453
-152.5	-84	0.0230241	0.0415085	0.000954653	11.2581	0.0357867	0.491735	0.00490345	2.30165e-06	1.07337e-12	0.00196037	0.0549488	0.00215391	0.00281488	0.000993322	0.000337786	82.4353	263.49	96536.7	2.31883	-0.454085
-152.5	-82	0.0334837	0.0447452	0.000838246	11.0689	0.0390397	0.555734	0.00477865	2.70318e-06	7.4955e-13	0.00217764	0.0599437	0.00262813	0.0025796	0.00108362	0.000309552	88.1774	263.469	95776.7	3.80362	-0.290402
-152.5	-80	0.0398968	0.0534138	0.000849139	11.5573	0.0474603	0.541535	0.00596728	4.68595e-06	6.78998e-13	0.00251246	0.072873	0.00371451	0.00282798	0.00131734	0.000339358	86.8565	265.491	97201	2.83653	-0.363931
-152.5	-78	0.0340657	0.0392513	0.000813815	12.2665	0.0610896	0.559462	0.00750359	9.12158e-06	3.17137e-08	0.00239898	0.0938002	0.00539257	0.0029452	0.00169565	0.000353424	88.1894	265.085	92812.9	2.80407	-0.290953
-152.5	-76	0.035788	0.0355252	0.00103262	13.3329	0.112844	0.693651	0.0112615	4.34781e-05	2.20547e-05	0.00379292	0.173267	0.0174826	0.00295654	0.00313219	0.000354785	84.2362	270.175	97376.7	4.35128	-0.251631
-152.5	-74	0.0317668	0.0295885	0.000721459	13.4313	0.185168	0.799134	0.0148187	0.000198267	0.000414176	0.00315799	0.284317	0.0288758	0.00302532	0.00513967	0.000363038	87.6213	270.944	97287.8	7.94757	0.0730387
-152.5	-72	0.0321253	0.0266844	0.000524598	13.4612	0.222071	0.832374	0.018907	0.000639393	0.000757071	0.00295503	0.34098	0.0359143	0.00309645	0.00616398	0.000371575	88.3817	271.696	97229.5	8.19808	0.273244
-152.5	-70	0.0306577	0.0229567	0.000452733	13.3466	0.266561	0.890022	0.0254609	0.00098187	0.000994245	0.00298704	0.409291	0.0434811	0.00322085	0.00739885	0.000386502	89.2945	271.948	97217.8	9.44902	0.42228
-152.5	-68	0.0328499	0.020272	0.000364745	13.3064	0.326122	0.901444	0.0316146	0.00147605	0.00282608	0.00239308	0.500746	0.0485497	0.00314371	0.0090521	0.000377245	90.0083	272.008	97244.5	12.4427	0.609391
-152.5	-66	0.0267923	0.0189253	0.000384337	13.3002	0.371292	0.920224	0.0395542	0.00267339	0.00388719	0.00225455	0.570101	0.0526103	0.00317019	0.0103059	0.000380423	90.9171	272.241	97308.2	13.8203	0.812155
-152.5	-64	0.0259885	0.018188	0.000404011	13.3556	0.481466	0.92793	0.0487885	0.00322407	0.0067194	0.00171264	0.739268	0.054049	0.00318048	0.0133639	0.000381657	92.1336	272.454	97400.9	21.2614	1.07167
-152.5	-62	0.0207372	0.0178249	0.000411607	13.5783	0.606978	0.951626	0.0532483	0.00468621	0.00945217	0.00128684	0.931987	0.0496049	0.00334035	0.0168477	0.000400842	93.3545	272.899	97510.4	26.9616	1.5299
-152.5	-60	0.0161107	0.0196046	0.000447469	13.9618	0.700178	0.967393	0.0522896	0.00629438	0.0117895	0.000939959	1.07509	0.0444123	0.00368566	0.0194347	0.00044228	94.0348	273.695	97671.9	31.8103	1.83354
-152.5	-58	0.0177218	0.0272677	0.000563599	14.4552	0.708769	0.92366	0.0476412	0.00924452	0.0143146	0.0011122	1.08828	0.0467101	0.00405256	0.0196731	0.000486307	92.9015	274.898	97895	27.6273	2.18432
-152.5	-56	0.0208065	0.0381664	0.000744397	14.9133	0.669694	0.887262	0.0406126	0.0119931	0.0153347	0.00135546	1.02828	0.0531738	0.0044847	0.0185885	0.000538164	90.5919	276.832	98104.9	20.0238	2.16385
-152.5	-54	0.0242365	0.0484903	0.000943851	15.1878	0.633335	0.871059	0.0344471	0.0152434	0.014099	0.00156543	0.972456	0.0629186	0.00489606	0.0175793	0.000587527	88.2257	278.904	98310.3	14.4574	2.31865
-152.5	-52	0.0300004	0.0688356	0.00137058	15.6372	0.590107	0.867862	0.0264827	0.0179149	0.0126303	0.00316178	0.906082	0.0811906	0.00514379	0.0163795	0.000617255	83.6794	281.345	98502.4	7.49165	2.41921
-152.5	-50	0.0381469	0.0862257	0.00226522	16.0507	0.572037	0.864623	0.0288952	0.0226595	0.0154452	0.00386608	0.878336	0.0889688	0.00548383	0.0158779	0.000658059	83.7019	282.71	98715.6	8.61504	2.44467
-152.5	-48	0.0449261	0.106458	0.00241535	16.3641	0.541096	0.88319	0.0395627	0.0273743	0.0132649	0.00524168	0.830827	0.101883	0.00617079	0.0150191	0.000740495	82.7558	283.997	98944.4	7.40964	2.26707
-152.5	-46	0.052597	0.130803	0.00235101	16.5666	0.467653	0.835243	0.046982	0.0343042	0.0115756	0.00457539	0.718058	0.106558	0.0066065	0.0129805	0.00079278	83.1694	285.237	99126.5	6.81122	2.22773
-152.5	-44	0.0629941	0.170768	0.0021843	16.4915	0.42506	0.837534	0.0595667	0.0430254	0.00780426	0.00587545	0.65266	0.128577	0.00619599	0.0117983	0.000743518	82.5903	286.245	99305.6	5.92665	2.01891
-152.5	-42	0.0665487	0.203071	0.00221542	16.156	0.3624	0.825375	0.0769654	0.0453682	0.00460596	0.00748504	0.556448	0.137824	0.00580489	0.010059	0.000696587	81.5528	287.26	99424.7	4.14682	1.63914
-152.5	-40	0.0607769	0.25412	0.00255261	16.0041	0.285498	0.766452	0.0907337	0.035122	0.0049998	0.01048	0.438368	0.121422	0.00588531	0.00792449	0.000706238	81.4758	288.316	99451.6	3.96071	1.25576
-152.5	-38	0.0617408	0.314023	0.00280725	15.5918	0.234044	0.720234	0.0904224	0.0339655	0.00433611	0.0136309	0.359364	0.114392	0.00596629	0.0064963	0.000715955	79.6707	289.429	99433.6	3.336	0.97125
-152.5	-36	0.0604327	0.347501	0.00334574	14.9754	0.221052	0.700017	0.0784591	0.026608	0.00384075	0.0171887	0.339414	0.12222	0.00518069	0.00613568	0.000621683	80.8261	290.395	99294.9	2.22868	0.891971
-152.5	-34	0.0635695	0.359659	0.0042098	14.7364	0.242136	0.641274	0.055564	0.0209719	0.00875692	0.0193139	0.371789	0.125261	0.00460072	0.00672091	0.000552087	81.7393	291.53	99086.3	3.13903	1.05267
-152.5	-32	0.0553442	0.373792	0.00510422	14.5314	0.266463	0.59455	0.0384016	0.012617	0.013561	0.0218401	0.409142	0.123851	0.00403815	0.00739615	0.000484578	82.3453	292.784	98841.3	4.9304	0.998403
-152.5	-30	0.0534191	0.398151	0.00554587	14.1854	0.278631	0.539563	0.0255908	0.0094654	0.0174758	0.0241374	0.427825	0.133205	0.00366194	0.0077339	0.000439433	82.7598	293.866	98607.4	3.7028	1.19947
-152.5	-28	0.0484952	0.406047	0.00428715	13.5651	0.299677	0.464176	0.0143063	0.010187	0.0277427	0.0167333	0.460139	0.130667	0.00338201	0.00831805	0.000405841	84.4745	294.833	98354	3.48221	1.86525
-152.5	-26	0.045155	0.459876	0.00373103	13.2597	0.300369	0.429568	0.0077416	0.0107921	0.0372595	0.0112827	0.461202	0.136694	0.00327934	0.00833725	0.000393521	84.2599	296.238	98091.1	2.71386	2.40095
-152.5	-24	0.0453381	0.593572	0.00442033	12.9852	0.25894	0.418399	0.0108553	0.0155423	0.0422336	0.0126447	0.39759	0.15204	0.00318922	0.00718732	0.000382706	81.7238	297.739	97896.4	1.6887	2.12277
-152.5	-22	0.0529388	0.754423	0.00553123	13.1997	0.237163	0.391216	0.0138485	0.0269765	0.0429749	0.0184487	0.364152	0.178158	0.00299258	0.00658286	0.00035911	80.6242	298.818	97737.9	1.34543	2.19418
-152.5	-20	0.0611947	0.827248	0.00972546	13.4049	0.255741	0.412365	0.0145278	0.0527356	0.0484418	0.022898	0.392678	0.200193	0.00285544	0.00709853	0.000342653	80.3372	299.569	97606.9	1.34021	2.647
-152.5	-18	0.0637762	0.882339	0.0134442	13.3465	0.214184	0.402827	0.0223441	0.0712473	0.0339134	0.0366771	0.328869	0.195251	0.00249505	0.00594505	0.000299405	78.6337	300.104	97557	1.03479	2.0112
-152.5	-16	0.0663952	0.900408	0.0180966	13.2587	0.209812	0.396842	0.0242485	0.0959314	0.0309701	0.0329277	0.322157	0.191255	0.00267752	0.00582371	0.000321302	77.3656	300.246	97562.1	0.951705	2.08212
-152.5	-14	0.0517246	0.86734	0.00229492	12.9101	0.243022	0.397833	0.0149827	0.118478	0.0369117	0.0168618	0.373149	0.214943	0.00292443	0.0067455	0.000350931	76.6722	300.343	97549.9	1.04833	2.73065
-152.5	-12	0.0524762	0.820439	0.00214127	12.9025	0.23978	0.391912	0.0132435	0.122017	0.0370529	0.0150282	0.368171	0.21304	0.0029994	0.00665551	0.000359928	77.0807	300.224	97524.9	1.02312	2.76721
-152.5	-10	0.0533292	0.767404	0.00254566	12.5473	0.247385	0.381799	0.00769936	0.129612	0.0402773	0.0112541	0.379848	0.222018	0.00312511	0.00686661	0.000375013	77.084	300.118	97511.2	1.0324	3.10146
-152.5	-8	0.0535361	0.716753	0.00344684	12.1409	0.2628	0.371937	0.0034851	0.140303	0.0448378	0.00751413	0.403517	0.23565	0.00329445	0.00729447	0.000395335	77.08	300.002	97499.6	1.1161	3.54545
-152.5	-6	0.0501676	0.682653	0.0051613	11.7939	0.269428	0.367127	0.00335882	0.142202	0.0473562	0.00625027	0.413694	0.235285	0.00361156	0.00747845	0.000433387	76.4404	299.896	97513.2	1.14657	3.70929
-152.5	-4	0.0480583	0.64061	0.00611567	10.9881	0.275872	0.36768	0.00284112	0.153085	0.0453732	0.0056911	0.423588	0.231158	0.00386247	0.00765731	0.000463497	77.013	299.588	97527	1.20345	3.8315
-152.5	-2	0.0425247	0.630753	0.0059319	10.2524	0.262826	0.369362	0.00593701	0.159143	0.0401704	0.00556793	0.403557	0.220067	0.00370321	0.00729519	0.000444385	77.5556	299.359	97536.3	1.16278	3.65956
-152.5	0	0.0418814	0.597231	0.00628017	9.47582	0.26595	0.391776	0.00926284	0.182431	0.0337992	0.00770857	0.408354	0.220791	0.00351738	0.00738191	0.000422086	79.6385	299.108	97504.3	1.28427	3.42824
-152.5	2	0.0458621	0.544162	0.00696536	9.58953	0.312558	0.411199	0.00613037	0.195164	0.0466057	0.00832804	0.479918	0.208901	0.00310813	0.00867559	0.000372976	81.3994	299.138	97439.7	1.70063	3.53814
-152.5	4	0.036351	0.454429	0.00439923	12.8141	0.440743	0.424417	0.002483	0.150412	0.086103	0.00352397	0.676741	0.164263	0.00244193	0.0122336	0.000293032	81.1309	299.311	97429.6	2.59664	4.27597
-152.5	6	0.0254394	0.521347	0.00270941	16.8922	0.444272	0.339448	0.0070957	0.127267	0.103964	0.00575691	0.682159	0.14639	0.00198473	0.0123316	0.000238167	76.7916	299.551	97577.7	2.30409	4.524
-152.5	8	0.0216853	0.569339	0.0017891	21.0849	0.405754	0.313961	0.0106235	0.128999	0.126458	0.00461248	0.623016	0.159812	0.00206989	0.0112624	0.000248387	74.4305	298.847	97850	1.9867	4.53277
-152.5	10	0.025218	0.605289	0.00117274	25.8317	0.382879	0.33935	0.0216307	0.133228	0.145491	0.00572338	0.587893	0.186664	0.00267512	0.0106275	0.000321014	71.8572	297.964	98160.1	1.8367	4.46494
-152.5	12	0.0351569	0.593997	0.0012524	29.0084	0.340517	0.375596	0.0291454	0.128825	0.15518	0.00855352	0.522848	0.214224	0.00340254	0.00945165	0.000408305	70.0799	297.343	98399.8	1.47572	4.19768
-152.5	14	0.0547351	0.56655	0.00159141	31.5217	0.314956	0.453044	0.0356444	0.117793	0.149337	0.0113349	0.4836	0.254112	0.0041007	0.00874216	0.000492084	67.2906	297.128	98605.4	1.26303	3.77402
-152.5	16	0.0636744	0.528489	0.00279424	33.5248	0.291456	0.45357	0.0233583	0.108093	0.115807	0.0335778	0.447518	0.273442	0.00476869	0.00808988	0.000572243	65.5718	296.81	98790.1	1.09027	3.03132
-152.5	18	0.055175	0.508582	0.0042965	33.9425	0.26888	0.414659	0.0229553	0.101799	0.109464	0.0561542	0.412852	0.269792	0.00525697	0.00746323	0.000630836	66.2425	296.278	98930.1	0.971824	2.67807
-152.5	20	0.0784432	0.486977	0.00499594	33.9524	0.259243	0.441371	0.0323815	0.0804473	0.114203	0.0623699	0.398056	0.277428	0.00569854	0.00719575	0.000683824	65.3816	295.848	99090.2	0.928436	2.41377
-152.5	22	0.187159	0.415475	0.00614249	33.7668	0.275224	0.645505	0.0519493	0.0575774	0.1252	0.0704133	0.422594	0.313874	0.00606409	0.00763933	0.000727691	64.9629	295.286	99239.6	1.16362	2.19076
-152.5	24	0.19128	0.345845	0.00854797	33.1896	0.30278	0.852423	0.0579282	0.0429345	0.161206	0.0783569	0.464904	0.332312	0.00590074	0.00840418	0.000708089	66.4475	294.679	99321.2	1.49904	1.99597
-152.5	26	0.144319	0.30279	0.00709467	32.7215	0.328812	0.855925	0.0506213	0.0414302	0.198127	0.0526927	0.504875	0.339966	0.00578365	0.00912675	0.000694038	69.3206	293.854	99373.5	1.69614	2.20059
-152.5	28	0.0983064	0.234245	0.00841801	32.3072	0.363486	0.85331	0.0451485	0.0467692	0.209891	0.0415423	0.558115	0.340269	0.00567171	0.0100892	0.000680605	72.9263	292.558	99436.6	2.07481	2.38498
-152.5	30	0.0617297	0.163802	0.0114102	32.3042	0.414962	0.754503	0.0368612	0.0550433	0.214385	0.0419959	0.637154	0.316323	0.00575425	0.011518	0.00069051	75.2848	290.959	99519	2.77699	2.6321
-152.5	32	0.0465344	0.115338	0.0142859	32.306	0.45184	0.637353	0.0311621	0.0620839	0.234356	0.0508283	0.693779	0.272455	0.00584134	0.0125416	0.000700961	76.3088	289.269	99579.2	4.46011	2.77149
-152.5	34	0.0427099	0.0741642	0.0170652	31.7816	0.50629	0.570365	0.0261091	0.0680982	0.278282	0.0423543	0.777384	0.223006	0.00581084	0.014053	0.000697301	77.0673	287.495	99592.2	5.98294	3.0324
-152.5	36	0.0365868	0.0533984	0.016387	31.4935	0.558922	0.547125	0.0250512	0.0648448	0.302333	0.0341164	0.858198	0.17976	0.00594689	0.0155139	0.000713627	78.0431	285.96	99519.1	7.53571	3.17724
-152.5	38	0.0303089	0.0353501	0.016505	30.8087	0.610003	0.548611	0.0269051	0.0616588	0.323044	0.0285278	0.936631	0.141123	0.00599768	0.0169317	0.000719721	78.9454	284.47	99388.8	9.11712	3.24739
-152.5	40	0.0271685	0.0221211	0.0182658	29.9683	0.675638	0.577908	0.0291679	0.0541703	0.362056	0.0280196	1.03741	0.126089	0.00603736	0.0187535	0.000724484	80.1015	282.83	99251.9	9.76314	3.11028
-152.5	42	0.0251961	0.0145635	0.0205006	30.4168	0.663106	0.588707	0.0358504	0.0427774	0.361113	0.0374751	1.01817	0.117896	0.00613763	0.0184057	0.000736515	80.9973	281.338	99115.6	10.6082	2.86558
-152.5	44	0.0270241	0.0120385	0.0215072	31.4882	0.617057	0.593874	0.0408397	0.0340566	0.33934	0.0471262	0.947462	0.116504	0.00617361	0.0171275	0.000740833	80.2739	280.185	99004.2	9.80759	2.5996
-152.5	46	0.0310788	0.00960704	0.0241645	31.0627	0.626009	0.619767	0.0390583	0.0297006	0.353697	0.0471276	0.961208	0.118894	0.00595224	0.017376	0.000714269	78.7124	279.324	98925.6	7.78343	2.37143
-152.5	48	0.037164	0.00879523	0.0265598	30.8168	0.627505	0.662649	0.0420879	0.0265744	0.337894	0.0643069	0.963504	0.122137	0.00560116	0.0174175	0.00067214	78.7242	278.554	98855.9	6.95549	2.25365
-152.5	50	0.0459287	0.00865803	0.0351503	31.2527	0.59029	0.696423	0.0518214	0.0213473	0.319654	0.0873008	0.906362	0.123511	0.00512751	0.0163845	0.000615301	78.5646	277.897	98823.5	7.15991	1.99452
-152.5	52	0.0710681	0.0081142	0.0635077	32.2779	0.553391	0.767256	0.0636549	0.0178128	0.294731	0.136136	0.849706	0.143283	0.00472914	0.0153603	0.000567497	78.5597	277.478	98827.9	6.31428	1.69146
-152.5	54	0.0834364	0.00787497	0.0939671	32.9567	0.505997	0.807821	0.0799681	0.0129503	0.266592	0.19515	0.776935	0.147451	0.00442561	0.0140448	0.000531073	79.1433	277.144	98832.9	7.09755	1.3751
-152.5	56	0.083658	0.00768455	0.107422	32.7813	0.439204	0.752887	0.0839673	0.0110322	0.250455	0.209982	0.674377	0.119284	0.00424093	0.0121909	0.000508912	77.8002	276.793	98828.4	6.40758	1.1088
-152.5	58	0.132273	0.00809556	0.307224	31.6713	0.368355	0.623052	0.0843204	0.0122415	0.259722	0.266505	0.565592	0.0921104	0.00416634	0.0102243	0.000499961	80.2358	274.571	97874.7	5.98616	1.04747
-152.5	60	0.145022	0.00879034	0.727188	30.0162	0.24416	0.462322	0.0928411	0.0161785	0.253529	0.290174	0.374897	0.0659848	0.00402613	0.0067771	0.000483136	83.4905	269.851	95632.2	3.02969	1.41241
-152.5	62	0.0686778	0.008624	0.806714	28.076	0.155762	0.319505	0.177353	0.0144581	0.54496	0.337244	0.239165	0.0521646	0.00371514	0.00432345	0.000445817	83.5744	262.683	88995.7	2.33337	1.99185
-152.5	64	0.0681518	0.00451397	0.454191	28.0114	0.131781	0.301628	0.136073	0.00468199	0.394189	0.196819	0.202344	0.0286593	0.00354039	0.00365782	0.000424846	103.921	256.239	95560.9	2.25773	1.47214
-152.5	66	0.0732282	0.0036248	0.345928	28.4408	0.11136	0.28375	0.11867	0.00195165	0.317357	0.158463	0.170988	0.0194853	0.00323729	0.003091	0.000388474	105.362	253.453	96200.5	3.49361	1.34181
-152.5	68	0.0339638	0.00570578	0.171749	29.1306	0.0737779	0.252432	0.124719	0.00423935	0.29679	0.183411	0.113283	0.0213336	0.00298413	0.00204784	0.000358095	89.9385	254.129	90930.7	2.06858	1.48075
-152.5	70	0.0413502	0.0038089	0.254772	28.9548	0.0536902	0.260444	0.158145	0.00116434	0.358358	0.12295	0.0824388	0.00800869	0.00313233	0.00149026	0.00037588	91.9549	250.023	99746.3	7.14495	1.41332
-152.5	72	0.0418171	0.00285908	0.0593791	30.3365	0.0431665	0.301997	0.185581	0.00132831	0.368781	0.048964	0.0662801	0.0051118	0.00370479	0.00119816	0.000444575	89.8855	249.87	101061	11.968	1.64983
-152.5	74	0.0379732	0.00359506	0.0121231	31.1315	0.0387614	0.321356	0.211798	0.00326779	0.393834	0.0193222	0.0595164	0.00257364	0.00359174	0.00107589	0.000431008	86.228	248.031	101344	14.4252	2.26046
-152.5	76	0.0343641	0.00295094	0.00480555	30.8006	0.0365626	0.314115	0.207875	0.00270302	0.380751	0.0134358	0.0561401	0.00177135	0.00331883	0.00101486	0.00039826	83.1637	248.339	101534	14.7119	2.32354
-152.5	78	0.0311295	0.00351826	0.00415127	31.1989	0.0367498	0.283733	0.170414	0.00132956	0.295738	0.0192795	0.0564275	0.00249216	0.00293632	0.00102005	0.000352359	81.897	248.046	101628	10.3788	2.00985
-152.5	80	0.0320351	0.00327234	0.00202845	31.5269	0.0340414	0.300547	0.188437	0.00098193	0.328251	0.016987	0.0522689	0.00294301	0.00298167	0.000944878	0.0003578	76.7252	248.035	101649	11.2806	1.86473
-152.5	82	0.0424863	0.00388275	0.00142763	31.8313	0.0307576	0.357681	0.223283	0.000770894	0.381088	0.0257906	0.0472269	0.00440055	0.00392211	0.000853732	0.000470653	76.1612	248.242	101617	13.176	1.62679
-152.5	84	0.0473857	0.00417492	0.00148719	32.0242	0.0291757	0.394804	0.245613	0.00316333	0.423623	0.0300629	0.0447979	0.00361149	0.00453208	0.000809823	0.00054385	75.4295	248.709	101548	13.6389	1.62677
-152.5	86	0.0585778	0.00532735	0.00258317	31.9992	0.0292051	0.476171	0.278848	0.00498805	0.469345	0.0385404	0.0448431	0.00367906	0.00565123	0.000810638	0.000678147	75.7267	248.016	101436	15.5403	1.61543
-152.5	88	0.0839286	0.00556402	0.00623088	31.8906	0.027668	0.579232	0.371484	0.0150467	0.653706	0.0420664	0.0424829	0.00256701	0.006599	0.000767973	0.00079188	76.4889	248.349	101080	21.3576	1.82917
-152.5	89.5	0.0837159	0.00554904	0.00628605	31.8876	0.0276657	0.579067	0.371293	0.0150291	0.651798	0.0434376	0.0424794	0.00265968	0.00659705	0.000767911	0.000791647	77.1015	248.23	101080	19.2781	1.76769
-150	-89.5	0.0225138	0.0429267	0.000777194	14.7041	0.0376997	0.381286	0.0080064	5.44053e-07	9.00005e-13	0.00335967	0.0578861	0.00361286	0.00353839	0.00104642	0.000424606	74.6197	244.837	68143.8	2.93889	-0.146883
-150	-88	0.0227416	0.0432746	0.000783714	14.7311	0.0377109	0.381902	0.00801535	5.1267e-07	1.17657e-12	0.00339705	0.0579034	0.00366133	0.00353894	0.00104673	0.000424672	69.9047	245.526	68143.9	1.33812	-0.465506
-150	-86	0.0215033	0.0443372	0.00115576	13.6269	0.0367711	0.423778	0.00686513	1.47367e-06	6.46915e-12	0.00290045	0.0564602	0.00300134	0.00328945	0.00102064	0.000394734	59.7248	258.324	84583.4	0.594003	-1.00394
-150	-84	0.0219697	0.0414733	0.000939161	11.3721	0.0356811	0.493772	0.00491486	2.30047e-06	1.0375e-12	0.00196525	0.0547867	0.00219937	0.00285027	0.000990392	0.000342033	82.8507	263.305	95862	2.48277	-0.431918
-150	-82	0.030253	0.0461626	0.000839826	11.2028	0.0383002	0.547155	0.00491234	2.8291e-06	7.26667e-13	0.00230106	0.0588081	0.00271904	0.00265065	0.00106309	0.000318078	88.4864	263.214	94734.5	3.88177	-0.265473
-150	-80	0.0385997	0.0553526	0.000863063	11.6848	0.0466201	0.545267	0.00613541	4.64825e-06	7.54533e-13	0.00263825	0.071583	0.00381943	0.00287956	0.00129402	0.000345548	85.7226	265.352	96060	2.79439	-0.387542
-150	-78	0.0352548	0.0486305	0.00086194	12.4953	0.0567591	0.573824	0.00759997	8.37054e-06	6.58109e-13	0.00299928	0.087151	0.00560563	0.00297825	0.00157545	0.00035739	87.096	265.194	92743.3	3.14731	-0.297557
-150	-76	0.0392006	0.0363682	0.001049	12.9824	0.0970494	0.677244	0.0108293	2.61637e-05	2.03108e-06	0.00353273	0.149015	0.0128944	0.00300471	0.00269378	0.000360566	85.5126	269.79	97267.4	3.90607	-0.28204
-150	-74	0.0326124	0.0310462	0.000720085	13.403	0.174124	0.802015	0.0155155	0.000188794	0.000284469	0.00329612	0.26736	0.0289841	0.0030543	0.00483313	0.000366516	87.4068	271.014	97323	7.44141	0.0248634
-150	-72	0.0335063	0.0278775	0.000587265	13.4413	0.210626	0.818287	0.0197003	0.000590303	0.000774531	0.00297072	0.323406	0.0355326	0.0031399	0.00584628	0.000376789	87.8186	271.791	97269.6	7.0477	0.19597
-150	-70	0.0298416	0.0235818	0.000435751	13.2931	0.252815	0.884905	0.0267457	0.000870728	0.000902912	0.00265723	0.388186	0.0421789	0.00324726	0.00701733	0.000389672	88.895	272.065	97254.3	8.32182	0.322536
-150	-68	0.0285015	0.0215829	0.000364727	13.2237	0.321248	0.92881	0.0343409	0.00143023	0.00268621	0.00216946	0.493261	0.046784	0.0032147	0.0089168	0.000385764	90.1441	272.084	97274.8	12.7239	0.561832
-150	-66	0.0260986	0.0210474	0.000372463	13.1762	0.361939	0.930567	0.0395354	0.00219517	0.00336375	0.00207535	0.555741	0.0516746	0.00319968	0.0100463	0.000383961	90.6342	272.317	97340.7	14.0329	0.695893
-150	-64	0.0249757	0.0194303	0.000383526	13.3018	0.445418	0.93804	0.0480718	0.00333067	0.00456901	0.00216794	0.683918	0.056666	0.00327171	0.0123634	0.000392605	91.9883	272.521	97428.3	18.3422	1.07145
-150	-62	0.0199597	0.0178557	0.000408738	13.5317	0.578172	0.962524	0.0543802	0.00501832	0.00785445	0.00143779	0.887756	0.0463767	0.00345139	0.0160482	0.000414166	93.4954	272.86	97530.8	25.4426	1.51654
-150	-60	0.016234	0.0190947	0.00045288	13.9559	0.666793	0.994125	0.0590334	0.00567215	0.0101783	0.0012264	1.02383	0.0443204	0.00391685	0.018508	0.000470022	94.3326	273.494	97683.1	30.6126	1.72613
-150	-58	0.0171362	0.0254902	0.000562145	14.4408	0.696081	0.95502	0.0552403	0.00863785	0.0124138	0.00138951	1.0688	0.0447156	0.00418813	0.019321	0.000502576	93.591	274.532	97910	28.9117	2.04903
-150	-56	0.0184634	0.0360936	0.000726297	14.7986	0.667453	0.906078	0.0448899	0.0114078	0.0132186	0.00147183	1.02484	0.0520722	0.00444088	0.0185263	0.000532905	91.566	276.43	98129.5	22.7605	2.15916
-150	-54	0.0237156	0.0478614	0.000922327	15.1331	0.620161	0.859941	0.0338771	0.0135282	0.0115492	0.00239564	0.952228	0.0659588	0.0046234	0.0172137	0.000554808	88.4797	278.771	98329.5	14.332	2.16127
-150	-52	0.0290297	0.0651188	0.00134886	15.6062	0.587788	0.85799	0.0282696	0.0178537	0.0118005	0.00310177	0.90252	0.0752505	0.00490535	0.0163151	0.000588642	85.0513	280.965	98519	8.35776	2.51296
-150	-50	0.0385316	0.0829321	0.00219443	15.8586	0.574407	0.859364	0.0320486	0.0214002	0.0140148	0.00400422	0.881975	0.0864151	0.00524961	0.0159437	0.000629954	84.0232	282.53	98728.5	9.8456	2.42822
-150	-48	0.0447638	0.102277	0.00230341	15.9864	0.531082	0.850293	0.0373148	0.0290858	0.0127545	0.0040664	0.815451	0.0980223	0.00568609	0.0147411	0.000682331	83.3977	283.845	98951.4	8.01826	2.41873
-150	-46	0.0543502	0.124239	0.00206319	15.9997	0.471796	0.8077	0.0448918	0.0373132	0.0108256	0.00342128	0.724421	0.102898	0.00586577	0.0130955	0.000703893	84.4675	284.953	99139.5	7.73926	2.42858
-150	-44	0.0641448	0.161212	0.00206939	15.902	0.430869	0.822359	0.0590185	0.0452953	0.00752298	0.00507807	0.661578	0.124089	0.00566622	0.0119595	0.000679946	83.3794	285.951	99324.5	6.63424	2.12043
-150	-42	0.0647422	0.198502	0.00202891	15.6665	0.35375	0.793067	0.0731443	0.0461862	0.00478194	0.00678678	0.543166	0.13119	0.00553515	0.00981894	0.000664218	83.6675	287.017	99417.8	4.25157	1.75371
-150	-40	0.0607654	0.250587	0.00249846	15.6616	0.273371	0.753372	0.0892119	0.0382441	0.00382557	0.010064	0.419749	0.121223	0.00601814	0.0075879	0.000722177	82.2261	288.273	99459.7	3.6333	1.28134
-150	-38	0.0652362	0.319299	0.00279581	15.2127	0.225047	0.742528	0.0954621	0.037394	0.00278205	0.0132429	0.345549	0.120198	0.00620181	0.00624656	0.000744217	78.8563	289.432	99473.3	2.05011	0.896698
-150	-36	0.0646128	0.357956	0.00287077	14.7665	0.209859	0.694111	0.0794156	0.0236516	0.00420597	0.0167352	0.322229	0.122806	0.00525581	0.00582501	0.000630698	79.6102	290.521	99329.9	1.91055	0.777315
-150	-34	0.0689274	0.348952	0.00356092	14.4826	0.247307	0.618962	0.0530033	0.0188978	0.014415	0.0151459	0.379728	0.120828	0.00456968	0.00686443	0.000548362	81.3793	291.605	99113.9	3.89899	0.948833
-150	-32	0.0548256	0.361984	0.00428704	14.2615	0.254607	0.583125	0.0366796	0.0108664	0.0150153	0.0184299	0.390937	0.123257	0.00380812	0.00706706	0.000456974	82.0256	292.72	98890.2	3.00419	0.989766
-150	-30	0.0492442	0.368327	0.00548452	13.8906	0.256737	0.520887	0.0205473	0.00879176	0.0145843	0.0192037	0.394208	0.128972	0.00344031	0.00712619	0.000412837	83.1024	293.902	98623.9	2.07818	1.27785
-150	-28	0.0464664	0.427807	0.00471266	13.3854	0.257689	0.433088	0.0109017	0.00919417	0.0250762	0.0158894	0.395669	0.126031	0.00305104	0.0071526	0.000366125	84.1506	295.122	98351.9	2.18685	1.87458
-150	-26	0.0436699	0.52323	0.00388493	13.0924	0.255236	0.395105	0.00834711	0.0104717	0.0365374	0.0137118	0.391903	0.136312	0.00296483	0.00708453	0.00035578	83.2602	296.695	98096.2	1.96083	2.13221
-150	-24	0.0482208	0.680906	0.00392162	13.2965	0.231855	0.37855	0.0114436	0.0188114	0.0420875	0.0153141	0.356002	0.158962	0.00304474	0.00643554	0.000365369	81.6004	298.023	97921.6	1.40633	2.05711
-150	-22	0.0580464	0.779961	0.00492394	13.9267	0.245192	0.371828	0.00849022	0.0380893	0.0489184	0.0155351	0.37648	0.199084	0.00299097	0.00680572	0.000358916	80.9818	298.842	97799.3	1.31626	2.59296
-150	-20	0.0641421	0.858426	0.00931472	14.1752	0.246416	0.386517	0.0117805	0.0639873	0.0491503	0.0228667	0.37836	0.210892	0.00280652	0.0068397	0.000336782	79.2758	299.604	97713.5	1.17094	2.67624
-150	-18	0.0761932	0.944252	0.0204886	14.3427	0.211083	0.384651	0.0210194	0.0866112	0.0423227	0.0423867	0.324109	0.209877	0.00260372	0.00585899	0.000312446	76.6134	300.141	97593.7	0.901573	2.14368
-150	-16	0.0601814	0.945995	0.00541681	13.9513	0.225748	0.384464	0.0172126	0.103502	0.0395828	0.0242953	0.346626	0.216453	0.00276943	0.00626604	0.000332332	75.4716	300.366	97660.4	0.913452	2.41593
-150	-14	0.0578657	0.92042	0.00336983	14.0923	0.268309	0.409848	0.0132067	0.120768	0.0494172	0.0157752	0.411975	0.24468	0.00298627	0.00744738	0.000358352	75.2717	300.367	97636.6	1.07899	2.98218
-150	-12	0.0571047	0.843899	0.00292243	13.8524	0.270492	0.414745	0.0115065	0.123221	0.0437552	0.0139293	0.415328	0.240603	0.00314993	0.00750798	0.000377992	75.7267	300.261	97598.4	1.10222	3.03556
-150	-10	0.0553985	0.780774	0.00289098	13.2699	0.273668	0.415034	0.00735503	0.129825	0.0428141	0.0109208	0.420205	0.240405	0.00332137	0.00759614	0.000398564	76.0644	300.156	97563.5	1.11339	3.22088
-150	-8	0.0539774	0.714268	0.00290952	12.7049	0.280616	0.397665	0.00461546	0.137009	0.0465758	0.00684008	0.430873	0.23822	0.0034837	0.007789	0.000418044	76.5469	299.933	97550.6	1.18163	3.58992
-150	-6	0.0484323	0.664444	0.00325714	12.1716	0.28024	0.377125	0.00385434	0.139906	0.0456954	0.00554434	0.430295	0.227699	0.00377502	0.00777855	0.000453003	76.5683	299.735	97555.5	1.21282	3.77156
-150	-4	0.0467611	0.617926	0.00407415	11.2234	0.282643	0.371061	0.00358989	0.152118	0.0438785	0.00432381	0.433985	0.224918	0.00406355	0.00784526	0.000487626	77.5251	299.42	97555.9	1.2721	3.88922
-150	-2	0.0446258	0.613941	0.00604322	10.5126	0.273503	0.364748	0.00553225	0.161249	0.042158	0.00533754	0.419952	0.21547	0.00402742	0.00759157	0.000483291	77.9359	299.199	97567.9	1.26472	3.80672
-150	0	0.0445964	0.600116	0.00718428	9.76889	0.271288	0.385151	0.00926021	0.184975	0.0382834	0.00674596	0.41655	0.220625	0.00384173	0.00753008	0.000461007	80.025	298.936	97537.8	1.36189	3.5814
-150	2	0.0445148	0.545524	0.00692253	9.49675	0.295619	0.405064	0.00668742	0.195297	0.0416189	0.00843041	0.453909	0.206418	0.00340327	0.00820543	0.000408392	81.6835	298.964	97477.8	1.57912	3.55888
-150	4	0.0355448	0.452068	0.00486445	12.6379	0.407468	0.428564	0.00257411	0.15285	0.0796071	0.00447464	0.625649	0.165121	0.00268919	0.01131	0.000322703	80.9693	299.246	97461.7	2.31358	4.22427
-150	6	0.0274876	0.513186	0.00319175	16.5886	0.440777	0.341787	0.00303952	0.131234	0.101943	0.00472886	0.676793	0.150094	0.00218506	0.0122345	0.000262207	77.4582	299.439	97584.9	2.29789	4.63037
-150	8	0.0207268	0.574412	0.00225991	20.1253	0.389514	0.301081	0.0101565	0.13061	0.120154	0.00666172	0.598081	0.143574	0.00201474	0.0108117	0.000241768	74.8421	298.895	97834.3	1.92351	4.50378
-150	10	0.018694	0.606102	0.00169514	24.6374	0.348339	0.300449	0.012922	0.138918	0.139196	0.00723172	0.534859	0.168402	0.00242243	0.00966877	0.000290692	73.0299	297.987	98123.7	1.62098	4.40475
-150	12	0.0213195	0.608716	0.00152027	28.2294	0.327382	0.322682	0.0137989	0.15045	0.149578	0.00994183	0.50268	0.212184	0.00319779	0.00908707	0.000383735	71.0341	297.213	98393.2	1.38268	4.19768
-150	14	0.0229715	0.577769	0.00189646	31.018	0.303063	0.357236	0.0185679	0.138501	0.144158	0.0139595	0.465339	0.244743	0.00397106	0.00841204	0.000476527	68.2356	296.82	98623.4	1.13974	3.83839
-150	16	0.0234208	0.533526	0.00257764	33.2111	0.27778	0.402087	0.0253032	0.110855	0.113016	0.036629	0.426518	0.264159	0.0047498	0.00771027	0.000569976	66.116	296.507	98816.1	0.998362	2.99388
-150	18	0.0239505	0.492942	0.00378368	33.4297	0.256259	0.406417	0.0288242	0.0943049	0.0971534	0.057665	0.393474	0.260686	0.00532726	0.00711292	0.000639272	66.3276	295.972	98965.6	0.918933	2.53608
-150	20	0.0257358	0.460619	0.00420939	33.604	0.244893	0.429166	0.0326599	0.0762641	0.0940697	0.0698136	0.376021	0.267493	0.0059178	0.00679743	0.000710136	65.5999	295.487	99130.2	0.851546	2.30762
-150	22	0.0478189	0.407052	0.00393653	32.5002	0.266938	0.491959	0.0385578	0.0603722	0.112378	0.0665764	0.409871	0.295999	0.00594532	0.00740934	0.000713438	64.9356	295.014	99273.9	0.92763	2.16638
-150	24	0.0844536	0.340919	0.00634139	32.0916	0.29811	0.66631	0.051147	0.0438976	0.158191	0.0751448	0.457734	0.311343	0.00548661	0.00827457	0.000658393	67.4577	294.42	99319	1.26998	2.09194
-150	26	0.099603	0.289745	0.00777475	31.9965	0.339676	0.772209	0.0478014	0.0398241	0.197759	0.0614464	0.521556	0.336332	0.00530665	0.00942829	0.000636798	70.0734	293.652	99365.8	1.6404	2.14429
-150	28	0.0799321	0.223074	0.00818477	31.5337	0.388297	0.79032	0.0396291	0.0457452	0.206095	0.042999	0.596211	0.336504	0.00523448	0.0107779	0.000628138	73.9177	292.458	99408.2	2.11775	2.46595
-150	30	0.061042	0.162566	0.0110323	31.7992	0.433418	0.733762	0.0332326	0.0500716	0.235619	0.0358971	0.665494	0.309235	0.00550186	0.0120303	0.000660224	76.0452	291.036	99477.5	2.80083	2.74465
-150	32	0.0459032	0.11845	0.0123771	32.4956	0.460882	0.638714	0.0288477	0.0570816	0.243717	0.0416282	0.707663	0.273694	0.00587173	0.0127926	0.000704607	76.7644	289.454	99536	3.84321	2.88816
-150	34	0.0406796	0.0820598	0.0148656	32.185	0.49331	0.556381	0.0274659	0.0616916	0.278015	0.0394264	0.757454	0.225446	0.00601735	0.0136927	0.000722082	77.3481	287.725	99549.8	5.56997	3.03579
-150	36	0.0344662	0.0555115	0.014598	31.334	0.553435	0.523612	0.0220356	0.0623596	0.313283	0.0317453	0.849773	0.178041	0.00602037	0.0153616	0.000722444	78.5187	286.123	99483.5	7.18749	3.21041
-150	38	0.0278614	0.0364938	0.0149342	30.5407	0.604497	0.53046	0.0239226	0.0601965	0.324812	0.0320193	0.928176	0.141446	0.00592642	0.0167789	0.000711171	79.6421	284.77	99344.4	9.03442	3.24965
-150	40	0.0261459	0.0236943	0.0178664	29.5858	0.654163	0.56767	0.0318269	0.0500629	0.346603	0.0333221	1.00444	0.12115	0.0058178	0.0181574	0.000698136	81.3544	283.105	99204.2	11.7002	3.07847
-150	42	0.0253412	0.0158849	0.0201322	29.8757	0.629329	0.598035	0.0412958	0.0396436	0.352243	0.0414095	0.966305	0.116658	0.00589357	0.0174681	0.000707229	81.8715	281.477	99116	11.3616	2.77073
-150	44	0.0278467	0.0124262	0.0223093	30.8893	0.592538	0.617147	0.0451071	0.0325844	0.34625	0.0533877	0.909814	0.123296	0.00607696	0.0164469	0.000729235	81.5396	280.479	99004.6	10.398	2.48717
-150	46	0.0298806	0.00978227	0.0232057	30.48	0.60453	0.655336	0.0446524	0.0277885	0.361499	0.0488669	0.928227	0.125528	0.00584528	0.0167798	0.000701433	80.9015	279.649	98927.1	9.28935	2.26824
-150	48	0.0377065	0.00883513	0.0273458	30.5844	0.603691	0.690747	0.0449321	0.0258628	0.34624	0.0645609	0.92694	0.127331	0.00558949	0.0167565	0.000670739	80.2829	278.854	98905	8.66673	2.12281
-150	50	0.0523095	0.00808777	0.0397065	31.0348	0.605062	0.746934	0.0568687	0.0224812	0.347778	0.0945842	0.929044	0.127477	0.00528659	0.0167945	0.000634391	79.5063	278.239	98893.2	7.33711	1.94326
-150	52	0.0711293	0.00782848	0.0655554	32.1267	0.564507	0.815302	0.0789809	0.0178619	0.31519	0.150197	0.866775	0.146523	0.00490197	0.0156689	0.000588236	79.2542	277.804	98897.6	6.84492	1.69338
-150	54	0.082959	0.00820284	0.0931655	32.7711	0.513307	0.816587	0.0861073	0.0159945	0.282157	0.19045	0.788159	0.152449	0.00456001	0.0142477	0.000547201	80.1466	277.334	98910	7.59495	1.45889
-150	56	0.0799362	0.00918504	0.0849108	33.0415	0.468878	0.763643	0.0885102	0.0132531	0.27009	0.197631	0.71994	0.127722	0.00427363	0.0130145	0.000512836	78.9069	276.974	98933.1	8.07191	1.23381
-150	58	0.103686	0.0117244	0.171546	32.8848	0.39851	0.643716	0.0806821	0.0180118	0.244461	0.259826	0.611894	0.126181	0.00418833	0.0110614	0.0005026	74.555	276.675	98977.6	5.58901	1.1832
-150	60	0.123803	0.00913395	0.765363	29.7452	0.274334	0.494582	0.099631	0.0146464	0.280464	0.325993	0.421227	0.0710054	0.00391462	0.00761463	0.000469754	85.3196	270.512	95345.9	3.90623	1.5099
-150	62	0.149002	0.00642085	1.78472	25.6583	0.186468	0.357137	0.216589	0.0338211	0.683467	0.294938	0.286313	0.056721	0.00357313	0.00517575	0.000428775	79.1168	264.999	92833.4	1.79304	2.33589
-150	64	0.12111	0.00481416	1.09181	26.1993	0.148103	0.315266	0.169795	0.00834481	0.522673	0.326432	0.227406	0.0404215	0.00346137	0.00411087	0.000415365	89.0223	258.024	92626.9	1.93467	1.71468
-150	66	0.0705862	0.00397842	0.433515	27.9799	0.115666	0.284215	0.128921	0.0017869	0.356903	0.177422	0.177599	0.0225866	0.00319924	0.0032105	0.000383909	105.952	252.844	95439.2	4.2237	1.31236
-150	68	0.0384894	0.00622563	0.319864	29.1839	0.0757537	0.256291	0.128659	0.00431383	0.309904	0.203796	0.116316	0.0257752	0.00305876	0.00210268	0.000367051	89.398	254.116	89650.9	2.3533	1.48928
-150	70	0.053712	0.00399424	0.578737	28.5858	0.0526347	0.257389	0.152556	0.00222513	0.356151	0.159595	0.0808181	0.0101387	0.00313749	0.00146097	0.000376499	90.8478	251.113	99467.3	5.5592	1.3846
-150	72	0.0385716	0.00276198	0.0514979	30.6343	0.0436825	0.297475	0.180317	0.00116967	0.347006	0.0409494	0.0670725	0.00466768	0.00361651	0.00121248	0.000433981	90.2028	249.976	101085	11.4168	1.69239
-150	74	0.0377721	0.00387189	0.0071564	31.4392	0.0387387	0.319023	0.207798	0.0027105	0.379027	0.0174771	0.0594814	0.00262526	0.00357959	0.00107526	0.000429551	86.2014	247.717	101385	14.3321	2.22217
-150	76	0.0351109	0.00319959	0.00297836	31.0453	0.0365631	0.312948	0.20417	0.00241944	0.367521	0.013876	0.0561409	0.00203581	0.00338642	0.00101487	0.000406371	82.8624	247.762	101577	14.4056	2.29122
-150	78	0.0320655	0.00366238	0.00310215	31.312	0.0365199	0.286695	0.170793	0.000991356	0.292618	0.0189042	0.0560747	0.00261764	0.00298007	0.00101367	0.000357609	81.2382	247.751	101661	10.5103	1.92609
-150	80	0.0316354	0.00337819	0.00175153	31.5917	0.0347716	0.300023	0.184257	0.000910575	0.317001	0.0177211	0.0533902	0.0031595	0.00300205	0.000965147	0.000360246	77.103	247.868	101672	10.9932	1.82227
-150	82	0.0409367	0.00391177	0.0013341	31.7622	0.0311053	0.351509	0.219821	0.000696911	0.375702	0.0243389	0.0477607	0.00414825	0.00382227	0.000863381	0.000458673	76.5753	248.097	101633	13.285	1.64372
-150	84	0.0481486	0.00440258	0.00141477	32.1488	0.0295489	0.391363	0.243945	0.00258912	0.422104	0.0298412	0.045371	0.00383812	0.00445961	0.000820182	0.000535153	75.2059	248.661	101556	13.311	1.61913
-150	86	0.0596607	0.00580208	0.00249399	32.2125	0.0293199	0.476608	0.278211	0.00461301	0.468456	0.0404917	0.0450194	0.00398935	0.00570689	0.000813827	0.000684827	75.6643	247.97	101439	15.3514	1.59517
-150	88	0.0839166	0.0055678	0.00622648	31.8907	0.0276687	0.579214	0.371458	0.0150404	0.653566	0.0421892	0.042484	0.00257047	0.00659917	0.000767994	0.000791901	76.5571	248.318	101080	21.3354	1.82719
-150	89.5	0.0837159	0.00554904	0.00628605	31.8876	0.0276657	0.579067	0.371293	0.0150291	0.651798	0.0434375	0.0424794	0.00265967	0.00659705	0.000767911	0.000791647	77.1015	248.23	101080	19.2781	1.76769
-147.5	-89.5	0.0225138	0.0429267	0.000777263	14.7041	0.0376997	0.381286	0.0080064	5.44053e-07	9.00005e-13	0.00335967	0.0578861	0.00361285	0.00353839	0.00104642	0.000424606	74.6197	244.837	68143.8	2.93889	-0.146883
-147.5	-88	0.0227152	0.0431838	0.000784737	14.7279	0.0377102	0.381843	0.00801445	5.15494e-07	1.17858e-12	0.00338896	0.0579022	0.00365169	0.00353885	0.00104671	0.000424662	69.8159	245.589	68143.7	1.3285	-0.467259
-147.5	-86	0.0225518	0.0448959	0.00112295	13.71	0.0369325	0.428054	0.00687019	1.39759e-06	5.86173e-12	0.00299507	0.0567081	0.00313784	0.00329217	0.00102512	0.000395061	61.1568	257.851	83751.9	0.61944	-0.987314
-147.5	-84	0.0204054	0.041425	0.000930008	11.4399	0.0354769	0.491461	0.00493682	2.29499e-06	1.02546e-12	0.00189796	0.0544731	0.00211348	0.00288421	0.000984724	0.000346105	83.0123	263.142	95162.4	2.59815	-0.4191
-147.5	-82	0.0269598	0.0490678	0.000852302	11.3666	0.0376094	0.53448	0.00505913	2.94916e-06	6.95468e-13	0.00245613	0.0577474	0.00281739	0.00270728	0.00104391	0.000324874	88.9865	262.95	93969.6	4.10533	-0.226519
-147.5	-80	0.0372304	0.0583519	0.000876121	11.8731	0.0448988	0.546697	0.00622119	4.49324e-06	7.67768e-13	0.00284439	0.0689399	0.00394066	0.00292606	0.00124624	0.000351127	85.2777	264.974	94752.7	2.84737	-0.389092
-147.5	-78	0.0344218	0.0584308	0.000918922	12.8614	0.0498946	0.576824	0.00742109	6.60257e-06	7.3324e-13	0.00369507	0.0766108	0.00574292	0.00302917	0.00138491	0.000363501	84.8754	264.905	91550	2.91912	-0.354527
-147.5	-76	0.037064	0.0440092	0.00113579	13.0411	0.0771587	0.6569	0.0101902	1.55276e-05	1.97396e-06	0.0038099	0.118473	0.00932058	0.00304838	0.00214167	0.000365805	83.9489	269.304	96712.7	2.7084	-0.402362
-147.5	-74	0.0332257	0.0325121	0.000868363	13.2768	0.156105	0.782124	0.016067	0.000136478	0.000215475	0.0036438	0.239692	0.0240373	0.00302485	0.00433297	0.000362982	87.7041	270.965	97360.7	6.92265	-0.0146731
-147.5	-72	0.0324398	0.0293572	0.000555064	13.3971	0.201568	0.806874	0.0206463	0.000587757	0.000640374	0.002835	0.309498	0.0348201	0.00309628	0.00559487	0.000371553	87.1395	271.845	97307.6	6.23982	0.113353
-147.5	-70	0.0280915	0.0236729	0.00040442	13.1848	0.245839	0.89231	0.0283963	0.000839165	0.000817939	0.00249585	0.377474	0.0427794	0.00319884	0.00682369	0.000383861	88.9717	272.156	97286.2	7.92042	0.271177
-147.5	-68	0.0280299	0.0212311	0.000346081	13.0996	0.31951	0.939744	0.0380398	0.0015324	0.00234319	0.00187864	0.490593	0.04431	0.00320562	0.00886857	0.000384675	90.2888	272.18	97302	12.1353	0.548081
-147.5	-66	0.0255174	0.0213601	0.000411221	13.0698	0.369208	0.950579	0.0414075	0.00220391	0.00347134	0.00181963	0.566902	0.0491996	0.0031841	0.010248	0.000382092	90.5883	272.382	97372	14.8797	0.683137
-147.5	-64	0.0222154	0.0190313	0.000373332	13.2497	0.444126	0.960449	0.0493646	0.00321837	0.00427659	0.00166344	0.681935	0.0566368	0.00325987	0.0123275	0.000391185	92.351	272.56	97461.3	17.7753	1.07892
-147.5	-62	0.0186457	0.018366	0.000400272	13.4863	0.546895	0.960017	0.05348	0.00494913	0.00671272	0.00121843	0.839731	0.0471083	0.00346199	0.01518	0.000415439	93.33	272.901	97566.8	23.7797	1.4337
-147.5	-60	0.0181971	0.0208405	0.000448593	13.9406	0.630613	0.970915	0.0592194	0.00534794	0.00876188	0.0011998	0.968276	0.0450986	0.00390707	0.0175038	0.000468849	94.0179	273.456	97715.9	28.8533	1.64554
-147.5	-58	0.0170202	0.0268437	0.000551996	14.4135	0.672279	0.966309	0.059729	0.00778702	0.0109277	0.00143228	1.03225	0.0450281	0.00427983	0.0186603	0.00051358	93.6229	274.349	97934	29.6625	1.89845
-147.5	-56	0.0175927	0.0336286	0.000679624	14.6742	0.671551	0.920639	0.0491619	0.0110734	0.0118485	0.00145891	1.03114	0.0483229	0.00438818	0.0186401	0.000526581	92.1365	276.141	98158.4	25.3082	2.12367
-147.5	-54	0.0236035	0.0463187	0.000893122	15.011	0.614566	0.860995	0.0329448	0.0142247	0.0101899	0.00210729	0.943636	0.0687014	0.00441401	0.0170583	0.000529681	87.4906	279.018	98333.2	11.3011	2.24411
-147.5	-52	0.029334	0.0631558	0.00123224	15.4188	0.575145	0.840979	0.0295628	0.0169652	0.0113279	0.00262439	0.883109	0.0763076	0.00471975	0.0159642	0.00056637	84.9201	281.053	98516.9	9.24166	2.36014
-147.5	-50	0.0378034	0.0813309	0.00207412	15.583	0.578172	0.849082	0.0323408	0.0213723	0.012601	0.00383852	0.887756	0.085678	0.00510522	0.0160482	0.000612626	83.8767	282.616	98728.5	9.94549	2.51714
-147.5	-48	0.0443457	0.100054	0.00218166	15.5763	0.530086	0.821801	0.0355975	0.0295796	0.012521	0.00325748	0.813922	0.0912292	0.00537344	0.0147135	0.000644813	84.1842	283.874	98943	9.36527	2.56077
-147.5	-46	0.0543394	0.123142	0.00194762	15.452	0.48295	0.792532	0.0449206	0.0387238	0.0104695	0.00303432	0.741547	0.102117	0.00535217	0.0134051	0.000642261	84.9165	284.856	99147.3	8.63389	2.49787
-147.5	-44	0.0645015	0.157176	0.00197318	15.3554	0.438517	0.806248	0.0591553	0.0454766	0.00776641	0.00478866	0.673322	0.118785	0.00548722	0.0121718	0.000658467	84.3237	285.791	99322.6	6.83298	2.18665
-147.5	-42	0.0648657	0.194805	0.00179659	15.3013	0.362645	0.783752	0.0671444	0.0483102	0.00480951	0.00617871	0.556824	0.129256	0.00575126	0.0100658	0.000690151	83.954	287.031	99411	4.35696	1.94835
-147.5	-40	0.0674828	0.247839	0.00230081	15.491	0.286035	0.766261	0.0827597	0.0485405	0.00450589	0.00876508	0.439193	0.127784	0.00642708	0.00793939	0.000771249	82.3505	288.242	99469	3.33746	1.44586
-147.5	-38	0.068261	0.314264	0.00217517	15.0013	0.225157	0.762495	0.0975278	0.0361323	0.00434977	0.0117799	0.345718	0.125524	0.00610375	0.00624962	0.00073245	79.6952	289.509	99452.4	2.21337	0.839221
-147.5	-36	0.0719001	0.324321	0.00262483	14.4677	0.23515	0.682043	0.0718931	0.0293705	0.0118022	0.013235	0.361061	0.121649	0.00500252	0.00652699	0.000600303	80.9712	290.57	99303	3.13688	1.04102
-147.5	-34	0.0709676	0.330968	0.00329116	14.3344	0.246783	0.621822	0.0495638	0.0181639	0.0166701	0.0137953	0.378924	0.124354	0.004313	0.00684989	0.00051756	82.2434	291.539	99121.6	3.94327	1.08125
-147.5	-32	0.0562873	0.3461	0.0040695	14.0621	0.243044	0.588012	0.0352499	0.011973	0.0168472	0.0154749	0.373183	0.130426	0.00372721	0.00674612	0.000447265	82.6952	292.604	98912.7	2.1545	1.11865
-147.5	-30	0.052158	0.378035	0.00529497	13.3	0.249556	0.521842	0.0183254	0.0103838	0.0179011	0.0146228	0.383182	0.136179	0.00322748	0.00692688	0.000387298	84.542	293.789	98632.2	2.12411	1.552
-147.5	-28	0.0470662	0.468933	0.0049597	12.8044	0.220177	0.425164	0.00967181	0.0100605	0.0215581	0.0145369	0.338071	0.142547	0.00267971	0.00611139	0.000321565	84.2242	295.484	98339.2	1.73181	1.87521
-147.5	-26	0.0459139	0.588563	0.00328485	13.0642	0.222314	0.366462	0.00681554	0.0136268	0.0309785	0.0130566	0.341353	0.151056	0.00249315	0.00617072	0.000299178	84.2957	296.938	98093	1.68463	2.27394
-147.5	-24	0.0497648	0.706168	0.00306096	13.9079	0.213067	0.349949	0.00714054	0.0241996	0.0395547	0.0123377	0.327154	0.178147	0.00256664	0.00591405	0.000307996	81.6078	298.163	97975.1	1.19015	2.47208
-147.5	-22	0.0534115	0.803007	0.00347517	14.2963	0.236152	0.352037	0.00614088	0.0398077	0.0442358	0.0113581	0.3626	0.205143	0.00248734	0.0065548	0.00029848	80.0144	298.9	97899.9	1.18226	2.91738
-147.5	-20	0.05477	0.895806	0.00405986	14.3506	0.216254	0.345285	0.00949338	0.0646732	0.0409189	0.0190827	0.332048	0.213701	0.00238632	0.00600252	0.000286358	78.2092	299.583	97823.6	0.946073	2.75653
-147.5	-18	0.061233	0.953424	0.00518089	14.4433	0.209412	0.358336	0.0143889	0.0849712	0.0434467	0.0231103	0.321542	0.221141	0.00260063	0.00581258	0.000312075	75.6417	300.021	97807.6	0.839517	2.55137
-147.5	-16	0.0644242	0.950075	0.00633326	14.9549	0.201874	0.383894	0.0207676	0.0987551	0.037514	0.0288896	0.309968	0.22419	0.00285153	0.00560336	0.000342184	74.9145	300.139	97775.6	0.790332	2.09582
-147.5	-14	0.0610819	0.892858	0.00478824	14.9661	0.271093	0.407068	0.0108911	0.119597	0.0527698	0.0157351	0.41625	0.253306	0.00307558	0.00752465	0.00036907	74.2717	300.222	97739.3	1.0472	3.14727
-147.5	-12	0.0602788	0.847107	0.00438907	14.7449	0.283635	0.419986	0.0100852	0.123998	0.0497493	0.0131212	0.435508	0.250447	0.00324054	0.00787279	0.000388865	74.0697	300.219	97698.8	1.09908	3.19667
-147.5	-10	0.0577435	0.796443	0.00398482	14.1526	0.284109	0.433031	0.00803504	0.12789	0.0450077	0.0115592	0.436237	0.248198	0.00343956	0.00788595	0.000412747	74.3883	300.176	97646.4	1.09143	3.15797
-147.5	-8	0.055583	0.717148	0.00415393	13.3751	0.289661	0.424021	0.00466845	0.133462	0.0491594	0.00729294	0.444761	0.241336	0.00362145	0.00804004	0.000434574	75.4629	299.898	97617.1	1.1627	3.45611
-147.5	-6	0.0497325	0.659171	0.0036643	12.6264	0.293373	0.396533	0.00417187	0.13736	0.0484813	0.00560733	0.450461	0.226849	0.00390821	0.00814308	0.000468986	76.565	299.581	97601.8	1.2689	3.74597
-147.5	-4	0.0463467	0.606364	0.00361571	11.5275	0.289275	0.381387	0.00455943	0.150523	0.0439101	0.00407212	0.444168	0.221986	0.0042449	0.00802933	0.000509387	77.9308	299.23	97593.5	1.32635	3.85005
-147.5	-2	0.0431831	0.594011	0.00447577	10.7076	0.278053	0.366772	0.00504012	0.162114	0.0394895	0.00399444	0.426938	0.2114	0.00428506	0.00771786	0.000514207	78.2207	299.033	97604.6	1.31496	3.87632
-147.5	0	0.0448074	0.587758	0.00671517	9.88531	0.274264	0.375195	0.00624809	0.185966	0.036493	0.00533518	0.421119	0.215671	0.00410437	0.00761267	0.000492524	80.1076	298.799	97575.8	1.3825	3.66361
-147.5	2	0.044635	0.546431	0.00838115	9.37896	0.280276	0.393912	0.0088109	0.19334	0.0370541	0.00794238	0.430351	0.200952	0.00370985	0.00777956	0.000445182	81.7341	298.828	97515.6	1.50993	3.53243
-147.5	4	0.0345627	0.467234	0.00584381	12.3097	0.370532	0.424799	0.00348875	0.151437	0.0711906	0.0046756	0.568934	0.162645	0.00291405	0.0102848	0.000349686	80.7609	299.202	97490.3	2.02139	4.05847
-147.5	6	0.0269217	0.509681	0.00398104	16.4284	0.42171	0.350968	0.00235981	0.129683	0.0957571	0.00486084	0.647516	0.146727	0.0024361	0.0117053	0.000292332	77.5197	299.431	97594.4	2.18048	4.63175
-147.5	8	0.0209786	0.56822	0.00317974	19.3696	0.37307	0.296416	0.00653344	0.127561	0.109873	0.00788416	0.572832	0.139116	0.00206652	0.0103552	0.000247982	75.3855	298.91	97821.2	1.82175	4.48145
-147.5	10	0.0172198	0.584039	0.00255784	23.1525	0.321132	0.279121	0.0084325	0.129648	0.131284	0.00824688	0.493084	0.146728	0.00200963	0.00891359	0.000241156	74.8323	297.972	98072	1.50676	4.30873
-147.5	12	0.0175111	0.58111	0.00251535	26.8417	0.310335	0.304925	0.0109002	0.147	0.144197	0.0105894	0.476505	0.183782	0.00266401	0.00861389	0.000319682	73.2151	297.098	98344	1.35724	4.1267
-147.5	14	0.0171893	0.576263	0.00214294	30.1433	0.284631	0.324618	0.0134839	0.145269	0.135344	0.0179144	0.437037	0.213043	0.0032706	0.00790043	0.000392472	69.5099	296.63	98613.1	1.08865	3.75884
-147.5	16	0.018675	0.538135	0.00305293	32.3478	0.257992	0.358089	0.0200204	0.121291	0.113019	0.0412848	0.396135	0.232666	0.00388497	0.00716103	0.000466197	67.2706	296.215	98825.4	0.926513	3.01534
-147.5	18	0.0203301	0.485456	0.00394205	32.5772	0.237254	0.387411	0.0308568	0.0932912	0.0938303	0.0595678	0.364293	0.233076	0.00472149	0.00658541	0.000566579	67.1987	295.68	98985.3	0.873795	2.54839
-147.5	20	0.0225547	0.444972	0.00428833	31.7897	0.241865	0.402331	0.0261306	0.0777207	0.0915535	0.0708446	0.371372	0.244833	0.00504223	0.00671337	0.000605068	67.6297	295.056	99136.9	0.857568	2.42481
-147.5	22	0.0245359	0.41004	0.00363296	31.4274	0.255785	0.424113	0.0240257	0.0657493	0.108931	0.0618339	0.392745	0.279063	0.00533914	0.00709975	0.000640697	67.4778	294.564	99270.4	0.87933	2.28466
-147.5	24	0.0417146	0.362076	0.00482629	31.8805	0.278935	0.533059	0.0398428	0.0494327	0.139598	0.0663086	0.428291	0.299911	0.00532942	0.00774232	0.00063953	68.8469	294.201	99317.8	1.12306	2.06171
-147.5	26	0.0604026	0.300333	0.0084605	32.4611	0.310453	0.667405	0.0453823	0.0391656	0.170102	0.066008	0.476686	0.325186	0.00510346	0.00861717	0.000612415	70.6731	293.594	99362.8	1.4344	1.90863
-147.5	28	0.0648144	0.231542	0.0098666	32.6124	0.354575	0.705404	0.0368924	0.044184	0.178193	0.0524863	0.544433	0.335282	0.00488073	0.00984184	0.000585688	72.8703	292.527	99426.3	1.74417	2.16586
-147.5	30	0.0589952	0.168847	0.0129632	32.7922	0.406541	0.692646	0.0332696	0.0468755	0.209888	0.0421981	0.624224	0.305351	0.00492507	0.0112843	0.000591008	75.8848	291.199	99458.2	2.57804	2.54438
-147.5	32	0.0470214	0.12614	0.0132626	33.3574	0.438093	0.637312	0.0290539	0.0523406	0.211777	0.0406439	0.672671	0.274905	0.00537695	0.01216	0.000645234	77.4949	289.805	99481.2	3.09552	2.78689
-147.5	34	0.0428702	0.0891964	0.017094	32.9645	0.48202	0.569508	0.0261506	0.0585799	0.246684	0.0400147	0.74012	0.237347	0.00566762	0.0133793	0.000680114	78.8368	288.103	99482.3	4.37301	2.96518
-147.5	36	0.0368351	0.0639951	0.017266	31.8289	0.53741	0.524311	0.0219706	0.0611318	0.293567	0.0343422	0.825167	0.189421	0.00566178	0.0149167	0.000679414	79.4341	286.466	99431.4	5.67282	3.15518
-147.5	38	0.0287826	0.0424307	0.016835	30.826	0.597086	0.525465	0.0245713	0.0583297	0.309562	0.0334466	0.916798	0.14185	0.00555547	0.0165732	0.000666656	80.6914	284.986	99307.4	7.77585	3.26378
-147.5	40	0.025248	0.0276214	0.018981	29.7478	0.648976	0.551547	0.0307633	0.0488563	0.321158	0.0417016	0.996472	0.115037	0.00552016	0.0180135	0.000662419	82.3733	283.433	99159.3	10.8702	3.16088
-147.5	42	0.0257677	0.0198324	0.022001	29.7754	0.626774	0.578462	0.0441723	0.0383301	0.333887	0.0475056	0.962382	0.109615	0.00551458	0.0173972	0.00066175	83.4661	281.789	99074.1	14.2435	2.88888
-147.5	44	0.0282547	0.0148228	0.0247549	30.3532	0.576001	0.609935	0.0517527	0.0304473	0.33894	0.0516964	0.884423	0.123706	0.00574242	0.0159879	0.000689091	83.0253	280.841	98988.6	11.8508	2.4997
-147.5	46	0.0293024	0.0113803	0.0250366	30.0118	0.579329	0.652264	0.0487454	0.0279204	0.35857	0.0485905	0.889533	0.127443	0.00567944	0.0160803	0.000681533	82.2231	280.149	98919.9	10.1408	2.23972
-147.5	48	0.0370321	0.00969903	0.0313198	30.3058	0.578374	0.695912	0.048894	0.0259927	0.351595	0.0637231	0.888066	0.128223	0.00550488	0.0160538	0.000660586	81.4947	279.308	98923.7	9.93486	2.10353
-147.5	50	0.0560433	0.00851273	0.0479512	30.7903	0.581035	0.771847	0.0603793	0.0239593	0.349438	0.103942	0.892152	0.138809	0.00532428	0.0161277	0.000638913	80.9793	278.566	98929.5	9.35405	1.89902
-147.5	52	0.0728018	0.0080371	0.0792437	31.8093	0.562225	0.84462	0.0898678	0.0185205	0.343552	0.159581	0.86327	0.15713	0.00508887	0.0156055	0.000610664	80.7332	278.117	98936.6	8.89237	1.67993
-147.5	54	0.082268	0.00861826	0.0972159	32.3916	0.520105	0.833955	0.0941954	0.0184396	0.311683	0.190426	0.798596	0.156952	0.00470924	0.0144364	0.000565109	81.1637	277.647	98967.2	8.70328	1.52772
-147.5	56	0.077297	0.0107515	0.0895089	33.064	0.459818	0.759264	0.090925	0.017653	0.27191	0.203499	0.706029	0.140514	0.00433035	0.012763	0.000519642	79.2575	277.236	99012.7	7.7939	1.33337
-147.5	58	0.0832536	0.0131729	0.128602	33.3195	0.394943	0.642573	0.0784045	0.0191304	0.232074	0.252503	0.606416	0.136123	0.00412793	0.0109623	0.000495352	74.1427	277.105	99057.9	5.8669	1.31918
-147.5	60	0.0918711	0.0132665	0.213723	32.5629	0.291567	0.508592	0.0659139	0.0168211	0.184684	0.280449	0.447688	0.0956153	0.00402082	0.00809296	0.000482499	74.1192	274.47	97809.9	3.28641	1.18882
-147.5	62	0.0759971	0.0107976	0.4778	29.8175	0.209503	0.376638	0.131765	0.00586582	0.399369	0.286749	0.321682	0.0790314	0.00357037	0.00581511	0.000428444	86.3759	261.652	86747.3	2.75528	1.65662
-147.5	64	0.171786	0.00545325	1.76969	25.3949	0.159445	0.326718	0.205375	0.0155397	0.621353	0.202225	0.244821	0.0396787	0.00323587	0.00442568	0.000388304	83.439	259.28	90645.6	2.29928	2.11896
-147.5	66	0.0786382	0.00397025	0.446686	27.3348	0.120922	0.280784	0.134703	0.00298926	0.377637	0.173567	0.18567	0.0268779	0.00307985	0.0033564	0.000369582	101.627	253.768	95787.2	2.90834	1.53843
-147.5	68	0.0344753	0.00588831	0.111635	29.6055	0.0793911	0.26231	0.124004	0.0023587	0.288013	0.15428	0.121901	0.0262378	0.00318367	0.00220364	0.000382041	91.8105	253.15	89278.2	2.65467	1.48276
-147.5	70	0.0572191	0.00414472	0.447249	29.1028	0.0522734	0.257591	0.144894	0.00406218	0.317643	0.193482	0.0802633	0.0115447	0.00315314	0.00145094	0.000378376	88.7118	252.593	98185.2	3.65449	1.45622
-147.5	72	0.0388958	0.00316894	0.0431562	31.0091	0.0438393	0.294289	0.175184	0.00103034	0.334762	0.0401483	0.0673132	0.00474376	0.00357077	0.00121684	0.000428492	89.5696	250.003	101119	10.9928	1.65179
-147.5	74	0.0386828	0.00410201	0.0049599	31.6228	0.038662	0.318593	0.205571	0.00236129	0.369476	0.0182082	0.0593637	0.00278746	0.00358391	0.00107313	0.000430069	84.9895	247.426	101432	13.9257	2.19059
-147.5	76	0.0366358	0.00360362	0.00235903	31.2385	0.036436	0.312575	0.201407	0.00175416	0.356678	0.0142316	0.0559457	0.00222616	0.0034325	0.00101134	0.0004119	81.7845	247.208	101622	14.1665	2.18233
-147.5	78	0.0339226	0.0039745	0.00226748	31.4265	0.0363741	0.292243	0.173457	0.000858533	0.294642	0.0176924	0.0558507	0.00277359	0.0030484	0.00100963	0.000365807	80.8073	247.371	101695	11.0198	1.87473
-147.5	80	0.0304931	0.00328526	0.00153549	31.3803	0.0348698	0.299469	0.183467	0.00095884	0.314192	0.0169759	0.0535409	0.00326123	0.00303388	0.000967872	0.000364065	77.4759	247.619	101694	10.9376	1.84758
-147.5	82	0.0392258	0.00376518	0.00124495	31.6437	0.0313365	0.34581	0.216942	0.000641077	0.372571	0.0228848	0.0481158	0.00369678	0.0037296	0.000869801	0.000447552	76.8619	247.912	101646	13.6413	1.68051
-147.5	84	0.048069	0.0044875	0.00136072	32.2559	0.0299117	0.388022	0.242564	0.0021097	0.421861	0.0279829	0.0459281	0.00387913	0.00437519	0.000830253	0.000525023	75.0999	248.546	101563	13.3889	1.6301
-147.5	86	0.0607152	0.00620785	0.00244564	32.3975	0.0294076	0.477209	0.277719	0.00423091	0.468504	0.0416775	0.045154	0.00420945	0.00576174	0.000816259	0.000691409	75.6205	247.949	101441	15.4548	1.58384
-147.5	88	0.0838879	0.00556781	0.00622303	31.89	0.0276685	0.579188	0.371434	0.0150348	0.653704	0.0419985	0.0424837	0.002556	0.00659921	0.000767987	0.000791905	76.6335	248.293	101080	21.3964	1.82693
-147.5	89.5	0.0837159	0.00554904	0.00628604	31.8876	0.0276657	0.579067	0.371293	0.0150291	0.651798	0.0434374	0.0424794	0.00265966	0.00659705	0.000767911	0.000791647	77.1015	248.23	101080	19.2781	1.76769
-145	-89.5	0.0225138	0.0429266	0.000777342	14.7041	0.0376997	0.381286	0.0080064	5.44053e-07	9.00005e-13	0.00335967	0.0578861	0.00361285	0.00353839	0.00104642	0.000424606	74.6197	244.837	68143.8	2.93889	-0.146883
-145	-88	0.0226915	0.0430945	0.000784516	14.725	0.0377094	0.381792	0.00801366	5.18243e-07	1.17131e-12	0.00338085	0.057901	0.00364228	0.00353878	0.00104669	0.000424654	69.9044	245.61	68143.5	1.37957	-0.454611
-145	-86	0.0234979	0.0459337	0.00108973	13.8136	0.0370785	0.430827	0.00689387	1.27929e-06	5.02729e-12	0.00313615	0.0569324	0.00331872	0.00329666	0.00102918	0.000395599	63.2822	257.015	82580.6	0.669418	-0.949873
-145	-84	0.0194976	0.0415109	0.00093202	11.5416	0.0352239	0.48909	0.00496593	2.26656e-06	1.02254e-12	0.00186699	0.0540847	0.0020751	0.00291255	0.000977702	0.000349506	82.9817	262.966	94434.7	2.61708	-0.415245
-145	-82	0.0251612	0.0525639	0.000870344	11.5067	0.0370031	0.523874	0.00519965	3.08464e-06	6.93805e-13	0.00261939	0.0568165	0.00296944	0.00273671	0.00102709	0.000328405	89.1871	262.993	93834.4	4.20494	-0.213353
-145	-80	0.0359927	0.0611342	0.000883776	11.9832	0.0435879	0.54426	0.00626059	4.43644e-06	7.59153e-13	0.00297124	0.0669272	0.00398636	0.00295173	0.00120986	0.000354208	85.4917	264.535	93544.5	2.84181	-0.378257
-145	-78	0.0337114	0.065501	0.000958689	13.1052	0.0449559	0.574372	0.00712876	4.70084e-06	8.90141e-13	0.00420871	0.0690277	0.00569828	0.00306565	0.00124783	0.000367877	82.2118	264.22	89486.3	2.47754	-0.434653
-145	-76	0.0351066	0.0579194	0.00120878	13.1761	0.058847	0.617095	0.00892688	9.02046e-06	1.27994e-06	0.00462795	0.0903568	0.00775532	0.00307629	0.0016334	0.000369155	81.1037	267.608	93893	1.94855	-0.509981
-145	-74	0.0330029	0.0339381	0.00116936	13.1587	0.139338	0.750209	0.0156152	0.000101135	0.000167803	0.00414096	0.213947	0.0203372	0.00299691	0.00386756	0.000359629	87.5138	270.842	97404.3	6.19716	-0.0727798
-145	-72	0.0306656	0.0316209	0.000613499	13.5168	0.198573	0.810266	0.0209756	0.000546911	0.000541789	0.00312761	0.3049	0.03591	0.0030436	0.00551175	0.000365232	86.6497	271.823	97346	6.18446	0.0650344
-145	-70	0.0266551	0.0246249	0.00052491	13.2119	0.243186	0.893522	0.0283899	0.000887655	0.000750886	0.00284886	0.373401	0.0439177	0.00312392	0.00675005	0.00037487	88.8717	272.176	97319.4	7.29607	0.230721
-145	-68	0.0266597	0.021427	0.000371476	13.0967	0.307699	0.93514	0.0370612	0.00122744	0.00192691	0.00202828	0.472457	0.0460233	0.0031776	0.00854073	0.000381312	90.4923	272.242	97328.3	11.9449	0.494922
-145	-66	0.0240675	0.0209304	0.000348148	13.0363	0.371704	0.974843	0.042595	0.0017666	0.00355106	0.00176382	0.570733	0.049697	0.00316896	0.0103173	0.000380275	90.5388	272.44	97403.4	14.9896	0.630873
-145	-64	0.0220849	0.0183874	0.000334015	13.1924	0.437359	0.977809	0.0503	0.00297809	0.00438674	0.00142531	0.671544	0.0543766	0.0032334	0.0121397	0.000388008	92.4352	272.604	97503.4	17.6802	1.01031
-145	-62	0.0192737	0.0194725	0.000390213	13.4602	0.512428	0.965486	0.053514	0.00457148	0.00631891	0.00128022	0.786809	0.0457299	0.00347949	0.0142233	0.000417538	93.1233	272.946	97619	21.6897	1.37528
-145	-60	0.0194329	0.0233088	0.000455554	13.9585	0.605219	0.963597	0.0563177	0.00518693	0.00833406	0.00145287	0.929285	0.0476259	0.00388625	0.0167989	0.000466351	93.3548	273.548	97768.5	27.2574	1.57181
-145	-58	0.0174837	0.0283178	0.000552798	14.3757	0.667963	0.973244	0.0597974	0.00699477	0.0102271	0.00146954	1.02563	0.0458137	0.00427291	0.0185405	0.00051275	93.4059	274.388	97971.7	30.3187	1.85477
-145	-56	0.0195586	0.0344663	0.000737335	14.6041	0.659082	0.930084	0.047732	0.00954578	0.0106894	0.00178279	1.01199	0.0561972	0.00431192	0.018294	0.00051743	91.614	276.45	98170.3	23.1943	1.98347
-145	-54	0.0234757	0.0461389	0.00086777	14.7954	0.624663	0.869164	0.0328406	0.0140281	0.0103457	0.00180778	0.959141	0.0665476	0.0042625	0.0173386	0.000511501	88.4147	278.833	98354.1	14.0829	2.30264
-145	-52	0.0294102	0.0606391	0.00136071	15.1108	0.591359	0.838942	0.0303446	0.0173645	0.011827	0.00227089	0.908004	0.0725135	0.00456255	0.0164142	0.000547506	86.072	280.933	98528.8	11.7936	2.41502
-145	-50	0.0353136	0.0793026	0.00239153	15.2906	0.589667	0.849078	0.0334232	0.0212132	0.0129357	0.00360458	0.905406	0.0818233	0.00495933	0.0163672	0.00059512	84.9366	282.634	98728.4	12.6196	2.47546
-145	-48	0.0440355	0.0988933	0.0021031	15.1964	0.544274	0.814204	0.0379054	0.0309597	0.0122423	0.00265423	0.835708	0.0918377	0.0051523	0.0151073	0.000618276	84.9745	283.914	98944.7	11.4724	2.61319
-145	-46	0.0557745	0.122523	0.0017527	15.013	0.499729	0.790887	0.0481486	0.039891	0.00977	0.00293669	0.76731	0.103239	0.00515504	0.0138708	0.000618604	85.6702	284.792	99154	10.2388	2.50188
-145	-44	0.063108	0.156849	0.00182522	15.1519	0.44478	0.797491	0.0580295	0.0424824	0.00712035	0.00458249	0.682938	0.120329	0.00551738	0.0123456	0.000662086	84.659	285.836	99318	7.27611	2.22929
-145	-42	0.0680798	0.190769	0.00160551	15.0949	0.377218	0.790014	0.0640214	0.0485789	0.00536665	0.00530196	0.5792	0.13106	0.00574368	0.0104703	0.000689242	83.8343	287.025	99419.7	4.84454	1.94344
-145	-40	0.0721675	0.244609	0.00208804	15.2962	0.302205	0.788366	0.0791166	0.0434583	0.00664891	0.00763657	0.464022	0.130708	0.00597948	0.00838823	0.000717537	82.08	288.243	99474.9	3.44941	1.37296
-145	-38	0.0714671	0.275542	0.00202325	14.5751	0.259478	0.768472	0.0879764	0.0331129	0.00837857	0.0091936	0.398416	0.120672	0.00540618	0.00720226	0.000648742	82.4955	289.568	99386.2	3.47404	1.1213
-145	-36	0.0724274	0.28618	0.00280773	14.1425	0.264657	0.660417	0.0579899	0.0326142	0.0159799	0.00905965	0.406368	0.120225	0.00440165	0.00734601	0.000528198	83.5551	290.633	99246.1	4.74932	1.44665
-145	-34	0.0693097	0.302173	0.00343969	13.9121	0.261053	0.613247	0.0431746	0.0202109	0.0154648	0.0110297	0.400834	0.125987	0.0038625	0.00724598	0.0004635	83.4008	291.64	99094.6	4.12951	1.38944
-145	-32	0.0543998	0.33136	0.00385984	13.6898	0.250558	0.556684	0.0291782	0.0131608	0.0148454	0.0114804	0.38472	0.129968	0.00328798	0.00695467	0.000394557	83.6376	292.767	98884.6	2.32813	1.44338
-145	-30	0.0476707	0.383478	0.00526935	13.1822	0.241979	0.484451	0.0142782	0.0093461	0.0148697	0.013608	0.371547	0.134305	0.00276774	0.00671654	0.000332129	84.4434	294.252	98596.8	1.94309	1.62114
-145	-28	0.047568	0.508637	0.00490701	13.1875	0.216863	0.3919	0.00682114	0.0110229	0.0199491	0.0147796	0.332983	0.152081	0.00233862	0.00601941	0.000280635	83.8724	296.028	98320.5	1.54597	2.05008
-145	-26	0.0472896	0.65441	0.0030631	13.5052	0.217475	0.340244	0.00511702	0.0158664	0.0285041	0.012387	0.333922	0.169366	0.00226397	0.00603639	0.000271677	83.538	297.227	98146.6	1.56514	2.52731
-145	-24	0.0497674	0.768214	0.00288872	14.0779	0.221579	0.333132	0.00711807	0.0251023	0.0352463	0.0139682	0.340224	0.192545	0.00222176	0.00615031	0.000266611	81.3323	298.163	98067.4	1.37639	2.53474
-145	-22	0.0507444	0.863658	0.00286506	14.3724	0.210202	0.325623	0.00618255	0.0415241	0.0377183	0.0142801	0.322756	0.209845	0.00205624	0.00583453	0.000246749	79.3359	298.865	98004.6	1.0007	2.93014
-145	-20	0.0551784	0.93595	0.0028298	14.6831	0.209373	0.325978	0.00631137	0.0685424	0.0401465	0.018012	0.321482	0.22451	0.00215982	0.0058115	0.000259178	76.8494	299.465	97961.2	0.862299	2.97522
-145	-18	0.0597352	0.923932	0.0026026	14.916	0.210799	0.351858	0.0107217	0.0860636	0.0432858	0.0177554	0.323673	0.227654	0.002532	0.00585111	0.00030384	75.0618	299.739	97938.4	0.821241	2.75339
-145	-16	0.0623311	0.899248	0.00424086	15.544	0.20753	0.376807	0.0145364	0.0993716	0.039977	0.0257797	0.318652	0.225912	0.00287814	0.00576035	0.000345376	74.4192	299.845	97893.8	0.772131	2.33532
-145	-14	0.0590756	0.849099	0.00280045	15.6904	0.27171	0.3987	0.00750868	0.11793	0.0568851	0.0100257	0.417198	0.246577	0.00317019	0.00754178	0.000380422	73.7186	299.979	97841.2	1.02182	3.32428
-145	-12	0.0580213	0.815955	0.00257573	15.4252	0.284706	0.41546	0.00864093	0.119333	0.0507684	0.00888915	0.437153	0.24354	0.00331023	0.00790253	0.000397228	72.9831	300.063	97797.9	1.07184	3.34451
-145	-10	0.0594637	0.789727	0.00403557	14.857	0.280613	0.430892	0.00895168	0.125022	0.0445823	0.0112271	0.430868	0.242058	0.00351348	0.0077889	0.000421618	72.829	300.104	97743.7	1.03593	3.17043
-145	-8	0.0569669	0.702985	0.00512651	13.9653	0.289903	0.438038	0.00556734	0.130786	0.0474141	0.00846568	0.445133	0.236209	0.00367794	0.00804677	0.000441353	74.6034	299.822	97683.7	1.12116	3.33733
-145	-6	0.0511529	0.644123	0.00464077	12.9988	0.302032	0.41867	0.0045231	0.137542	0.0493806	0.00590223	0.463755	0.227014	0.00399817	0.00838341	0.000479781	76.4006	299.445	97651.6	1.28479	3.68734
-145	-4	0.0489995	0.604365	0.00459381	11.8514	0.29522	0.396843	0.00521219	0.152478	0.0458854	0.00463343	0.453296	0.222816	0.00439979	0.00819434	0.000527974	78.233	299.052	97633.6	1.36247	3.78839
-145	-2	0.0453219	0.588923	0.00488883	10.9974	0.280863	0.374389	0.00495694	0.165763	0.0409206	0.00421301	0.431253	0.213614	0.00449102	0.00779585	0.000538922	78.8959	298.835	97633.4	1.35063	3.84506
-145	0	0.0445334	0.579363	0.00543588	9.98702	0.273245	0.374719	0.00523375	0.191341	0.0340903	0.00437598	0.419555	0.214279	0.00433142	0.0075844	0.00051977	80.4573	298.643	97607.5	1.38261	3.66791
-145	2	0.0437111	0.557624	0.00641533	9.35582	0.27036	0.383291	0.00798007	0.199534	0.0302964	0.00675088	0.415125	0.202748	0.00399213	0.00750432	0.000479056	81.1158	298.795	97558.6	1.39359	3.55222
-145	4	0.0356839	0.48049	0.00691929	11.8407	0.337964	0.417749	0.00477558	0.15633	0.0572795	0.00865026	0.518928	0.162573	0.00316084	0.00938078	0.000379301	81.1935	299.015	97525.2	1.81092	3.83617
-145	6	0.0277624	0.505402	0.00490515	16.2091	0.402497	0.365538	0.00184765	0.130125	0.0908831	0.00326359	0.618015	0.146829	0.00267424	0.011172	0.000320909	77.8051	299.328	97615.4	2.0532	4.51077
-145	8	0.0220644	0.563308	0.00394075	18.9808	0.364986	0.307154	0.00406829	0.128412	0.106101	0.00584499	0.560419	0.143538	0.00233769	0.0101308	0.000280523	75.6984	298.879	97826.9	1.76883	4.51324
-145	10	0.0194	0.58056	0.00379756	22.0677	0.313862	0.281007	0.00513774	0.134527	0.129366	0.00863482	0.481921	0.150281	0.00202462	0.0087118	0.000242954	75.9572	297.874	98059.2	1.50487	4.30056
-145	12	0.0169709	0.552706	0.00319682	25.4747	0.30822	0.28341	0.00343146	0.146364	0.14779	0.00741545	0.473257	0.169756	0.00227714	0.00855519	0.000273257	74.9158	296.997	98307.8	1.45503	4.27655
-145	14	0.0158557	0.528631	0.00304215	28.8123	0.287978	0.300895	0.00309297	0.143341	0.141405	0.0160566	0.442177	0.191811	0.00281117	0.00799335	0.00033734	71.739	296.481	98565.7	1.18661	3.91975
-145	16	0.0159702	0.511076	0.00391033	31.0066	0.249591	0.328267	0.0104924	0.122461	0.113371	0.0438799	0.383235	0.210843	0.00328195	0.00692784	0.000393834	69.114	295.984	98804.6	0.903879	3.08925
-145	18	0.0177518	0.474428	0.00473188	31.3496	0.224486	0.351833	0.0216344	0.0966916	0.0917172	0.0623742	0.344688	0.211839	0.00365026	0.00623101	0.000438031	67.914	295.489	98994.2	0.805157	2.58595
-145	20	0.0190407	0.426654	0.00472691	31.2817	0.229761	0.373543	0.0195732	0.072161	0.0851239	0.0650564	0.352787	0.226298	0.0039389	0.00637741	0.000472668	68.5222	294.881	99138.9	0.810242	2.46572
-145	22	0.0205724	0.395889	0.00354933	31.6452	0.251356	0.401439	0.0183723	0.0586173	0.103498	0.0535741	0.385945	0.258445	0.00451363	0.00697682	0.000541636	68.8315	294.357	99269	0.889247	2.38457
-145	24	0.0263654	0.373081	0.00425347	32.5355	0.268262	0.448931	0.0255671	0.0512752	0.128766	0.0548859	0.411903	0.285447	0.00487459	0.00744608	0.000584951	69.0151	294.006	99358	0.98091	2.19414
-145	26	0.0441784	0.309435	0.00794617	33.1735	0.293147	0.576626	0.0360241	0.0421237	0.149798	0.0607026	0.450114	0.315416	0.00495431	0.00813681	0.000594517	71.6293	293.337	99398	1.25145	1.92952
-145	28	0.0527075	0.245563	0.0122005	33.8663	0.334843	0.637428	0.0341721	0.0442238	0.158521	0.0676066	0.514135	0.323507	0.00493938	0.00929415	0.000592725	72.112	292.449	99484.6	1.5281	2.06021
-145	30	0.0553966	0.183397	0.0168593	34.2815	0.387444	0.628785	0.0368846	0.0459367	0.186453	0.0680533	0.594902	0.306009	0.00497311	0.0107542	0.000596773	74.7725	291.08	99530.7	2.79561	2.3252
-145	32	0.0462553	0.137759	0.0139435	34.7557	0.428871	0.630651	0.034058	0.0500572	0.191495	0.0502741	0.658511	0.279162	0.0053586	0.0119041	0.000643033	76.2374	289.749	99545.7	3.58867	2.56711
-145	34	0.0468	0.100262	0.0191736	34.3499	0.471143	0.59351	0.0294193	0.0560143	0.211659	0.0573403	0.723417	0.250252	0.00571407	0.0130774	0.000685688	78.0674	288.203	99520	3.94501	2.82829
-145	36	0.0405294	0.0718625	0.0191499	33.0561	0.532049	0.557702	0.0249513	0.0601569	0.266084	0.0404728	0.816937	0.208178	0.00586642	0.014768	0.00070397	79.197	286.754	99437.1	5.18403	3.10888
-145	38	0.0360166	0.0526815	0.0197703	31.7162	0.576058	0.535756	0.0272254	0.0591791	0.294685	0.0373145	0.884509	0.162173	0.00572529	0.0159895	0.000687035	81.1116	285.282	99293.9	6.66879	3.23371
-145	40	0.0308825	0.0384784	0.0197026	30.58	0.611936	0.531881	0.0300832	0.0508921	0.311282	0.0345354	0.939599	0.131914	0.00542503	0.0169854	0.000651003	82.5375	283.851	99146.6	9.02903	3.19855
-145	42	0.0273287	0.0296008	0.0206131	30.3111	0.612309	0.538873	0.0377801	0.0406282	0.315533	0.0395227	0.940171	0.117267	0.00520066	0.0169957	0.00062408	84.0734	282.416	99044.6	12.403	3.01157
-145	44	0.0267356	0.0207	0.0254834	30.1719	0.606588	0.58335	0.0477235	0.0342459	0.34093	0.0376613	0.931388	0.117188	0.0051425	0.0168369	0.0006171	83.8953	281.371	98972	13.752	2.74066
-145	46	0.0289189	0.0157176	0.0275887	29.8014	0.585035	0.630337	0.0518483	0.0288622	0.377082	0.0414711	0.898294	0.131656	0.0051817	0.0162387	0.000621804	83.8853	280.569	98924.3	12.0831	2.36428
-145	48	0.0390063	0.0120243	0.0402519	30.1245	0.570882	0.694865	0.057526	0.0254403	0.376206	0.0761008	0.876563	0.134562	0.00517431	0.0158458	0.000620917	83.408	279.698	98939.1	12.8488	2.13075
-145	50	0.057641	0.0108535	0.0625476	31.0282	0.547102	0.791375	0.072411	0.0233306	0.352793	0.129017	0.840049	0.156396	0.00511568	0.0151858	0.000613881	82.5455	278.964	98958.3	10.8289	1.85922
-145	52	0.0762819	0.00921383	0.0886242	31.7512	0.554481	0.826782	0.0909582	0.021899	0.371863	0.156006	0.85138	0.161928	0.00506404	0.0153906	0.000607685	82.0916	278.5	98973.3	11.5277	1.78092
-145	54	0.0818976	0.00930584	0.102805	32.2644	0.520726	0.828285	0.10257	0.0196657	0.337545	0.189072	0.79955	0.167237	0.00474791	0.0144537	0.000569749	81.7938	277.949	99025.8	9.93886	1.50672
-145	56	0.0799621	0.0122418	0.0980194	32.9234	0.451258	0.730238	0.0923435	0.0228829	0.287337	0.21882	0.692885	0.157422	0.00445398	0.0125254	0.000534478	78.5684	277.498	99103.6	8.30171	1.37674
-145	58	0.0768632	0.0134866	0.115727	32.9553	0.394096	0.637348	0.0785475	0.0189713	0.241774	0.268529	0.605116	0.138074	0.00415938	0.0109388	0.000499126	74.7491	277.26	99152.6	5.86326	1.25759
-145	60	0.0791596	0.0122342	0.155532	31.7071	0.280721	0.48313	0.0637814	0.0169479	0.183244	0.253482	0.431033	0.0953211	0.00398859	0.0077919	0.00047863	77.7394	273.894	96927.1	2.84668	1.22004
-145	62	0.0537476	0.0103154	0.351455	29.6419	0.206485	0.355664	0.112312	0.00853813	0.344215	0.182634	0.317048	0.0798141	0.00360351	0.00573135	0.000432421	83.2094	262.017	87807.3	1.72126	1.89672
-145	64	0.0423545	0.00621512	0.285706	28.2916	0.154383	0.291995	0.137308	0.00773869	0.408987	0.112225	0.237048	0.0374914	0.00318643	0.00428517	0.000382371	86.6066	257.76	89268.3	2.48161	2.01351
-145	66	0.0830267	0.00385473	0.40334	26.9232	0.125815	0.274145	0.134398	0.00368214	0.395113	0.141173	0.193183	0.0224979	0.00297895	0.00349222	0.000357474	103.971	252.976	95607.7	3.11278	1.60459
-145	68	0.0332239	0.00536083	0.0852993	29.2736	0.0850734	0.260734	0.12324	0.00256214	0.299992	0.124129	0.130626	0.0223798	0.00319819	0.00236136	0.000383783	93.0597	253.172	90847.6	3.67285	1.5287
-145	70	0.048016	0.00395972	0.202136	29.8641	0.0519749	0.259786	0.142173	0.00475496	0.29902	0.173028	0.079805	0.0112713	0.0031736	0.00144265	0.000380832	86.2733	253.309	96036.5	3.24366	1.54472
-145	72	0.0372363	0.0033443	0.0274392	31.3165	0.0433439	0.290095	0.170966	0.00103018	0.316026	0.0403257	0.0665525	0.00489483	0.00355318	0.00120309	0.000426381	88.129	249.795	101165	10.2752	1.6839
-145	74	0.0387001	0.00417122	0.00351487	31.6892	0.0379285	0.316369	0.202933	0.00255489	0.36107	0.0183101	0.0582375	0.00300535	0.00361404	0.00105277	0.000433685	83.4965	247.099	101480	13.6631	2.19586
-145	76	0.0367695	0.00386198	0.00190275	31.2502	0.0362614	0.310326	0.198064	0.00139961	0.346681	0.0134858	0.0556777	0.00269866	0.00348107	0.0010065	0.000417728	80.6262	246.782	101665	13.8778	2.11638
-145	78	0.0356392	0.00427586	0.00174814	31.4406	0.0365154	0.298314	0.178169	0.000799652	0.304862	0.0169822	0.0560677	0.00320492	0.00312658	0.00101355	0.00037519	80.1814	247.037	101726	11.8877	1.82668
-145	80	0.0304608	0.00327721	0.00139449	31.2673	0.0346704	0.299845	0.184756	0.00110248	0.316785	0.0166693	0.0532348	0.00340672	0.0030538	0.000962338	0.000366456	77.6378	247.299	101715	11.2332	1.91071
-145	82	0.0384019	0.00379147	0.00116051	31.604	0.0316857	0.341231	0.214052	0.000570094	0.369992	0.0219812	0.0486519	0.0034219	0.00363689	0.000879491	0.000436427	76.9281	247.674	101658	13.4446	1.68948
-145	84	0.0466685	0.0042466	0.00131724	32.1577	0.0300353	0.38437	0.240908	0.00169141	0.420153	0.0256846	0.0461179	0.00373488	0.00430299	0.000833684	0.000516359	75.2982	248.349	101568	13.4313	1.6618
-145	86	0.0612166	0.00642404	0.00242824	32.5001	0.0294276	0.477369	0.277285	0.0038571	0.469135	0.04188	0.0451847	0.00426243	0.00580704	0.000816814	0.000696845	75.718	247.895	101442	15.7097	1.5746
-145	88	0.0838665	0.00556666	0.00622348	31.8892	0.027668	0.579168	0.371413	0.0150333	0.653612	0.0420524	0.0424829	0.00255227	0.00659926	0.000767973	0.000791911	76.7186	248.265	101080	21.2905	1.82383
-145	89.5	0.0837159	0.00554904	0.00628604	31.8876	0.0276657	0.579067	0.371293	0.0150291	0.651797	0.0434373	0.0424794	0.00265966	0.00659705	0.000767911	0.000791647	77.1015	248.23	101080	19.2781	1.76769
-142.5	-89.5	0.0225138	0.0429265	0.000777431	14.7041	0.0376997	0.381286	0.0080064	5.44053e-07	9.00005e-13	0.00335966	0.0578861	0.00361285	0.00353839	0.00104642	0.000424606	74.6197	244.837	68143.8	2.93889	-0.146883
-142.5	-88	0.0226753	0.0430337	0.000784139	14.7231	0.0377086	0.381758	0.00801314	5.21172e-07	1.15855e-12	0.00337538	0.0578998	0.00363601	0.00353876	0.00104667	0.000424651	70.1358	245.607	68143.4	1.42877	-0.440441
-142.5	-86	0.0242122	0.0470577	0.00105771	13.9141	0.037211	0.432112	0.00692744	1.15016e-06	4.21029e-12	0.00328573	0.0571357	0.0035017	0.00330228	0.00103286	0.000396273	65.1172	256.065	81371.7	0.748663	-0.89854
-142.5	-84	0.0193734	0.0416316	0.000937392	11.6711	0.0350622	0.487266	0.00499922	2.23521e-06	1.045e-12	0.00188062	0.0538364	0.00211486	0.00293568	0.000973213	0.000352282	82.7293	262.783	93695	2.58664	-0.418187
-142.5	-82	0.0245203	0.0547833	0.000879035	11.648	0.0363257	0.523529	0.00526142	3.05729e-06	7.23818e-13	0.00268022	0.0557764	0.00306436	0.00274659	0.00100828	0.000329591	88.7698	263.021	93472.9	4.27292	-0.223881
-142.5	-80	0.0340962	0.0643195	0.000895737	12.0782	0.0419478	0.542167	0.00619281	4.25275e-06	7.85493e-13	0.00313285	0.0644089	0.00399065	0.00296945	0.00116434	0.000356334	85.3154	264.3	92851.6	2.91507	-0.373147
-142.5	-78	0.0342142	0.072373	0.000972153	13.2964	0.0415361	0.566374	0.00684599	3.43299e-06	1.06771e-12	0.00464746	0.0637767	0.00552472	0.00310938	0.00115291	0.000373125	80.9313	262.947	86709.6	2.43049	-0.464252
-142.5	-76	0.0333082	0.0733844	0.00113532	13.335	0.047301	0.581468	0.00781253	5.55147e-06	6.53694e-08	0.00541102	0.0726285	0.00707117	0.0031288	0.00131292	0.000375456	80.2181	265.169	89925.1	2.24374	-0.501882
-142.5	-74	0.0333692	0.0379336	0.00124982	13.1098	0.114566	0.715907	0.0142629	6.1865e-05	5.58482e-05	0.00431002	0.175911	0.0174699	0.00299211	0.00317998	0.000359053	86.2596	270.715	97444.9	5.25289	-0.175628
-142.5	-72	0.029175	0.0341594	0.000690754	13.699	0.191129	0.820804	0.0207044	0.000385762	0.000363622	0.0036087	0.29347	0.0377535	0.00303708	0.00530513	0.000364449	85.6212	271.773	97383.4	5.77086	-0.0309704
-142.5	-70	0.0284	0.0257986	0.000603444	13.3266	0.236652	0.88152	0.0276551	0.000926627	0.000749482	0.0032521	0.363368	0.0467617	0.00308092	0.0065687	0.00036971	88.1391	272.164	97353.9	6.77668	0.180424
-142.5	-68	0.0266779	0.021929	0.000477549	13.1543	0.30168	0.932377	0.0371513	0.00100959	0.00172318	0.00233157	0.463216	0.0471226	0.00314545	0.00837367	0.000377454	90.275	272.268	97357.2	11.1943	0.42323
-142.5	-66	0.0219341	0.0202599	0.000417583	13.0304	0.364063	0.984132	0.0425698	0.00149825	0.00320341	0.00185312	0.559001	0.0508283	0.00318596	0.0101052	0.000382315	90.736	272.447	97433.2	14.3798	0.604769
-142.5	-64	0.0234233	0.0185814	0.00033819	13.1873	0.429463	0.982787	0.0488852	0.00277675	0.00467764	0.00143027	0.65942	0.0508802	0.00326789	0.0119205	0.000392147	92.3655	272.627	97546.9	17.2877	0.976523
-142.5	-62	0.0211943	0.0201235	0.000389776	13.4553	0.481882	0.971278	0.0533041	0.0036941	0.00594855	0.00144824	0.739908	0.0479141	0.00353329	0.0133755	0.000423995	93.1145	273	97669.9	20.3074	1.2823
-142.5	-60	0.020001	0.0244177	0.000510543	13.9505	0.585452	0.975019	0.0559218	0.00495776	0.00827913	0.00155806	0.898934	0.0500459	0.00390237	0.0162502	0.000468284	92.9315	273.696	97819.4	25.5068	1.5096
-142.5	-58	0.0199903	0.0290896	0.000660979	14.3174	0.652684	0.968986	0.0550231	0.00690035	0.00975149	0.00169912	1.00217	0.0505906	0.00416091	0.0181164	0.000499309	93.006	274.588	98020.2	28.4448	1.82241
-142.5	-56	0.0214999	0.0372792	0.000738858	14.4729	0.647324	0.922241	0.0407809	0.0100648	0.0100963	0.00172822	0.993935	0.0614421	0.00408569	0.0179676	0.000490283	90.4641	277.025	98195.5	20.2877	1.9656
-142.5	-54	0.0238901	0.0476668	0.000842871	14.6144	0.639224	0.87793	0.031035	0.0139605	0.0103951	0.0016949	0.981498	0.0642243	0.00407807	0.0177428	0.000489369	87.9259	279.087	98381.4	14.9745	2.37082
-142.5	-52	0.0284878	0.0585588	0.00132203	14.9154	0.618229	0.862492	0.0320269	0.0181896	0.0111324	0.0023538	0.949262	0.0701244	0.00442835	0.01716	0.000531402	86.9029	280.964	98551.8	14.0538	2.48257
-142.5	-50	0.0324114	0.0778711	0.0020128	15.1094	0.600232	0.857048	0.0351784	0.0217552	0.0119066	0.00310841	0.921628	0.080886	0.0048215	0.0166605	0.00057858	85.5881	282.758	98740.3	13.6558	2.51104
-142.5	-48	0.0438696	0.0950986	0.00184792	14.9443	0.57243	0.828032	0.0431074	0.0314064	0.0114564	0.00240604	0.878939	0.091781	0.00502802	0.0158888	0.000603362	85.6416	283.82	98977.9	12.4527	2.65448
-142.5	-46	0.0579936	0.118997	0.0016437	14.8036	0.512993	0.803514	0.0482293	0.0415531	0.00931153	0.00280352	0.787676	0.103916	0.00508816	0.014239	0.00061058	85.9535	284.739	99187.5	8.87483	2.57891
-142.5	-44	0.0612366	0.154421	0.00161989	15.0076	0.443035	0.811346	0.0594024	0.04225	0.006188	0.00460588	0.68026	0.123481	0.00542069	0.0122972	0.000650483	85.1878	285.806	99343.1	6.4054	2.19198
-142.5	-42	0.0687033	0.200381	0.0016471	14.9443	0.374736	0.79731	0.0646773	0.0441675	0.00610019	0.00561435	0.57539	0.131244	0.00542523	0.0104015	0.000651027	83.6214	287.012	99451.3	5.32052	1.80982
-142.5	-40	0.0743757	0.234292	0.00220666	14.9864	0.317461	0.787179	0.075049	0.0356305	0.00811181	0.00705848	0.487446	0.123685	0.00540447	0.00881167	0.000648536	82.8284	288.28	99468.6	4.91029	1.42996
-142.5	-38	0.0762566	0.255887	0.00231727	14.3125	0.298679	0.743126	0.0722984	0.031123	0.010948	0.00780543	0.458607	0.118273	0.00499141	0.00829036	0.00059897	83.4376	289.527	99382	5.18861	1.42925
-142.5	-36	0.0737564	0.260346	0.00285474	13.6258	0.291235	0.642046	0.0492488	0.0301683	0.0155223	0.00672926	0.447178	0.119592	0.00399194	0.00808374	0.000479032	85.0136	290.692	99219.4	5.70152	1.65252
-142.5	-34	0.0669353	0.277937	0.00341698	13.2786	0.28884	0.585044	0.0348962	0.021232	0.0159548	0.00746723	0.4435	0.129269	0.00346203	0.00801726	0.000415443	85.485	291.779	99050.5	4.50929	1.74963
-142.5	-32	0.0551353	0.343428	0.00404456	13.1107	0.275339	0.531826	0.0230606	0.0134982	0.015805	0.0107683	0.42277	0.136077	0.00295714	0.00764251	0.000354857	84.9154	293.227	98823.4	2.56988	1.83867
-142.5	-30	0.0499112	0.412831	0.00570194	12.767	0.257491	0.435431	0.0100155	0.0100959	0.0234434	0.0132473	0.395365	0.13947	0.00237622	0.00714711	0.000285146	86.118	294.797	98531.1	2.53271	2.01931
-142.5	-28	0.0491269	0.55342	0.00587376	13.3083	0.225397	0.363196	0.00526429	0.0119207	0.0294198	0.0145134	0.346087	0.158672	0.00216016	0.00625629	0.00025922	85.3232	296.243	98325.6	1.83182	2.42505
-142.5	-26	0.0448801	0.737161	0.00317146	13.9712	0.202152	0.322266	0.00648915	0.0140728	0.0257009	0.0180943	0.310394	0.177245	0.0020023	0.00561107	0.000240276	82.15	297.52	98224.4	1.38844	2.19008
-142.5	-24	0.047301	0.839911	0.00275296	14.5788	0.200056	0.308021	0.00638374	0.0243956	0.0269516	0.0214881	0.307176	0.197267	0.00190749	0.0055529	0.000228899	80.6649	298.201	98160.8	1.16873	2.42253
-142.5	-22	0.0486789	0.896983	0.00262576	15.2223	0.184259	0.299697	0.00664985	0.0375241	0.0295309	0.0197915	0.282922	0.208783	0.0018752	0.00511444	0.000225024	78.8637	298.713	98119	0.848753	2.75278
-142.5	-20	0.0533943	0.91814	0.00253408	15.5601	0.193844	0.306151	0.004638	0.065544	0.0346025	0.0191766	0.297638	0.221483	0.00208145	0.00538048	0.000249775	76.7729	299.139	98086.1	0.783801	2.96214
-142.5	-18	0.0563771	0.874232	0.0022824	15.5634	0.21179	0.341137	0.00870991	0.0809362	0.0435779	0.0150945	0.325194	0.224028	0.00242941	0.00587861	0.00029153	75.4668	299.37	98044	0.838489	2.95356
-142.5	-16	0.0577014	0.843994	0.0029507	16.0003	0.227635	0.374102	0.00957643	0.0983437	0.0488994	0.0176344	0.349523	0.232244	0.00287088	0.00631841	0.000344506	73.8248	299.575	98007.1	0.841265	2.90612
-142.5	-14	0.0560809	0.812935	0.0033695	16.377	0.28496	0.396973	0.00566035	0.114495	0.0611483	0.00901423	0.437543	0.23787	0.00319558	0.00790958	0.00038347	73.2742	299.715	97939.2	1.07273	3.55864
-142.5	-12	0.0559096	0.778908	0.00240621	16.09	0.287279	0.418055	0.00775063	0.115441	0.0524621	0.00827129	0.441104	0.237245	0.00337454	0.00797394	0.000404945	72.7084	299.829	97878.7	1.07308	3.37745
-142.5	-10	0.0577012	0.757848	0.00244103	15.4744	0.274808	0.430727	0.00933627	0.119558	0.0431656	0.00938287	0.421955	0.234014	0.00355837	0.00762777	0.000427005	71.7916	299.981	97828.3	0.981345	3.14282
-142.5	-8	0.0534418	0.685182	0.00262259	14.4677	0.282026	0.443962	0.00729525	0.125327	0.040861	0.00744799	0.433037	0.228676	0.00372715	0.00782812	0.000447258	73.6701	299.744	97753.5	1.05012	3.20091
-142.5	-6	0.049069	0.628803	0.00336609	13.3641	0.304512	0.436688	0.00461034	0.135646	0.0455333	0.00477074	0.467564	0.225606	0.00409522	0.00845226	0.000491426	76.0446	299.346	97702	1.25882	3.60338
-142.5	-4	0.049667	0.600943	0.00507581	12.1038	0.296384	0.407034	0.00456602	0.152401	0.0447816	0.00460416	0.455084	0.220547	0.00454573	0.00822665	0.000545488	78.125	298.942	97675.6	1.33887	3.76522
-142.5	-2	0.0460722	0.582401	0.00600941	11.1581	0.276006	0.376727	0.00488076	0.166356	0.0392679	0.0050347	0.423794	0.210601	0.00465167	0.00766103	0.000558201	79.0891	298.721	97664.2	1.31444	3.80909
-142.5	0	0.0455019	0.574657	0.0067487	10.1254	0.264635	0.367722	0.00526622	0.190083	0.0320987	0.00566069	0.406334	0.209543	0.00452513	0.0073454	0.000543016	79.9858	298.57	97652.3	1.30514	3.67529
-142.5	2	0.0435876	0.557687	0.00613302	9.43261	0.258279	0.370726	0.00752419	0.199132	0.0270503	0.00690149	0.396575	0.200842	0.00421657	0.00716898	0.000505989	80.7148	298.718	97601.4	1.30047	3.48237
-142.5	4	0.0358081	0.499213	0.00550901	11.191	0.307635	0.408575	0.00789201	0.165815	0.0420129	0.0102075	0.472359	0.15796	0.00344189	0.00853895	0.000413026	82.3476	298.769	97544.7	1.71093	3.5939
-142.5	6	0.0294167	0.497972	0.00553951	15.6408	0.385614	0.391276	0.00351012	0.132326	0.0794524	0.00521946	0.592092	0.144851	0.0028488	0.0107034	0.000341856	79.1995	299.081	97624.5	2.03558	4.22687
-142.5	8	0.0235731	0.556632	0.00529337	18.8428	0.364099	0.334219	0.00485585	0.130098	0.098399	0.00779825	0.559056	0.147344	0.00253074	0.0101062	0.000303689	76.6307	298.765	97824.8	1.80934	4.32992
-142.5	10	0.0217621	0.582482	0.00459387	21.5689	0.317292	0.296772	0.00506754	0.143649	0.125023	0.00921788	0.487187	0.159276	0.0022402	0.00880699	0.000268824	77.1797	297.766	98045.2	1.60498	4.18394
-142.5	12	0.0192199	0.557376	0.00395517	24.8201	0.307187	0.285991	0.00338886	0.153683	0.146337	0.00944032	0.471672	0.170938	0.00235011	0.00852652	0.000282014	76.3739	296.915	98281.1	1.59747	4.13347
-142.5	14	0.0160207	0.525483	0.00298231	28.4222	0.29394	0.300326	0.00276771	0.147155	0.143715	0.0170126	0.451331	0.18669	0.00291002	0.00815882	0.000349202	73.4315	296.358	98533.5	1.41878	3.832
-142.5	16	0.0158396	0.501722	0.00374326	30.9788	0.262994	0.332261	0.009494	0.120466	0.130419	0.0390446	0.403815	0.201003	0.00345797	0.00729987	0.000414956	71.3633	295.804	98764.1	1.12963	3.21495
-142.5	18	0.0176057	0.458058	0.00471852	31.488	0.244253	0.359648	0.0183001	0.0959795	0.113537	0.0538995	0.37504	0.209586	0.00388911	0.00677968	0.000466694	70.0507	295.163	98983.1	0.958429	2.81905
-142.5	20	0.018897	0.426322	0.00467577	31.9046	0.245494	0.376578	0.015565	0.07507	0.100608	0.0604131	0.376945	0.2367	0.00414441	0.00681412	0.000497329	69.4986	294.633	99152.7	0.914983	2.60101
-142.5	22	0.0197732	0.400311	0.00382535	32.7751	0.253253	0.393156	0.0157594	0.0573603	0.106764	0.0526791	0.388858	0.26334	0.00453468	0.00702949	0.000544161	69.1423	294.211	99292.5	0.916754	2.45455
-142.5	24	0.0241208	0.374449	0.00416276	33.5926	0.259284	0.425237	0.0189138	0.0528581	0.123903	0.0510836	0.398119	0.284563	0.00478007	0.00719689	0.000573608	68.8164	293.814	99408.4	0.911088	2.20364
-142.5	26	0.0371375	0.314265	0.0077416	34.1374	0.282702	0.518499	0.0266545	0.0457149	0.134117	0.0587629	0.434075	0.308953	0.0049041	0.00784688	0.000588493	71.2974	293.093	99462.3	1.13592	1.9829
-142.5	28	0.0469954	0.234646	0.013667	34.6429	0.329794	0.602184	0.0341672	0.042809	0.149819	0.073917	0.506383	0.313293	0.0050182	0.009154	0.000602184	72.8928	292.102	99536.4	1.62893	1.91905
-142.5	30	0.0539613	0.175181	0.0218158	35.0823	0.383905	0.600399	0.0377045	0.0446241	0.167558	0.0914894	0.589468	0.290654	0.00521236	0.010656	0.000625483	74.0053	290.874	99602.6	3.05311	2.17148
-142.5	32	0.0450214	0.136978	0.0154699	35.3001	0.424935	0.601424	0.0409182	0.0463724	0.1848	0.0722796	0.652468	0.270308	0.00559658	0.0117948	0.000671589	74.5763	289.598	99625.3	3.81283	2.35332
-142.5	34	0.0458209	0.107862	0.0183322	35.2161	0.456648	0.595766	0.0346184	0.0518774	0.185361	0.0750024	0.701162	0.252502	0.0061173	0.0126751	0.000734076	75.736	288.192	99597.8	3.73073	2.63685
-142.5	36	0.0425424	0.0801876	0.0194535	33.9843	0.506899	0.575787	0.0273267	0.0569599	0.224217	0.0588446	0.77832	0.221109	0.00621126	0.0140699	0.000745351	77.8895	286.893	99483.6	4.21821	2.97293
-142.5	38	0.0384135	0.0571917	0.020783	32.32	0.547243	0.553959	0.0264943	0.0562612	0.244498	0.0462261	0.840265	0.180356	0.00597037	0.0151897	0.000716445	80.2272	285.542	99320.4	5.43038	3.19009
-142.5	40	0.0365617	0.0446987	0.0209809	31.4282	0.558694	0.54308	0.0303759	0.0510162	0.278724	0.043575	0.857848	0.156647	0.00572087	0.0155075	0.000686504	81.4996	284.267	99171.4	7.44529	3.14168
-142.5	42	0.034492	0.0398043	0.0216919	31.0102	0.582642	0.523137	0.0358093	0.0426748	0.299033	0.0398061	0.89462	0.13601	0.00542993	0.0161723	0.000651592	82.9122	283.012	99061.2	9.15841	3.04116
-142.5	44	0.0319226	0.0334801	0.0249193	30.6605	0.593399	0.563718	0.0453006	0.0362094	0.326847	0.0419634	0.911136	0.130282	0.00522778	0.0164708	0.000627333	84.2507	281.872	98981.2	12.6981	2.81312
-142.5	46	0.0309453	0.0263398	0.0294837	30.4961	0.57218	0.63098	0.0538301	0.031525	0.349968	0.0530217	0.878555	0.134601	0.0050609	0.0158819	0.000607308	84.9969	280.931	98948.7	12.7734	2.47057
-142.5	48	0.0408588	0.0201483	0.0469245	30.6249	0.542967	0.702493	0.0633763	0.0255356	0.362143	0.0957726	0.833701	0.14734	0.00496732	0.015071	0.000596079	85.006	280.104	98951.4	11.5072	2.08961
-142.5	50	0.0511746	0.0148384	0.0756874	31.1153	0.538744	0.778291	0.0786039	0.0242094	0.35131	0.153291	0.827216	0.158825	0.00490429	0.0149538	0.000588515	83.511	279.476	98981.4	11.6065	1.87798
-142.5	52	0.0720145	0.0114878	0.108539	31.3753	0.549399	0.814112	0.0925794	0.0227165	0.376448	0.181637	0.843577	0.174164	0.0049234	0.0152495	0.000590808	82.8859	278.952	99005.9	12.3552	1.78142
-142.5	54	0.0792025	0.0104768	0.115512	31.6344	0.514069	0.804724	0.102882	0.0213959	0.340325	0.208015	0.789328	0.177948	0.0046899	0.0142689	0.000562788	82.3727	278.336	99066.5	11.7128	1.61155
-142.5	56	0.0865797	0.013781	0.122827	32.4269	0.450169	0.702563	0.093617	0.0246181	0.314307	0.257321	0.691214	0.171527	0.00445102	0.0124952	0.000534122	78.4115	277.832	99168.6	8.26585	1.36174
-142.5	58	0.0748122	0.0145967	0.105159	32.478	0.396735	0.616668	0.0781906	0.0213877	0.26756	0.277237	0.609168	0.145144	0.00421447	0.0110121	0.000505736	74.7086	277.554	99231.2	5.26289	1.27893
-142.5	60	0.0785385	0.0120996	0.10267	31.6231	0.258573	0.435869	0.0609543	0.0169592	0.182007	0.238	0.397027	0.117082	0.00400776	0.00717715	0.000480931	77.34	272.63	93178.4	2.11614	1.23591
-142.5	62	0.0571222	0.00998101	0.136748	29.6746	0.188145	0.319518	0.117642	0.0106246	0.354863	0.140379	0.288888	0.0732149	0.00355356	0.0052223	0.000426427	77.2395	260.708	83702.3	1.41153	2.05658
-142.5	64	0.0408041	0.00492468	0.258707	26.9998	0.147126	0.271422	0.148889	0.00299053	0.476482	0.159406	0.225905	0.0270219	0.00295463	0.00408374	0.000354555	93.3766	253.281	89955.6	5.28074	1.57756
-142.5	66	0.0506244	0.00422533	0.21409	27.5697	0.130254	0.272725	0.130207	0.00432853	0.383473	0.120543	0.199999	0.0222971	0.00299598	0.00361543	0.000359518	96.5602	253.881	94878.8	2.21176	1.75875
-142.5	68	0.0346552	0.0053796	0.0814849	29.2164	0.0920565	0.263254	0.124071	0.00224024	0.313117	0.10777	0.141348	0.0195808	0.0031819	0.00255519	0.000381828	95.64	252.152	92429.1	4.20724	1.46058
-142.5	70	0.0425003	0.00407757	0.103925	30.3081	0.0521419	0.260591	0.144889	0.00392293	0.30053	0.127976	0.0800614	0.0103758	0.00315229	0.00144729	0.000378275	85.1124	253.348	97044.2	3.83878	1.63331
-142.5	72	0.0375526	0.00386983	0.0186572	31.6854	0.0423828	0.290982	0.17092	0.00117279	0.307726	0.0357296	0.0650768	0.00483819	0.00360507	0.00117641	0.000432608	87.4383	249.276	101220	10.2179	1.70781
-142.5	74	0.0391634	0.00437558	0.00289669	31.7093	0.0374947	0.31487	0.201167	0.00230907	0.357689	0.0203976	0.0575714	0.00367934	0.00364641	0.00104073	0.000437569	82.3317	246.781	101528	13.4205	2.10567
-142.5	76	0.0370481	0.00411472	0.00160403	31.2112	0.0359581	0.308448	0.195877	0.00130897	0.341422	0.0136385	0.055212	0.00311643	0.00350457	0.000998081	0.000420549	79.8797	246.315	101706	13.9517	2.10999
-142.5	78	0.0373838	0.00458582	0.00146119	31.3943	0.036646	0.301521	0.182062	0.000605125	0.315935	0.0173266	0.0562682	0.00372605	0.00318482	0.00101717	0.000382179	79.7254	246.771	101754	12.655	1.79414
-142.5	80	0.0314704	0.00342609	0.00128263	31.2726	0.0346091	0.301271	0.186583	0.00106105	0.32186	0.0164917	0.0531406	0.00350915	0.0030576	0.000960635	0.000366912	77.9804	246.984	101731	11.9034	1.91535
-142.5	82	0.0377747	0.00368936	0.00112847	31.6384	0.0319382	0.338325	0.212799	0.000502739	0.370274	0.019847	0.0490397	0.00307108	0.00354574	0.000886502	0.000425489	76.8791	247.447	101667	13.4687	1.69114
-142.5	84	0.0453458	0.00401205	0.00129318	32.0702	0.0301483	0.381971	0.239638	0.00131543	0.419419	0.0241569	0.0462913	0.00353197	0.00425303	0.000836819	0.000510363	75.4633	248.068	101573	13.5837	1.67636
-142.5	86	0.0614264	0.00643166	0.00243284	32.5497	0.0294784	0.477373	0.27699	0.00345175	0.470361	0.0411738	0.0452627	0.00417764	0.00583212	0.000818225	0.000699855	75.9834	247.795	101441	15.9636	1.56505
-142.5	88	0.0838585	0.00556478	0.00622386	31.8884	0.0276667	0.579158	0.371403	0.0150301	0.653724	0.0419323	0.0424809	0.00253847	0.00659943	0.000767937	0.000791932	76.8005	248.229	101080	21.3293	1.82261
-142.5	89.5	0.0837159	0.00554904	0.00628603	31.8876	0.0276657	0.579067	0.371293	0.0150291	0.651797	0.0434372	0.0424794	0.00265965	0.00659705	0.000767911	0.000791647	77.1015	248.23	101080	19.2781	1.76769
-140	-89.5	0.0225138	0.0429265	0.000777527	14.7041	0.0376997	0.381286	0.0080064	5.44053e-07	9.00005e-13	0.00335966	0.0578861	0.00361285	0.00353839	0.00104642	0.000424606	74.6197	244.837	68143.8	2.93889	-0.146883
-140	-88	0.022665	0.0430033	0.00078277	14.7221	0.0377081	0.381741	0.00801287	5.24887e-07	1.13496e-12	0.00337289	0.057899	0.00363318	0.00353874	0.00104665	0.000424648	70.5089	245.577	68143.2	1.54845	-0.410753
-140	-86	0.0246445	0.0479057	0.0010398	13.992	0.0373375	0.432055	0.0069624	1.03159e-06	3.47759e-12	0.0033999	0.05733	0.00364448	0.00330852	0.00103637	0.000397023	67.5009	255.038	80202.4	0.841255	-0.836937
-140	-84	0.019761	0.0422104	0.000951939	11.8072	0.0351927	0.487899	0.00506023	2.18637e-06	1.08629e-12	0.00192851	0.0540367	0.00218311	0.00296028	0.000976835	0.000355234	82.2377	262.645	93063.4	2.42606	-0.438106
-140	-82	0.0239936	0.0562257	0.000881539	11.8063	0.0356214	0.528548	0.00527188	2.92341e-06	7.56894e-13	0.00274502	0.0546949	0.00314612	0.00277041	0.000988733	0.000332449	88.0566	262.982	92852	4.21076	-0.246427
-140	-80	0.0318651	0.0685788	0.000912196	12.2097	0.0399784	0.540404	0.00604182	3.95909e-06	8.39127e-13	0.00346733	0.061385	0.00410184	0.00299836	0.00110967	0.000359804	84.7943	264.141	92207	2.92861	-0.378274
-140	-78	0.0345891	0.0825745	0.000990003	13.4529	0.0395217	0.560225	0.00667031	2.75496e-06	1.31458e-12	0.00528671	0.0606837	0.00569619	0.00316058	0.00109699	0.000379269	79.2314	262.14	84704	2.18621	-0.517235
-140	-76	0.0324905	0.0855729	0.00113386	13.4334	0.0427572	0.563694	0.00729728	3.48282e-06	2.53401e-10	0.00595899	0.0656516	0.00666808	0.00317048	0.0011868	0.000380458	75.6916	263.829	87091.2	1.70829	-0.610289
-140	-74	0.0354971	0.04341	0.00150375	13.1041	0.092572	0.679141	0.012824	4.54696e-05	2.84704e-06	0.00527089	0.14214	0.0147787	0.00301095	0.0025695	0.000361314	84.261	270.529	97472.7	3.92379	-0.292857
-140	-72	0.028551	0.0357776	0.000842512	13.7866	0.179629	0.813706	0.0206449	0.0003281	0.000369242	0.00407771	0.275813	0.0368955	0.00302175	0.00498593	0.00036261	85.2631	271.644	97416.1	5.5246	-0.0658947
-140	-70	0.0304243	0.0262454	0.000480512	13.3996	0.230328	0.873753	0.0279332	0.000769328	0.00066857	0.00313745	0.353658	0.0489247	0.00303147	0.00639315	0.000363777	87.0194	272.172	97382.3	6.42239	0.103722
-140	-68	0.0257311	0.0218885	0.000553105	13.222	0.301038	0.942502	0.0374048	0.000845105	0.00160393	0.00259959	0.46223	0.0496447	0.00310044	0.00835585	0.000372053	89.5699	272.316	97382.8	10.5305	0.349236
-140	-66	0.0232611	0.0201224	0.000370519	13.0179	0.357568	0.976713	0.0421273	0.00139208	0.00281944	0.0017531	0.549029	0.0509246	0.00316648	0.00992492	0.000379978	90.7742	272.4	97465.2	13.2193	0.582852
-140	-64	0.0248593	0.019202	0.00032568	13.1732	0.424772	0.984462	0.0459676	0.00239711	0.00486595	0.00144064	0.652218	0.0493606	0.0033114	0.0117903	0.000397368	92.3254	272.568	97590.4	17.0065	0.937107
-140	-62	0.0221147	0.0204619	0.000386641	13.4631	0.478429	0.986711	0.0511478	0.00308991	0.00593672	0.00153919	0.734605	0.0515099	0.00359143	0.0132796	0.000430972	93.3205	273.026	97713.8	19.6451	1.20247
-140	-60	0.0197195	0.0247283	0.000520203	13.9239	0.571335	0.977667	0.0539732	0.0044739	0.00781443	0.00162479	0.877258	0.0526657	0.0039369	0.0158584	0.000472428	93.0795	273.868	97859.1	24.9575	1.49577
-140	-58	0.0204074	0.0299342	0.000627354	14.1466	0.629131	0.962868	0.0515002	0.00687082	0.00842963	0.00185017	0.966001	0.0555284	0.00402583	0.0174626	0.0004831	92.8108	274.985	98057.7	26.6978	1.79851
-140	-56	0.0214338	0.0376931	0.000669633	14.3282	0.648373	0.924232	0.0387548	0.00978351	0.00883544	0.00180549	0.995546	0.0644779	0.00393748	0.0179967	0.000472497	90.1849	277.361	98235.4	20.054	1.9901
-140	-54	0.0229281	0.0471057	0.000795095	14.4489	0.643077	0.900678	0.0335149	0.0127995	0.00951134	0.00167345	0.987414	0.0644809	0.00397506	0.0178497	0.000477007	88.8053	279.098	98426.1	17.0251	2.34649
-140	-52	0.0270861	0.0582668	0.00126217	14.7604	0.614954	0.871897	0.0348785	0.0166961	0.00986043	0.0024803	0.944233	0.0706744	0.00436254	0.0170691	0.000523504	87.3629	281.067	98588.5	15.0585	2.39456
-140	-50	0.0308598	0.0776374	0.00214258	14.9291	0.601659	0.868238	0.0392213	0.021198	0.0112698	0.00318546	0.92382	0.0790253	0.00480844	0.0167001	0.000577013	85.8729	282.809	98781.1	14.0433	2.50999
-140	-48	0.0428116	0.0962115	0.00174539	14.7749	0.569745	0.841484	0.0447235	0.0305648	0.010507	0.00278452	0.874817	0.0927156	0.00503652	0.0158143	0.000604382	85.5671	283.926	99018.5	10.8492	2.55296
-140	-46	0.0575607	0.12159	0.00167293	14.6444	0.50953	0.814916	0.0480337	0.0404065	0.00875411	0.00323943	0.782359	0.108998	0.00517222	0.0141429	0.000620666	85.6995	284.884	99223.7	7.3295	2.46365
-140	-44	0.0620649	0.15809	0.00169731	14.795	0.439601	0.808775	0.0574889	0.041882	0.00653334	0.00466746	0.674986	0.122064	0.00531307	0.0122019	0.000637568	85.2307	285.962	99375.1	6.53987	2.14801
-140	-42	0.0680437	0.204165	0.00161533	14.848	0.37245	0.797486	0.0672121	0.0378014	0.00705649	0.00570687	0.57188	0.127408	0.0050627	0.010338	0.000607524	83.5794	287.216	99473.5	6.20179	1.70939
-140	-40	0.0717359	0.232411	0.00208513	14.8607	0.327099	0.782656	0.0710298	0.0298822	0.00841208	0.00740273	0.502245	0.115505	0.00507714	0.00907921	0.000609257	82.9864	288.431	99484.1	6.0316	1.41405
-140	-38	0.0786901	0.247653	0.00213782	14.0044	0.316719	0.722355	0.0626776	0.0306157	0.0101922	0.00740212	0.486307	0.116271	0.00469714	0.00879109	0.000563657	83.6763	289.621	99395.4	6.85077	1.52349
-140	-36	0.0768241	0.255771	0.00278161	13.2	0.311011	0.627046	0.0422325	0.0312458	0.014303	0.00633712	0.477543	0.123259	0.00374811	0.00863266	0.000449773	86.0122	290.822	99212.1	7.47389	1.7657
-140	-34	0.0709427	0.283538	0.00380767	12.8166	0.311001	0.574166	0.0292023	0.0223157	0.0157165	0.00781058	0.477527	0.135901	0.00322359	0.00863237	0.000386831	87.0818	291.938	99031.4	5.80276	1.93047
-140	-32	0.0573449	0.367469	0.00389303	12.3376	0.284304	0.505537	0.0189484	0.0123441	0.0186417	0.0113527	0.436536	0.142304	0.00267814	0.00789136	0.000321377	85.6643	293.684	98797	3.63854	1.82162
-140	-30	0.0506147	0.460767	0.00562475	12.1518	0.256054	0.405937	0.00802796	0.00864171	0.026784	0.0159426	0.393159	0.141801	0.00209865	0.00710722	0.000251838	86.6324	295.153	98543.3	3.37171	1.98144
-140	-28	0.0475713	0.602428	0.00635732	12.958	0.231092	0.352395	0.0064758	0.0103343	0.0289657	0.0205429	0.354831	0.157401	0.00191333	0.00641437	0.000229599	85.869	296.411	98371.7	2.42325	2.11545
-140	-26	0.0447888	0.765809	0.00384423	14.1128	0.213076	0.312424	0.00547128	0.0148105	0.0251197	0.0234791	0.327169	0.175559	0.00170531	0.0059143	0.000204637	82.082	297.493	98318.2	1.65984	2.23388
-140	-24	0.046125	0.872362	0.00273298	15.3772	0.175893	0.277507	0.00552612	0.0223002	0.0231924	0.0261608	0.270075	0.186841	0.00170645	0.00488221	0.000204774	79.591	298.126	98288.9	0.925497	2.40319
-140	-22	0.0504804	0.945415	0.00279908	16.3819	0.157867	0.273243	0.0064161	0.0338889	0.0237524	0.0309914	0.242397	0.203171	0.00184633	0.00438187	0.00022156	77.2465	298.565	98271.8	0.660808	2.36679
-140	-20	0.0524222	0.898894	0.00257152	16.3964	0.173732	0.295627	0.00654226	0.0590187	0.0260094	0.0273144	0.266757	0.211501	0.00204899	0.00482223	0.000245879	75.8124	298.903	98221.3	0.689638	2.61094
-140	-18	0.0538386	0.830897	0.00248809	16.1081	0.19893	0.335672	0.00873136	0.077659	0.0370462	0.0169353	0.305448	0.217481	0.00235395	0.00552165	0.000282474	75.3531	299.095	98146.8	0.780313	2.7695
-140	-16	0.0525592	0.785517	0.00222189	16.1121	0.243739	0.374564	0.00790699	0.0974805	0.0517975	0.00957883	0.374249	0.227772	0.00287149	0.00676539	0.000344579	73.8095	299.292	98098	0.926676	3.30585
-140	-14	0.0527428	0.76377	0.00358908	16.6224	0.27663	0.399822	0.00631176	0.111221	0.0555705	0.00910901	0.424752	0.228503	0.00320133	0.00767835	0.00038416	72.9194	299.465	98028.8	1.03092	3.44894
-140	-12	0.0533084	0.736262	0.00264496	16.4487	0.290502	0.425443	0.00688939	0.113344	0.0524891	0.00669631	0.446052	0.231742	0.00340975	0.00806339	0.00040917	72.3569	299.605	97958.3	1.07653	3.35792
-140	-10	0.0557238	0.71868	0.00265119	16.0366	0.270157	0.435062	0.00853297	0.11672	0.0427101	0.0105046	0.414814	0.231819	0.00359572	0.00749869	0.000431487	71.133	299.774	97872.7	0.932827	2.99737
-140	-8	0.0529769	0.669023	0.00268503	14.9634	0.278123	0.449158	0.00752363	0.124215	0.0412331	0.00760265	0.427044	0.227901	0.00378137	0.00771978	0.000453764	73.2294	299.541	97802.8	1.00922	3.08796
-140	-6	0.0466522	0.622408	0.00262649	13.7752	0.302933	0.450011	0.00510586	0.132999	0.0417191	0.00406951	0.46514	0.222584	0.00421449	0.00840844	0.000505739	75.5958	299.221	97759.7	1.21045	3.5239
-140	-4	0.0455771	0.594198	0.00307036	12.3486	0.289716	0.414233	0.00436128	0.149301	0.0387829	0.00312704	0.444846	0.215849	0.00468872	0.00804158	0.000562647	77.9484	298.83	97719.2	1.27668	3.70271
-140	-2	0.0439132	0.572604	0.00386304	11.2338	0.271076	0.375155	0.0038654	0.164639	0.032878	0.00412097	0.416225	0.204371	0.00480497	0.0075242	0.000576597	79.2516	298.606	97695.2	1.28548	3.80822
-140	0	0.0430541	0.552591	0.00592113	10.0941	0.258874	0.360883	0.00531532	0.185308	0.0273577	0.00502962	0.397489	0.20092	0.00470062	0.0071855	0.000564075	80.0876	298.443	97686.4	1.28346	3.6711
-140	2	0.0421752	0.55194	0.00687439	9.4437	0.247533	0.35664	0.0069238	0.192289	0.0254609	0.00643383	0.380075	0.194167	0.00440385	0.00687071	0.000528462	80.684	298.616	97634.3	1.25473	3.44358
-140	4	0.037698	0.527447	0.00740777	10.7856	0.272212	0.393702	0.0114155	0.167953	0.0346479	0.0118039	0.417968	0.157082	0.00365378	0.00755571	0.000438453	82.5536	298.673	97568.2	1.53408	3.30293
-140	6	0.0300743	0.500707	0.0055128	14.7424	0.356354	0.407397	0.0055937	0.137147	0.0618606	0.00862993	0.547165	0.138388	0.00301892	0.00989124	0.00036227	80.1786	298.951	97623.7	1.91322	3.98661
-140	8	0.0226673	0.535799	0.00466015	18.5289	0.36754	0.369078	0.00530008	0.128825	0.0822375	0.00873705	0.56434	0.136084	0.00269413	0.0102017	0.000323295	77.2584	298.798	97802.1	1.83616	4.28977
-140	10	0.0213334	0.57574	0.00535455	21.3187	0.312547	0.316278	0.00422036	0.137395	0.108212	0.0126967	0.479901	0.153586	0.00249327	0.00867529	0.000299192	76.9388	297.987	98021.3	1.53141	4.11321
-140	12	0.0184972	0.564166	0.00486567	24.2964	0.277891	0.290797	0.00370497	0.139368	0.128613	0.0126079	0.426688	0.16155	0.00249412	0.00771334	0.000299294	76.4184	297.143	98248.6	1.38683	3.93405
-140	14	0.0155477	0.52377	0.0037849	27.7955	0.272016	0.300871	0.00401866	0.138732	0.136002	0.0187843	0.417669	0.176442	0.00292273	0.00755029	0.000350728	75.24	296.364	98483	1.33903	3.59342
-140	16	0.0157528	0.495298	0.00419398	30.7621	0.268389	0.337875	0.00936729	0.118614	0.133502	0.0362367	0.412099	0.19684	0.00352897	0.00744961	0.000423477	73.3815	295.74	98715.4	1.30993	3.11666
-140	18	0.0169172	0.45483	0.0047837	32.1219	0.254093	0.369615	0.018362	0.0918958	0.120355	0.0509819	0.390148	0.204559	0.00410041	0.00705281	0.000492049	71.254	295.166	98949.4	1.13831	2.81585
-140	20	0.0196811	0.425163	0.00439862	32.5937	0.255965	0.388068	0.0136613	0.0753136	0.108293	0.0583567	0.393022	0.250658	0.00433935	0.00710475	0.000520722	69.7195	294.479	99175	0.979996	2.62488
-140	22	0.019876	0.392693	0.0035035	33.323	0.263019	0.399976	0.0124269	0.056632	0.114393	0.0478108	0.403853	0.282537	0.00466898	0.00730055	0.000560277	69.4543	293.904	99334.6	0.970379	2.50548
-140	24	0.0229291	0.350576	0.00422577	34.4352	0.266905	0.421405	0.0173143	0.0500299	0.130798	0.0492148	0.409821	0.293676	0.00487045	0.00740843	0.000584454	69.3433	293.493	99448.1	1.02992	2.19047
-140	26	0.033388	0.296835	0.007432	34.7664	0.290843	0.487673	0.0261482	0.044957	0.138868	0.0553474	0.446576	0.309865	0.00492525	0.00807287	0.00059103	72.2238	292.714	99505	1.39958	1.99356
-140	28	0.0436365	0.224428	0.0146244	34.7289	0.337349	0.566651	0.0335019	0.043316	0.14962	0.0736746	0.517983	0.30916	0.00496451	0.00936371	0.000595741	74.242	291.719	99572.5	2.4775	2.00366
-140	30	0.0496786	0.166141	0.0214168	34.8466	0.39137	0.583418	0.0392355	0.0422424	0.166295	0.100429	0.60093	0.277919	0.00523659	0.0108632	0.000628391	74.5478	290.566	99647.5	4.03984	2.14354
-140	32	0.0462515	0.13422	0.0177508	35.1985	0.424482	0.578742	0.0396309	0.0441683	0.17503	0.0940868	0.651772	0.263166	0.00583649	0.0117822	0.000700379	74.0771	289.444	99679.1	4.30756	2.34364
-140	34	0.043959	0.114729	0.0169361	35.1486	0.456459	0.576634	0.0399695	0.0449659	0.193215	0.0812798	0.700871	0.246611	0.00630095	0.0126698	0.000756114	74.7632	288.155	99648.9	4.1606	2.5762
-140	36	0.0427171	0.0897866	0.0184362	34.5412	0.494272	0.577845	0.0373025	0.0491383	0.205482	0.0703404	0.758931	0.228381	0.00642086	0.0137194	0.000770503	76.9169	286.951	99530.7	4.2216	2.8118
-140	38	0.0422531	0.0628017	0.0213705	33.0205	0.53224	0.569266	0.0278269	0.0542968	0.223113	0.0591933	0.817229	0.203499	0.00621507	0.0147733	0.000745808	78.4205	285.88	99363.6	4.20832	3.14523
-140	40	0.0418304	0.0471471	0.0245107	32.2178	0.537115	0.550562	0.0304614	0.0496726	0.246673	0.0550183	0.824714	0.16396	0.0058604	0.0149086	0.000703248	80.2037	284.745	99196.6	5.98231	3.11334
-140	42	0.0388966	0.039985	0.0257845	31.5093	0.572806	0.545636	0.0378698	0.0429625	0.283264	0.0508077	0.879516	0.135318	0.00553856	0.0158992	0.000664627	82.6223	283.526	99073	9.49175	3.00245
-140	44	0.0323436	0.0333809	0.0248285	30.8877	0.593574	0.580475	0.0484819	0.0346277	0.313531	0.0563901	0.911405	0.129368	0.00524066	0.0164757	0.000628879	84.6307	282.443	98992.3	13.0599	2.67756
-140	46	0.0327382	0.0260802	0.0350728	30.4414	0.567355	0.681912	0.0645205	0.0289554	0.338941	0.089821	0.871147	0.134957	0.00501803	0.0157479	0.000602164	86.3514	281.37	98956.1	13.6432	2.33717
-140	48	0.0483614	0.0223472	0.0697007	30.4283	0.534509	0.774771	0.079076	0.0244113	0.358625	0.160775	0.820713	0.160503	0.00490871	0.0148362	0.000589045	86.6121	280.543	98955.9	12.6762	2.01183
-140	50	0.0532414	0.0175432	0.105717	30.7863	0.541623	0.838882	0.0914052	0.0206881	0.377121	0.192379	0.831637	0.172418	0.00486308	0.0150337	0.00058357	85.1392	279.857	99001.1	12.5679	1.79872
-140	52	0.0614924	0.0135294	0.138628	30.7675	0.562318	0.826694	0.097149	0.0243029	0.414324	0.220093	0.863413	0.193403	0.00485842	0.0156081	0.000583011	83.6342	279.387	99038.7	12.0914	1.78001
-140	54	0.0716611	0.01155	0.15264	30.8376	0.528631	0.77044	0.0954441	0.026768	0.404899	0.242553	0.811688	0.194027	0.00465834	0.0146731	0.000559	81.9342	278.738	99106.6	10.702	1.74359
-140	56	0.0694813	0.0135257	0.126535	31.4187	0.449565	0.6405	0.0863727	0.0306917	0.334223	0.272636	0.690286	0.167148	0.00437162	0.0124785	0.000524594	77.558	278.13	99219	8.42731	1.58105
-140	58	0.0614206	0.0149562	0.108759	31.4757	0.357652	0.549635	0.0758804	0.0281428	0.240661	0.304648	0.549157	0.128851	0.00409195	0.00992725	0.000491033	73.0603	277.823	99300.9	3.68685	1.40966
-140	60	0.0798964	0.0114882	0.146534	30.2192	0.211721	0.368529	0.084957	0.0212696	0.235402	0.247233	0.325088	0.0689389	0.003816	0.0058767	0.00045792	78.9772	268.411	88246.7	2.20958	1.67082
-140	62	0.133354	0.00771435	0.156594	27.154	0.167895	0.291199	0.14643	0.0131037	0.464369	0.146274	0.257795	0.0554253	0.00317962	0.00466023	0.000381554	72.1915	259.21	85610.5	1.62381	2.27809
-140	64	0.0447381	0.0057094	0.283368	26.8258	0.151395	0.270571	0.15455	0.00313364	0.524625	0.184612	0.232461	0.0274564	0.0029274	0.00420225	0.000351287	93.0522	253.565	89962.2	5.23048	1.54108
-140	66	0.0385375	0.00652629	0.142125	28.491	0.128689	0.273613	0.123613	0.00319189	0.372207	0.142183	0.197596	0.029119	0.00306376	0.00357199	0.000367651	97.4663	253.983	90709	4.05073	1.45482
-140	68	0.0344927	0.00585758	0.0796267	29.2188	0.0948548	0.264404	0.126262	0.00143584	0.32271	0.10971	0.145645	0.01883	0.00320561	0.00263286	0.000384673	97.4606	250.815	94526.2	3.99228	1.33883
-140	70	0.0460551	0.00412605	0.0713341	30.8802	0.0521992	0.265259	0.143851	0.00163528	0.285075	0.106959	0.0801494	0.00933507	0.00318693	0.00144888	0.000382431	87.3005	252.447	99166	4.73252	1.46832
-140	72	0.0366487	0.00403771	0.0117025	31.8134	0.0407451	0.291652	0.173097	0.00150435	0.304366	0.029557	0.0625622	0.00484682	0.00372995	0.00113095	0.000447594	87.2496	248.417	101282	10.0722	1.80404
-140	74	0.039127	0.00441603	0.00229113	31.545	0.0363443	0.312587	0.198855	0.00173578	0.351686	0.0207942	0.055805	0.00450595	0.00367291	0.0010088	0.00044075	81.2112	246.424	101574	13.1116	2.03929
-140	76	0.0365091	0.00431606	0.00133743	31.1303	0.0351858	0.304855	0.194731	0.00146367	0.340767	0.0128407	0.0540261	0.00334769	0.00351718	0.000976643	0.000422062	79.153	245.721	101743	13.9622	2.17585
-140	78	0.037372	0.0044207	0.00128352	31.276	0.0352781	0.304314	0.187455	0.000392776	0.328652	0.0166955	0.0541678	0.00361897	0.00322311	0.000979205	0.000386774	79.5574	246.331	101777	13.4937	1.75721
-140	80	0.0315283	0.00335469	0.00119248	31.2547	0.033803	0.302088	0.188667	0.00094053	0.327373	0.0161283	0.0519028	0.00338124	0.00307081	0.00093826	0.000368497	78.3465	246.76	101743	12.7244	1.91111
-140	82	0.0374778	0.0036531	0.00110999	31.6432	0.0319675	0.337617	0.212312	0.000452571	0.371666	0.0184194	0.0490846	0.00278384	0.00354204	0.000887315	0.000425045	76.9492	247.222	101672	13.8712	1.69344
-140	84	0.0444451	0.00392073	0.00128933	32.0377	0.0303639	0.381085	0.238741	0.0010235	0.419026	0.0233411	0.0466224	0.00332899	0.00423386	0.000842804	0.000508064	75.8683	247.703	101576	13.937	1.67827
-140	86	0.0612032	0.00638003	0.00245765	32.5676	0.029545	0.476723	0.276445	0.00300109	0.470474	0.0407217	0.045365	0.00408334	0.00584666	0.000820073	0.000701599	76.3404	247.673	101440	15.984	1.55054
-140	88	0.0838316	0.00556171	0.00622418	31.887	0.0276647	0.579133	0.371382	0.015023	0.653674	0.0419468	0.0424779	0.0025267	0.00659967	0.000767883	0.000791961	76.8825	248.192	101080	21.286	1.82065
-140	89.5	0.0837159	0.00554904	0.00628603	31.8876	0.0276657	0.579067	0.371293	0.0150291	0.651797	0.0434371	0.0424794	0.00265965	0.00659705	0.000767911	0.000791647	77.1015	248.23	101080	19.2781	1.7677
-137.5	-89.5	0.0225138	0.0429264	0.000777629	14.7041	0.0376997	0.381286	0.0080064	5.44053e-07	9.00005e-13	0.00335966	0.0578861	0.00361285	0.00353839	0.00104642	0.000424606	74.6197	244.837	68143.8	2.93889	-0.146883
-137.5	-88	0.0226549	0.042987	0.00078146	14.7212	0.0377078	0.381721	0.00801256	5.29864e-07	1.1073e-12	0.00337113	0.0578986	0.0036312	0.00353871	0.00104665	0.000424645	70.9742	245.544	68143.1	1.71988	-0.373233
-137.5	-86	0.0248394	0.0486581	0.00104105	14.059	0.0374605	0.431364	0.0069972	9.93823e-07	3.47482e-12	0.00349145	0.0575188	0.00376185	0.00331574	0.00103978	0.000397888	66.9474	254.716	79851.9	0.83477	-0.837939
-137.5	-84	0.0204677	0.0426978	0.000969957	11.973	0.0353862	0.490999	0.00511803	2.11227e-06	1.14694e-12	0.00200342	0.0543339	0.00229369	0.0029828	0.000982207	0.000357936	81.7092	262.46	92422.4	2.39912	-0.45297
-137.5	-82	0.0246684	0.0586991	0.000883364	12.0212	0.0351703	0.535779	0.00528689	2.76279e-06	7.77261e-13	0.00289859	0.0540023	0.00330437	0.00280606	0.000976212	0.000336727	87.4234	262.747	91862	4.29553	-0.249655
-137.5	-80	0.0308299	0.0732157	0.000935444	12.4371	0.0381681	0.537757	0.0059476	3.64477e-06	9.17648e-13	0.00384579	0.0586053	0.00424234	0.00303859	0.00105942	0.000364631	84.2221	263.801	91003.4	3.18516	-0.3641
-137.5	-78	0.0335494	0.0907317	0.00100802	13.6232	0.0381486	0.553328	0.00651706	2.37615e-06	1.50915e-12	0.00575933	0.0585754	0.00588005	0.00320406	0.00105888	0.000384487	78.0741	261.417	82918.3	2.10945	-0.539006
-137.5	-76	0.0302269	0.0896268	0.00108525	13.4528	0.0400917	0.539429	0.00691133	2.48277e-06	1.72283e-10	0.00585606	0.0615589	0.00582659	0.00315255	0.00111282	0.000378306	74.4917	261.853	83262.5	1.56909	-0.634079
-137.5	-74	0.0329788	0.0473038	0.00147714	13.101	0.075943	0.656325	0.0117419	2.2214e-05	1.98774e-06	0.00521559	0.116607	0.011109	0.0030471	0.00210793	0.000365652	82.3913	270.068	97169	3.35511	-0.388603
-137.5	-72	0.0272806	0.0367431	0.000827792	13.7927	0.169376	0.811278	0.020914	0.000248249	0.00032335	0.0040957	0.260068	0.0344652	0.00303456	0.00470132	0.000364148	85.52	271.496	97438.5	5.76974	-0.0812692
-137.5	-70	0.0282514	0.0261016	0.000519243	13.4494	0.241359	0.896065	0.0290567	0.000665539	0.000553089	0.00342013	0.370595	0.0509324	0.00303582	0.00669934	0.000364298	86.7764	272.154	97397.6	6.31887	0.0893198
-137.5	-68	0.0232949	0.0213383	0.000504207	13.2869	0.318431	0.965239	0.0367818	0.000751171	0.00211169	0.00235027	0.488936	0.0484973	0.00312306	0.00883862	0.000374768	89.7073	272.327	97396.5	10.8905	0.410353
-137.5	-66	0.0241186	0.0200572	0.00035297	13.0419	0.363173	0.974896	0.0422266	0.0013985	0.0030966	0.00170756	0.557635	0.0487815	0.00314888	0.0100805	0.000377865	90.8126	272.417	97491.6	13.461	0.60576
-137.5	-64	0.0249518	0.0214976	0.000332334	13.1608	0.427343	0.992765	0.0433858	0.00215123	0.00486802	0.00162067	0.656165	0.0513042	0.0033169	0.0118616	0.000398028	92.2809	272.604	97621.5	16.6096	0.898238
-137.5	-62	0.0240637	0.0214169	0.000389276	13.4776	0.490268	0.993383	0.0458982	0.00256451	0.00606412	0.00166833	0.752783	0.0503874	0.00363525	0.0136082	0.00043623	93.4777	273.106	97747.9	20.5584	1.18322
-137.5	-60	0.0199573	0.0260415	0.000508388	13.9013	0.557414	0.966749	0.0504731	0.00422337	0.00705959	0.00173489	0.855883	0.0506351	0.00395617	0.015472	0.000474741	93.5311	273.984	97898	23.9517	1.45659
-137.5	-58	0.0191717	0.0299187	0.000553095	13.9843	0.616006	0.948673	0.0502502	0.00660199	0.0071777	0.00179185	0.945848	0.054135	0.00394021	0.0170983	0.000472826	92.8929	275.277	98093.4	25.2682	1.76379
-137.5	-56	0.0193331	0.038307	0.000630162	14.2069	0.642314	0.928152	0.0412191	0.0100226	0.00776112	0.00176152	0.986242	0.0632782	0.00389032	0.0178285	0.000466838	90.3478	277.327	98292.1	20.5633	2.04964
-137.5	-54	0.0216822	0.0451072	0.000773595	14.2914	0.634253	0.905974	0.0376902	0.0130165	0.00864298	0.00159689	0.973866	0.0653167	0.00400254	0.0176048	0.000480305	89.2546	279.2	98469.4	16.3045	2.34629
-137.5	-52	0.0264927	0.057707	0.00141235	14.5854	0.612569	0.874356	0.0378001	0.0179132	0.00947629	0.00245092	0.940571	0.0723159	0.00438457	0.0170029	0.000526149	87.1964	281.298	98626.3	14.0896	2.45396
-137.5	-50	0.0322562	0.0775826	0.00215334	14.6502	0.606116	0.877861	0.0438733	0.0219133	0.0109182	0.00313544	0.930663	0.0776705	0.00479848	0.0168238	0.000575818	86.1343	282.864	98830	14.2608	2.46368
-137.5	-48	0.0451901	0.097259	0.00188321	14.5256	0.574516	0.847464	0.0455432	0.0325294	0.0103074	0.00294763	0.882142	0.0895713	0.0050061	0.0159467	0.000600732	86.3166	283.975	99053.8	11.1232	2.53683
-137.5	-46	0.0565488	0.122684	0.00153718	14.4238	0.512512	0.823139	0.0504225	0.0397789	0.00850662	0.00322794	0.786938	0.106033	0.00509106	0.0142257	0.000610928	86.7239	284.957	99251.5	8.53436	2.4083
-137.5	-44	0.0639724	0.1634	0.00154497	14.5728	0.428952	0.802557	0.0563057	0.0412299	0.00656983	0.00469085	0.658635	0.125981	0.00507048	0.0119063	0.000608458	85.4584	286.223	99400	7.17663	2.05315
-137.5	-42	0.0699746	0.201454	0.00183881	14.6013	0.374206	0.791636	0.0689663	0.0353948	0.00775638	0.00616555	0.574575	0.123949	0.00475805	0.0103867	0.000570967	84.1388	287.483	99488	6.88804	1.68448
-137.5	-40	0.0720714	0.221714	0.00203828	14.4977	0.33466	0.752609	0.0658744	0.0302071	0.00905257	0.0072597	0.513855	0.105896	0.00483516	0.00928908	0.000580219	83.1938	288.763	99489.7	6.75686	1.50628
-137.5	-38	0.0803128	0.237496	0.00224334	13.651	0.330264	0.6966	0.0552872	0.0344878	0.0117889	0.00724139	0.507104	0.112151	0.00450754	0.00916705	0.000540904	83.6599	289.931	99409.2	7.35062	1.64325
-137.5	-36	0.0769873	0.256554	0.00261687	13.1292	0.320003	0.627854	0.0401852	0.0273372	0.0158155	0.00673104	0.49135	0.122799	0.00368639	0.00888226	0.000442367	85.0128	291.114	99256.7	7.13269	1.68903
-137.5	-34	0.0729238	0.302239	0.00305308	12.5809	0.310016	0.56035	0.0246719	0.0183768	0.0169258	0.0071792	0.476015	0.137427	0.00314553	0.00860503	0.000377463	85.7071	292.38	99070.5	5.57465	1.86484
-137.5	-32	0.0608109	0.360619	0.00369976	11.9646	0.299115	0.502312	0.0160294	0.0111927	0.0189504	0.00962459	0.459277	0.146382	0.00266938	0.00830246	0.000320326	85.2097	293.955	98849.6	4.55465	1.86309
-137.5	-30	0.0474401	0.45387	0.00469531	11.8675	0.263754	0.39206	0.00651983	0.00783709	0.0243848	0.0120417	0.404982	0.137404	0.00209616	0.00732095	0.000251539	85.5558	295.506	98603.8	3.35965	2.145
-137.5	-28	0.0424764	0.64216	0.00565583	12.9383	0.221065	0.329096	0.00676721	0.00847215	0.0224883	0.0258151	0.339435	0.140975	0.00174433	0.00613604	0.000209319	83.5515	296.763	98470.8	2.47959	1.77532
-137.5	-26	0.0423114	0.830155	0.00443589	14.3829	0.178266	0.281849	0.00737327	0.0120804	0.0184078	0.0335906	0.273719	0.162924	0.00161963	0.00494808	0.000194356	81.1394	297.534	98425.2	1.39892	1.73116
-137.5	-24	0.0457821	0.930563	0.00280705	16.0305	0.147248	0.252292	0.00613103	0.0204046	0.020617	0.0330396	0.226093	0.182221	0.00170646	0.00408713	0.000204775	78.5029	298.017	98421.5	0.692003	2.17765
-137.5	-22	0.0495383	0.94513	0.00272635	16.9423	0.155343	0.260478	0.00580298	0.0309116	0.0225352	0.0357434	0.238522	0.19611	0.00178775	0.00431182	0.00021453	76.6523	298.333	98397.9	0.647196	2.40861
-137.5	-20	0.0494203	0.877065	0.00251969	16.754	0.17649	0.292499	0.00758662	0.0534934	0.0261009	0.0272427	0.270991	0.202236	0.00193898	0.00489878	0.000232678	75.5488	298.669	98324.2	0.726833	2.65441
-137.5	-18	0.0501337	0.805099	0.00243538	16.3832	0.20041	0.330882	0.00732971	0.0753601	0.0310648	0.0184626	0.307719	0.213675	0.00227153	0.00556272	0.000272583	75.3674	298.871	98228.3	0.795404	2.86053
-137.5	-16	0.0493327	0.751371	0.00232467	16.2767	0.245235	0.373679	0.00776059	0.0956638	0.0460273	0.00801269	0.376548	0.221043	0.00286385	0.00680694	0.000343661	74.1072	299.005	98175.2	0.948241	3.39602
-137.5	-14	0.0493528	0.72034	0.00291008	16.7285	0.264446	0.401993	0.00691416	0.111303	0.0473751	0.0079659	0.406044	0.221713	0.00323749	0.00734016	0.000388499	73.0979	299.174	98106.1	0.984177	3.35789
-137.5	-12	0.0503114	0.701282	0.00302799	16.8183	0.282003	0.429911	0.00628858	0.113397	0.0473383	0.00765708	0.433002	0.227676	0.00347883	0.00782749	0.000417459	72.177	299.343	98038.2	1.02156	3.26201
-137.5	-10	0.052115	0.687256	0.00207991	16.3865	0.298142	0.445115	0.00474617	0.121356	0.0470595	0.00535304	0.457782	0.230777	0.00366221	0.00827544	0.000439465	72.322	299.33	97966.1	1.081	3.43532
-137.5	-8	0.049971	0.647123	0.00215916	15.3024	0.315142	0.455661	0.00362096	0.128787	0.0441591	0.00314485	0.483886	0.226947	0.00385809	0.00874732	0.000462971	73.5199	299.239	97891.2	1.19392	3.67465
-137.5	-6	0.0451875	0.618929	0.00284614	14.1669	0.297237	0.455725	0.00533235	0.131972	0.0370879	0.00493093	0.456394	0.220157	0.00435171	0.00825033	0.000522205	75.1797	299.077	97817.9	1.16168	3.37443
-137.5	-4	0.043907	0.593664	0.00296611	12.644	0.279468	0.418718	0.00389271	0.14712	0.0344873	0.00395317	0.42911	0.21542	0.00478189	0.00775713	0.000573827	77.759	298.722	97760.9	1.19402	3.56904
-137.5	-2	0.0407224	0.559266	0.00299526	11.337	0.263187	0.381225	0.00372672	0.161443	0.0274898	0.00369348	0.404111	0.201247	0.00492607	0.0073052	0.000591129	79.4798	298.438	97731.8	1.23588	3.6919
-137.5	0	0.0381463	0.53897	0.00330741	10.0785	0.247577	0.355376	0.00509475	0.179271	0.0209913	0.00392635	0.380144	0.190772	0.00490353	0.00687194	0.000588423	80.9358	298.21	97713.1	1.26547	3.57907
-137.5	2	0.0371091	0.542146	0.00456997	9.36212	0.229061	0.347254	0.00695226	0.184753	0.0180925	0.00530468	0.351713	0.18421	0.00462599	0.00635799	0.000555118	81.2479	298.418	97663	1.16098	3.35945
-137.5	4	0.0351537	0.530095	0.00541879	10.5271	0.249206	0.38509	0.0104471	0.168563	0.0241193	0.0102884	0.382644	0.159357	0.00385264	0.00691715	0.000462317	82.9607	298.568	97585	1.37182	3.12827
-137.5	6	0.0310388	0.518739	0.00569193	13.8932	0.319018	0.411426	0.00677034	0.144105	0.0479095	0.00914666	0.489837	0.14692	0.00311679	0.00885489	0.000374015	80.9142	298.878	97620.5	1.67408	3.69111
-137.5	8	0.0240041	0.520014	0.00445969	18.0623	0.358582	0.409493	0.00600585	0.129731	0.0695282	0.0081016	0.550586	0.140097	0.00275477	0.00995308	0.000330573	78.6218	298.661	97784.8	1.85465	4.11962
-137.5	10	0.0212318	0.550068	0.00458215	21.1822	0.320159	0.34896	0.00521362	0.13376	0.09137	0.0126685	0.491589	0.149338	0.00270986	0.00888658	0.000325184	77.6313	297.959	98009.9	1.64886	3.9967
-137.5	12	0.0182056	0.542292	0.00512213	24.0772	0.284479	0.309049	0.00454966	0.132811	0.109208	0.0190231	0.436804	0.151472	0.00284006	0.00789621	0.000340808	77.3307	297.189	98219.6	1.5187	3.71707
-137.5	14	0.015085	0.520388	0.00469004	27.7217	0.265545	0.30899	0.00421906	0.126349	0.129516	0.0190643	0.407732	0.167524	0.0030842	0.00737068	0.000370104	76.4187	296.422	98443.7	1.26832	3.5319
-137.5	16	0.0170374	0.501892	0.00518623	30.7661	0.261138	0.338555	0.00837501	0.111953	0.137004	0.0343819	0.400965	0.197141	0.00357111	0.00724834	0.000428533	74.9036	295.598	98699.1	1.20937	3.04255
-137.5	18	0.0176264	0.470229	0.00522321	32.3826	0.248952	0.365964	0.0161576	0.0899195	0.125697	0.0485755	0.382255	0.220452	0.00413065	0.00691011	0.000495678	72.1078	294.979	98957.8	1.07126	2.66344
-137.5	20	0.020723	0.43249	0.00465914	32.7958	0.25359	0.388477	0.0160332	0.0727475	0.115387	0.0630584	0.389375	0.262605	0.00435532	0.00703883	0.000522639	70.8564	294.244	99183.2	1.04216	2.48579
-137.5	22	0.0199122	0.379117	0.00353055	33.7049	0.270009	0.401253	0.011604	0.0558561	0.12144	0.0542819	0.414585	0.286338	0.00469499	0.00749456	0.000563399	69.9582	293.732	99354.4	1.11041	2.41423
-137.5	24	0.0226189	0.324834	0.00454508	34.5541	0.280855	0.420983	0.0158336	0.0488311	0.144325	0.0512812	0.431239	0.298483	0.00488662	0.00779561	0.000586395	70.5418	293.126	99481.5	1.19336	2.13122
-137.5	26	0.0287972	0.284082	0.00695307	35.0782	0.291416	0.465323	0.0251265	0.0438919	0.142751	0.0537756	0.447456	0.30673	0.00492305	0.00808877	0.000590766	71.674	292.478	99568.6	1.42967	1.9635
-137.5	28	0.0428872	0.227054	0.0155852	35.0349	0.327007	0.541879	0.0325265	0.0445297	0.149066	0.0796484	0.502104	0.311831	0.0049582	0.00907665	0.000594984	74.2151	291.444	99630.8	2.60012	2.00862
-137.5	30	0.049024	0.170767	0.0208158	34.5265	0.382179	0.558169	0.0353753	0.0430763	0.171004	0.102223	0.586817	0.285366	0.00530786	0.010608	0.000636943	74.5983	290.38	99693	3.61871	2.24765
-137.5	32	0.0532944	0.129701	0.0219461	34.5719	0.424925	0.55518	0.0317227	0.0446668	0.19791	0.105529	0.652452	0.269058	0.00586223	0.0117945	0.000703467	74.5899	289.202	99720.4	3.90155	2.47493
-137.5	34	0.0483415	0.112105	0.0178714	34.852	0.460276	0.567203	0.0376598	0.0420846	0.204553	0.0935221	0.706732	0.247992	0.00630654	0.0127758	0.000756785	74.9641	288.009	99691.8	3.97132	2.61684
-137.5	36	0.0466305	0.0905514	0.0200119	34.5879	0.498345	0.575888	0.041382	0.0420785	0.206377	0.0899626	0.765186	0.224692	0.00645168	0.0138324	0.000774201	76.5714	286.879	99580.2	4.15729	2.72788
-137.5	38	0.0480722	0.0701611	0.0250422	33.5138	0.520543	0.572229	0.0352199	0.0489418	0.210251	0.0866719	0.799269	0.210561	0.00626363	0.0144486	0.000751636	77.4406	285.979	99418.1	3.60914	3.04858
-137.5	40	0.0495581	0.0570509	0.0313003	32.8854	0.517762	0.56835	0.0384723	0.0434147	0.23134	0.0879942	0.794999	0.173739	0.00580429	0.0143714	0.000696515	80.7848	284.996	99218.5	4.97311	2.93347
-137.5	42	0.0439324	0.0513624	0.0286769	32.3366	0.55497	0.576325	0.0424302	0.040277	0.267216	0.0792018	0.852131	0.153265	0.00551266	0.0154042	0.000661519	82.8972	284.087	99080.3	7.61952	2.80529
-137.5	44	0.0374212	0.0389503	0.0285749	31.0294	0.582543	0.604789	0.0529757	0.0342575	0.314203	0.0819072	0.894467	0.146176	0.00518241	0.0161695	0.000621889	84.8844	283.055	99015.8	11.5337	2.62301
-137.5	46	0.0417412	0.0280092	0.0490411	30.0486	0.583176	0.70307	0.0694025	0.0271007	0.353222	0.122994	0.895439	0.153715	0.00498863	0.0161871	0.000598635	86.2844	282.01	98979.1	14.6764	2.30572
-137.5	48	0.0533839	0.0235875	0.0917392	29.9361	0.59114	0.821064	0.0867806	0.0240376	0.430574	0.180271	0.907667	0.176264	0.00497955	0.0164081	0.000597546	87.307	281.155	98966	16.1006	2.02093
-137.5	50	0.0597981	0.0189178	0.161471	30.201	0.580347	0.886079	0.100445	0.0235079	0.467134	0.251522	0.891096	0.198586	0.00493121	0.0161086	0.000591745	86.1191	280.344	99024.7	13.6127	1.8442
-137.5	52	0.0395438	0.0161358	0.184809	30.3982	0.557598	0.775903	0.0996632	0.0249231	0.482171	0.250545	0.856166	0.197897	0.00482898	0.0154771	0.000579478	84.1571	279.798	99077	12.0741	1.80933
-137.5	54	0.0425621	0.013195	0.168848	30.2492	0.514392	0.691766	0.0908016	0.0322841	0.456249	0.27305	0.789824	0.175241	0.004555	0.0142778	0.000546599	81.5482	279.259	99137.7	10.8126	1.82821
-137.5	56	0.0522515	0.0115605	0.152736	29.8954	0.437428	0.60596	0.0812428	0.0365634	0.361499	0.295973	0.67165	0.136634	0.00415696	0.0121416	0.000498836	78.9677	278.524	99233.1	7.32695	1.75965
-137.5	58	0.0660577	0.0108068	0.229194	28.9007	0.316153	0.485894	0.0831054	0.0370385	0.295682	0.312836	0.485438	0.0891042	0.00373903	0.00877538	0.000448684	77.4084	275.496	97597.4	3.50231	1.76349
-137.5	60	0.0785613	0.00711472	0.243148	27.2469	0.219995	0.37491	0.180033	0.0233828	0.557055	0.151422	0.337792	0.0471575	0.00344812	0.00610635	0.000413774	88.644	263.591	86806.9	3.63764	2.29915
-137.5	62	0.0768498	0.00509305	0.282405	25.9068	0.18057	0.308702	0.188109	0.0107998	0.617225	0.187641	0.277257	0.0378346	0.00313408	0.00501204	0.000376089	85.6882	258.209	87175.6	2.98628	2.11502
-137.5	64	0.0393612	0.00710384	0.243968	27.5235	0.148768	0.274331	0.155695	0.00239147	0.519584	0.175488	0.228426	0.0292886	0.00293379	0.0041293	0.000352055	93.2831	253.742	88275.9	5.60329	1.52356
-137.5	66	0.0382435	0.00660663	0.220007	28.5712	0.125191	0.271375	0.126973	0.00298492	0.385851	0.133463	0.192225	0.0287037	0.00308161	0.00347489	0.000369794	99.7977	252.485	91793.7	4.42229	1.37963
-137.5	68	0.037051	0.00541867	0.0969695	29.6074	0.0928576	0.269891	0.130176	0.00121612	0.325623	0.0915086	0.142578	0.016554	0.00328426	0.00257742	0.000394111	98.1781	250.715	94939.9	5.05441	1.35006
-137.5	70	0.0474515	0.00398829	0.0586621	31.2924	0.0526177	0.271955	0.148203	0.00128105	0.283709	0.0765138	0.080792	0.00880611	0.00336028	0.0014605	0.000403233	89.0048	251.627	100888	6.20583	1.46406
-137.5	72	0.0382326	0.00443669	0.00860151	31.6964	0.0393026	0.292755	0.17367	0.00211454	0.301754	0.0309041	0.0603473	0.00558658	0.00381023	0.00109091	0.000457228	86.6629	247.633	101339	10.0358	1.87672
-137.5	74	0.0382029	0.00452416	0.00217552	31.294	0.0351368	0.307333	0.19505	0.00138397	0.344444	0.0220306	0.053951	0.0055806	0.00371967	0.000975285	0.00044636	80.2861	245.927	101618	12.9104	1.97583
-137.5	76	0.0356588	0.00436984	0.00117023	31.0542	0.0338552	0.302071	0.193645	0.0012459	0.34091	0.01403	0.051983	0.00377997	0.00357134	0.00093971	0.000428561	78.2158	245.14	101774	14.0915	2.08637
-137.5	78	0.0356395	0.0042608	0.00117702	31.1919	0.0333889	0.304713	0.190473	0.000317027	0.335223	0.016772	0.0512671	0.00372492	0.00327611	0.000926767	0.000393133	78.808	245.749	101796	13.4234	1.71697
-137.5	80	0.0328438	0.00335242	0.00113553	31.3194	0.0330686	0.305507	0.191506	0.000746586	0.333786	0.0168884	0.0507753	0.00340025	0.00312127	0.000917877	0.000374552	78.4318	246.672	101747	13.2321	1.84426
-137.5	82	0.0374559	0.00359004	0.00110265	31.5469	0.0317183	0.340039	0.21301	0.000402156	0.374924	0.0184502	0.048702	0.00261768	0.0036326	0.000880397	0.000435913	77.0819	246.935	101674	14.1969	1.69238
-137.5	84	0.0433068	0.00379916	0.0013081	31.9328	0.0303405	0.38197	0.238595	0.000854086	0.419301	0.0229393	0.0465864	0.00309926	0.004272	0.000842153	0.00051264	76.4727	247.281	101577	14.2742	1.67667
-137.5	86	0.0608007	0.00630339	0.00250179	32.5608	0.0296077	0.475927	0.275994	0.00250109	0.470913	0.0399875	0.0454612	0.00397356	0.005849	0.000821813	0.00070188	76.7422	247.543	101437	16.0493	1.53203
-137.5	88	0.0837793	0.00555558	0.0062246	31.8848	0.0276625	0.579092	0.371352	0.0150177	0.653638	0.0419009	0.0424744	0.00250885	0.00659991	0.00076782	0.000791989	76.9798	248.158	101081	21.2095	1.81898
-137.5	89.5	0.0837159	0.00554904	0.00628602	31.8876	0.0276657	0.579067	0.371293	0.0150291	0.651797	0.043437	0.0424794	0.00265964	0.00659705	0.000767911	0.000791647	77.1015	248.23	101080	19.2781	1.7677
-135	-89.5	0.0225138	0.0429263	0.000777743	14.7041	0.0376997	0.381286	0.0080064	5.44053e-07	9.00005e-13	0.00335966	0.0578861	0.00361285	0.00353839	0.00104642	0.000424606	74.6197	244.837	68143.8	2.93889	-0.146883
-135	-88	0.0226487	0.0429848	0.000780324	14.7205	0.0377081	0.381708	0.00801235	5.34673e-07	1.08091e-12	0.00337066	0.057899	0.00363097	0.00353868	0.00104666	0.000424642	71.4162	245.507	68143	1.91765	-0.33544
-135	-86	0.0249372	0.049232	0.00103568	14.1263	0.0375941	0.430283	0.0070358	9.59336e-07	3.54759e-12	0.00357035	0.0577239	0.00386311	0.00332395	0.00104349	0.000398875	65.5724	254.417	79480.4	0.808405	-0.848334
-135	-84	0.0214649	0.0438123	0.000979659	12.1927	0.0355937	0.494397	0.00518006	2.00107e-06	1.22796e-12	0.00211819	0.0546525	0.00245006	0.0030097	0.000987966	0.000361164	81.1467	262.153	91597.7	2.35583	-0.469253
-135	-82	0.0251062	0.0604714	0.000883925	12.2055	0.0346993	0.53753	0.00526698	2.62849e-06	8.1017e-13	0.00303676	0.0532791	0.00345723	0.00283793	0.000963139	0.000340552	86.6226	262.523	90894.5	4.2487	-0.258744
-135	-80	0.0301454	0.0759582	0.000956907	12.7779	0.0368655	0.540317	0.00589758	3.25092e-06	9.92337e-13	0.00418945	0.0566052	0.00447017	0.00308778	0.00102327	0.000370533	84.0619	263.042	89031.8	3.74444	-0.323729
-135	-78	0.0322305	0.0950599	0.00100975	13.8069	0.037621	0.545561	0.00646245	2.16155e-06	1.57628e-12	0.0060855	0.0577653	0.00606078	0.00323503	0.00104424	0.000388204	78.4476	260.433	81088.5	2.34675	-0.505591
-135	-76	0.0327035	0.0910752	0.00106055	13.4639	0.0404371	0.525088	0.00686236	2.15806e-06	2.36164e-12	0.00580539	0.0620892	0.00540735	0.00311063	0.0011224	0.000373275	74.2422	260.505	80825.8	1.58993	-0.618917
-135	-74	0.0314526	0.048157	0.00183012	12.881	0.067872	0.624142	0.0111861	1.501e-05	1.09336e-06	0.00547163	0.104214	0.00862303	0.00305281	0.0018839	0.000366337	80.3634	269.639	96879.2	2.88582	-0.456415
-135	-72	0.0274288	0.0379561	0.00099064	13.7224	0.156316	0.807225	0.0212891	0.000180667	0.000281528	0.00457582	0.240016	0.0314948	0.00305068	0.00433883	0.000366081	85.818	271.356	97452.9	6.10487	-0.105458
-135	-70	0.0257179	0.0264739	0.000763963	13.5635	0.248468	0.925366	0.0293582	0.000613041	0.000737871	0.00401355	0.38151	0.0515204	0.00307369	0.00689665	0.000368842	86.7979	272.112	97407.2	6.55237	0.110263
-135	-68	0.0228633	0.0210168	0.000396349	13.4014	0.330246	0.982793	0.0374339	0.0006356	0.00231935	0.0022976	0.507077	0.0506955	0.00317587	0.00916655	0.000381105	90.2285	272.343	97406.2	12.204	0.406311
-135	-66	0.0234497	0.0202746	0.000328995	13.1477	0.370829	0.980478	0.0412208	0.00126738	0.00327058	0.00174697	0.56939	0.050064	0.00320316	0.010293	0.00038438	91.1175	272.5	97507.9	14.1935	0.626012
-135	-64	0.0265407	0.0208884	0.000326849	13.1351	0.436213	1.00273	0.0411419	0.00185615	0.00476327	0.00162327	0.669785	0.0522649	0.0033705	0.0121079	0.00040446	92.0133	272.714	97638.9	16.8963	0.91904
-135	-62	0.0267453	0.0216118	0.000366636	13.3924	0.50103	0.999438	0.0424534	0.00234649	0.00594834	0.00166679	0.769308	0.0508185	0.00367223	0.013907	0.000440668	93.1877	273.181	97777.7	20.4561	1.17544
-135	-60	0.020036	0.0257894	0.000470418	13.7782	0.557462	0.98101	0.0491539	0.00400397	0.00605501	0.0018497	0.855957	0.0499072	0.00393932	0.0154733	0.000472719	93.646	274.026	97938.8	24.3847	1.41339
-135	-58	0.0197495	0.0307819	0.000508876	13.802	0.606564	0.979147	0.0515014	0.00659913	0.00620795	0.00180305	0.93135	0.0546231	0.00393165	0.0168362	0.000471798	92.603	275.555	98127.7	23.9221	1.73274
-135	-56	0.0180764	0.037539	0.000592923	13.9707	0.632268	0.964521	0.0470808	0.0096719	0.00701603	0.00157826	0.970817	0.0606334	0.00395078	0.0175497	0.000474094	91.07	277.143	98346.6	21.7012	2.06541
-135	-54	0.0197278	0.0439913	0.000817411	14.0919	0.635345	0.924232	0.0437063	0.0132498	0.00850882	0.00157602	0.975543	0.0639234	0.00412895	0.0176351	0.000495474	90.0641	279.115	98517.3	17.7339	2.38952
-135	-52	0.0266482	0.0588015	0.00141313	14.3442	0.615363	0.890967	0.0409106	0.0182344	0.0101032	0.00208647	0.944862	0.0744901	0.00439495	0.0170805	0.000527394	87.7423	281.432	98660	14.6096	2.42675
-135	-50	0.0349083	0.0776886	0.00212916	14.3706	0.608369	0.884292	0.0445644	0.0238792	0.010908	0.00286455	0.934121	0.0799405	0.00472533	0.0168863	0.00056704	86.8198	282.917	98869.5	13.9497	2.47002
-135	-48	0.0466146	0.0980594	0.00162964	14.2844	0.569464	0.857879	0.0470764	0.0328963	0.010084	0.00263505	0.874386	0.0899586	0.00491934	0.0158065	0.00059032	86.8281	284.045	99092.3	11.3764	2.50493
-135	-46	0.0565536	0.127221	0.00139989	14.2157	0.493287	0.832783	0.0514233	0.0390404	0.00764933	0.00331743	0.757419	0.110996	0.00493718	0.0136921	0.000592461	86.6091	285.172	99285.1	9.41978	2.25366
-135	-44	0.0638367	0.1626	0.00143496	14.2475	0.41752	0.798436	0.059244	0.0413384	0.0064358	0.00426505	0.641083	0.127016	0.00480634	0.011589	0.00057676	85.9453	286.453	99423.6	8.36525	1.93986
-135	-42	0.0698948	0.201038	0.0016722	14.1781	0.355294	0.772543	0.072109	0.0355787	0.00759795	0.00599377	0.545537	0.12098	0.00446982	0.0098618	0.000536378	85.1168	287.673	99505.4	7.66377	1.64644
-135	-40	0.0725898	0.233039	0.00239733	14.0219	0.321364	0.739528	0.0673339	0.029324	0.0090906	0.0083308	0.493439	0.110209	0.00451456	0.00892002	0.000541747	84.1757	288.939	99508.5	6.79493	1.48657
-135	-38	0.0771394	0.257333	0.00239994	13.6257	0.319476	0.679911	0.0545341	0.0288413	0.0128108	0.00908146	0.49054	0.112916	0.00434953	0.00886761	0.000521944	83.1625	290.264	99442.3	6.90989	1.44605
-135	-36	0.0766147	0.270569	0.00259206	13.2637	0.337352	0.617272	0.0375122	0.0249302	0.0179125	0.0077106	0.517987	0.120572	0.00361471	0.00936378	0.000433765	83.9012	291.386	99314.4	7.3771	1.58178
-135	-34	0.0727505	0.30723	0.00289412	12.9332	0.339794	0.537068	0.0226108	0.0171389	0.0186281	0.00745763	0.521738	0.131321	0.00308711	0.00943158	0.000370454	85.2147	292.647	99121.1	7.09806	1.89035
-135	-32	0.0602033	0.352704	0.00326647	12.3514	0.339532	0.477798	0.0143359	0.010575	0.0195163	0.00866363	0.521336	0.135157	0.00276094	0.00942431	0.000331313	84.214	294.27	98914.4	5.63506	1.91108
-135	-30	0.0433286	0.465184	0.00384702	12.3039	0.274772	0.360116	0.00652377	0.00673592	0.0233144	0.0113936	0.421899	0.118999	0.00225183	0.00762678	0.00027022	84.2383	295.72	98701.4	3.84723	2.1307
-135	-28	0.0400205	0.693227	0.00499497	13.4107	0.18655	0.297286	0.00774404	0.00726112	0.0193815	0.0247483	0.286439	0.1299	0.00180335	0.00517803	0.000216402	81.9534	296.827	98601.9	1.85947	1.55218
-135	-26	0.0426678	0.907693	0.00552273	14.908	0.135753	0.260787	0.0088258	0.00963179	0.0166219	0.0362996	0.208443	0.155454	0.00171198	0.00376807	0.000205438	79.3598	297.519	98568.5	0.789162	1.2741
-135	-24	0.0474068	0.952063	0.00319301	16.0173	0.12568	0.242497	0.00765951	0.016729	0.0152072	0.0350705	0.192975	0.177648	0.00171584	0.00348846	0.000205901	78.0743	297.866	98530.5	0.559607	1.48823
-135	-22	0.048447	0.917182	0.00283151	16.5927	0.144912	0.262041	0.00695314	0.0259714	0.0196352	0.0329786	0.222506	0.190776	0.00171589	0.00402229	0.000205907	76.9152	298.162	98473.5	0.607524	2.1171
-135	-20	0.0483282	0.837971	0.00232241	16.5947	0.176201	0.293715	0.00755692	0.0534872	0.0280374	0.0200015	0.270549	0.202133	0.00184896	0.00489078	0.000221875	76.5177	298.378	98385.7	0.740917	2.69418
-135	-18	0.047968	0.756728	0.00230978	16.4344	0.200976	0.331879	0.00688194	0.0746968	0.0279489	0.0156791	0.30859	0.208651	0.00221166	0.00557845	0.000265399	75.9066	298.561	98299.6	0.807909	2.86617
-135	-16	0.049255	0.719384	0.00249813	16.3451	0.236229	0.37706	0.00760341	0.0956158	0.0369525	0.00856963	0.362718	0.2176	0.00283794	0.00655694	0.000340553	74.363	298.709	98247.4	0.905125	3.2043
-135	-14	0.048009	0.695963	0.00237674	16.8362	0.259128	0.409623	0.00684379	0.114128	0.0396271	0.00708384	0.397879	0.219014	0.0032813	0.00719256	0.000393756	72.9618	298.906	98181.8	0.944445	3.26018
-135	-12	0.0495697	0.685276	0.00322576	17.0201	0.278404	0.435996	0.00741966	0.114836	0.0431404	0.00827139	0.427476	0.223858	0.00358514	0.00772758	0.000430217	72.0309	299.067	98112.4	1.00172	3.10866
-135	-10	0.0511018	0.668226	0.00268726	16.7448	0.297486	0.452934	0.00536321	0.122867	0.0436776	0.00652369	0.456775	0.23097	0.00372433	0.00825724	0.00044692	72.6488	298.999	98036.5	1.08709	3.30249
-135	-8	0.0488499	0.636782	0.00212614	15.701	0.299621	0.461494	0.00558113	0.128336	0.0370714	0.00489949	0.460053	0.225129	0.00394568	0.0083165	0.000473482	73.643	298.954	97953.7	1.12186	3.33592
-135	-6	0.0439797	0.615041	0.00292234	14.46	0.287885	0.458791	0.00619366	0.131252	0.0323711	0.00562418	0.442034	0.216535	0.00447562	0.00799075	0.000537074	75.0594	298.907	97867.7	1.11292	3.22265
-135	-4	0.0438723	0.587726	0.00293505	12.7634	0.275543	0.427206	0.00348674	0.149734	0.0312284	0.00366392	0.423084	0.21814	0.00488428	0.00764818	0.000586114	78.3213	298.516	97792.7	1.1868	3.43528
-135	-2	0.0405994	0.554777	0.00313403	11.3764	0.260099	0.391388	0.0034423	0.16402	0.0256589	0.00350253	0.399369	0.205132	0.00509137	0.00721949	0.000610964	79.873	298.244	97766.5	1.22466	3.56478
-135	0	0.0381218	0.536077	0.00376789	10.1436	0.242009	0.365614	0.00626525	0.17982	0.0196073	0.00467741	0.371593	0.190062	0.00515464	0.00671738	0.000618557	81.4346	298.033	97740.7	1.2602	3.43661
-135	2	0.0371971	0.534786	0.00424441	9.36112	0.221791	0.351819	0.00779234	0.189216	0.0151162	0.00584044	0.340549	0.182805	0.00494213	0.00615619	0.000593056	82.3288	298.158	97685.4	1.17076	3.1943
-135	4	0.0337458	0.520428	0.00369033	10.303	0.234398	0.387752	0.0120686	0.17494	0.018374	0.0080311	0.359907	0.158341	0.00405685	0.00650612	0.000486823	83.8964	298.36	97603.5	1.34062	2.94436
-135	6	0.0286874	0.527099	0.00386539	14.2201	0.296756	0.421284	0.00992309	0.145418	0.0345062	0.00882812	0.455655	0.151892	0.00303766	0.00823699	0.000364519	81.0702	298.846	97632.7	1.52204	3.33403
-135	8	0.0265698	0.524085	0.00374744	18.3729	0.351928	0.436166	0.00558175	0.142771	0.0600026	0.00728548	0.540369	0.155814	0.00277248	0.00976839	0.000332698	79.2524	298.576	97789.8	1.81277	3.92065
-135	10	0.0224412	0.524597	0.00348857	21.7025	0.339672	0.398126	0.00636835	0.143065	0.0804875	0.0130852	0.52155	0.161796	0.00295497	0.00942819	0.000354596	79.5824	297.71	97994	1.89392	3.7266
-135	12	0.016769	0.518298	0.00355059	24.4836	0.296312	0.346084	0.00699978	0.134636	0.100384	0.0175295	0.454974	0.154757	0.00323789	0.00822467	0.000388546	78.5657	297.112	98197.5	1.5947	3.54983
-135	14	0.015385	0.524698	0.00498141	27.6576	0.263942	0.327249	0.00604475	0.126236	0.119557	0.0238927	0.405271	0.172806	0.00335422	0.00732618	0.000402506	76.8135	296.515	98424.6	1.22373	3.35445
-135	16	0.0183578	0.515787	0.00634398	30.3865	0.252098	0.335716	0.008046	0.107793	0.133113	0.0349631	0.387084	0.206859	0.00364974	0.00699741	0.000437969	75.8977	295.624	98673.3	1.1231	2.93141
-135	18	0.0199913	0.488075	0.00605742	32.2243	0.243188	0.359885	0.0143895	0.0867485	0.12062	0.0534488	0.373404	0.226953	0.00406536	0.00675011	0.000487844	73.4065	294.831	98950.4	1.0731	2.53068
-135	20	0.0229389	0.436077	0.00557482	32.8385	0.255994	0.385959	0.0165757	0.0696333	0.123167	0.0640909	0.393066	0.264331	0.00435713	0.00710555	0.000522856	71.3003	294.1	99201.3	1.16958	2.33367
-135	22	0.0219889	0.371368	0.00426963	33.7667	0.27268	0.406574	0.0136826	0.051708	0.132147	0.0646109	0.418688	0.289786	0.00475984	0.00756872	0.000571181	70.5821	293.44	99391.6	1.13947	2.22329
-135	24	0.0227479	0.301447	0.00464463	34.2186	0.284937	0.426627	0.0151155	0.0475699	0.149735	0.0556545	0.437508	0.303459	0.00491599	0.00790893	0.000589919	71.8155	292.607	99533.2	1.32483	2.13542
-135	26	0.026893	0.271132	0.00743907	34.8091	0.287085	0.453812	0.023489	0.0441129	0.144896	0.0607608	0.440805	0.312945	0.00485159	0.00796854	0.000582191	72.3208	292.01	99630.8	1.8898	1.9235
-135	28	0.0409478	0.235791	0.0158767	35.034	0.315354	0.519107	0.03258	0.0429085	0.150551	0.08637	0.484211	0.314184	0.00498708	0.00875319	0.000598449	73.877	291.184	99690	2.73099	1.98879
-135	30	0.0480403	0.176315	0.0199558	34.3554	0.380015	0.5421	0.0289769	0.0446981	0.177016	0.097038	0.583495	0.29805	0.00535668	0.010548	0.000642801	75.0181	290.193	99727.3	3.55697	2.31799
-135	32	0.0522017	0.13004	0.0217721	34.216	0.423672	0.528746	0.0240161	0.0456269	0.215249	0.0935557	0.650529	0.277482	0.00575811	0.0117598	0.000690973	74.6157	289.163	99748.6	3.76623	2.62
-135	34	0.0551452	0.105844	0.0235522	34.1377	0.462785	0.536783	0.02799	0.0425455	0.225258	0.103119	0.710584	0.251676	0.00602703	0.0128454	0.000723243	75.2252	287.966	99718.8	4.04479	2.7062
-135	36	0.0476723	0.0906428	0.0218138	34.0496	0.501663	0.560179	0.0359735	0.0374209	0.207867	0.103045	0.770281	0.222723	0.00622988	0.0139245	0.000747586	75.9559	286.936	99619.2	3.76965	2.73825
-135	38	0.0467824	0.0758017	0.0237098	33.6052	0.515247	0.559756	0.0337384	0.0388078	0.20319	0.106729	0.791137	0.211321	0.00602401	0.0143016	0.000722882	76.4352	286.233	99454.4	3.27725	2.8952
-135	40	0.0533678	0.069616	0.0318643	32.979	0.529178	0.558674	0.037942	0.037722	0.240293	0.123062	0.812528	0.183983	0.00568596	0.0146883	0.000682315	80.2513	285.295	99264.7	4.7138	2.8632
-135	42	0.0498665	0.0523406	0.0332283	32.1778	0.573085	0.574773	0.0449133	0.0381545	0.28978	0.115068	0.879946	0.168997	0.00544207	0.015907	0.000653049	82.9195	284.448	99136.7	7.25573	2.77834
-135	44	0.0447145	0.0379443	0.0478489	31.0216	0.623106	0.631802	0.061724	0.0337404	0.346847	0.127873	0.95675	0.169093	0.0051047	0.0172954	0.000612565	84.6058	283.549	99080.6	12.2077	2.68209
-135	46	0.0504158	0.0317438	0.0630272	30.2596	0.633008	0.69207	0.0698599	0.030183	0.387577	0.13506	0.971954	0.179065	0.00503464	0.0175702	0.000604156	85.8377	282.628	99039.1	13.5695	2.40466
-135	48	0.0655697	0.0278366	0.112123	29.7413	0.655369	0.772045	0.0874216	0.0241307	0.507539	0.188673	1.00629	0.196947	0.00499564	0.0181909	0.000599476	87.8335	281.718	99008.2	17.7211	2.03045
-135	50	0.0493742	0.0209441	0.24005	29.2216	0.624588	0.807601	0.113864	0.0225917	0.605218	0.295683	0.959026	0.216486	0.00487208	0.0173365	0.00058465	87.2501	280.906	99047.4	17.5955	1.89153
-135	52	0.0342173	0.0186278	0.24164	29.6306	0.559627	0.720678	0.106177	0.0295025	0.573842	0.277604	0.859281	0.203888	0.00473024	0.0155334	0.000567629	84.0255	280.243	99127.3	14.3497	1.87685
-135	54	0.0364449	0.0141386	0.228203	29.4953	0.472025	0.648023	0.0945053	0.0362275	0.486679	0.285637	0.724773	0.154692	0.0043787	0.0131019	0.000525445	81.1707	279.561	99196.3	10.1794	1.90048
-135	56	0.0655611	0.0103016	0.260049	28.6003	0.387392	0.557677	0.082113	0.0437387	0.394182	0.296739	0.594822	0.0989202	0.00407498	0.0107527	0.000488997	80.4511	277.854	98818.9	6.1389	1.92382
-135	58	0.126515	0.00516109	0.602546	25.3603	0.276265	0.486047	0.161322	0.0544145	0.511974	0.224056	0.424192	0.0492478	0.0035188	0.00766822	0.000422256	87.1818	271.777	95376.5	6.4714	2.2202
-135	60	0.0791654	0.00405127	0.453827	25.6709	0.215642	0.433166	0.280122	0.0464326	0.807026	0.052143	0.331109	0.0203127	0.00330248	0.00598554	0.000396298	97.8668	260.789	86786.1	8.20398	2.89584
-135	62	0.0472349	0.00471509	0.324832	26.2463	0.1779	0.327432	0.198121	0.0074769	0.639767	0.177775	0.273157	0.0307523	0.00317138	0.00493793	0.000380565	96.5943	257.182	88271.6	5.39174	1.90374
-135	64	0.0473525	0.00914339	0.104494	28.5969	0.141189	0.27619	0.139601	0.00137878	0.460706	0.186083	0.216789	0.0319854	0.00295094	0.00391895	0.000354112	94.5544	252.936	87288.1	6.45172	1.33082
-135	66	0.031872	0.00534197	0.116249	28.235	0.117671	0.259952	0.12776	0.0030748	0.370084	0.128314	0.180678	0.0262208	0.00304884	0.00326616	0.000365861	97.2868	252.057	93532.2	3.4441	1.53374
-135	68	0.0435316	0.00443736	0.188778	29.5277	0.0867244	0.268243	0.140718	0.00253869	0.328059	0.0726394	0.133161	0.0133016	0.00332093	0.00240719	0.000398511	95.3279	250.969	98685.3	3.35654	1.68947
-135	70	0.0488419	0.0040779	0.0604766	31.5393	0.0533145	0.275747	0.154994	0.00134873	0.296173	0.0509464	0.0818619	0.00709587	0.0034059	0.00147984	0.000408709	90.2659	250.19	101075	7.21314	1.57654
-135	72	0.0401618	0.00475186	0.00875205	31.6752	0.0378189	0.296563	0.178725	0.00146967	0.315294	0.0316814	0.0580692	0.00560885	0.00382655	0.00104973	0.000459186	85.6521	247.18	101391	10.8075	1.75571
-135	74	0.0380038	0.00492456	0.00244384	31.3067	0.0335127	0.304534	0.19198	0.000918892	0.337163	0.0244746	0.0514571	0.0064636	0.00380833	0.000930202	0.000456999	79.3511	245.285	101657	12.6907	1.8559
-135	76	0.0348495	0.00439736	0.00116213	31.0991	0.0313648	0.303363	0.193818	0.000767734	0.341404	0.0170776	0.0481592	0.00439354	0.00366008	0.000870585	0.000439209	77.0065	244.537	101797	13.8914	1.87814
-135	78	0.034671	0.0040202	0.00112383	31.0406	0.0322411	0.306364	0.192485	0.000283202	0.339816	0.017292	0.0495047	0.00386421	0.00335075	0.000894908	0.00040209	78.6229	245.451	101803	13.7959	1.68069
-135	80	0.0351781	0.00344319	0.00110903	31.3731	0.0326536	0.312317	0.195749	0.00059831	0.343152	0.0177887	0.0501381	0.00350003	0.00319696	0.000906358	0.000383636	78.2387	246.627	101746	13.979	1.76869
-135	82	0.0375316	0.00363782	0.00110827	31.5179	0.031287	0.343513	0.215029	0.000390518	0.379515	0.0189062	0.0480397	0.00262328	0.00373376	0.000868426	0.000448052	77.2171	246.568	101673	14.5567	1.69361
-135	84	0.0423698	0.00377898	0.00135273	31.8346	0.0300524	0.386616	0.240344	0.000814092	0.422686	0.0229867	0.046144	0.00290622	0.00439752	0.000834157	0.000527702	77.0443	246.892	101575	14.8375	1.66522
-135	86	0.0602224	0.00616002	0.00256652	32.5251	0.0296234	0.475364	0.275901	0.00199515	0.472226	0.0388919	0.0454854	0.00379593	0.00584983	0.000822251	0.000701979	77.0919	247.418	101434	16.1602	1.50902
-135	88	0.0837555	0.00555325	0.00622493	31.8837	0.0276605	0.579081	0.371348	0.0150143	0.653644	0.0418776	0.0424714	0.00250533	0.00660033	0.000767766	0.000792039	77.0714	248.127	101081	21.2916	1.81882
-135	89.5	0.0837159	0.00554904	0.00628602	31.8876	0.0276657	0.579067	0.371293	0.0150291	0.651797	0.0434369	0.0424794	0.00265964	0.00659705	0.000767911	0.000791647	77.1015	248.23	101080	19.2781	1.7677
-132.5	-89.5	0.0225138	0.0429262	0.000777818	14.7041	0.0376997	0.381286	0.0080064	5.44053e-07	9.00005e-13	0.00335966	0.0578861	0.00361285	0.00353839	0.00104642	0.000424606	74.6197	244.837	68143.8	2.93889	-0.146883
-132.5	-88	0.0226457	0.04299	0.000779409	14.72	0.0377083	0.381696	0.00801217	5.38211e-07	1.06668e-12	0.00337047	0.0578993	0.00363101	0.00353866	0.00104666	0.000424639	71.6403	245.506	68142.8	2.00784	-0.31733
-132.5	-86	0.024987	0.0496392	0.00102336	14.2009	0.0377513	0.429143	0.00708249	9.09391e-07	3.368e-12	0.00365385	0.0579653	0.00396358	0.00333345	0.00104785	0.000400014	65.2864	253.937	78879.6	0.815269	-0.836979
-132.5	-84	0.0227086	0.0451317	0.000987641	12.4067	0.0358045	0.495224	0.0052604	1.88481e-06	1.29669e-12	0.00224345	0.0549762	0.00261197	0.00304644	0.000993818	0.000365573	80.349	261.711	90542.5	2.37328	-0.480301
-132.5	-82	0.0247872	0.0618307	0.000884876	12.3566	0.0344115	0.536197	0.00523157	2.49346e-06	8.7377e-13	0.00312995	0.0528372	0.00357576	0.00286575	0.000955152	0.00034389	85.584	262.305	89985.7	4.0799	-0.282125
-132.5	-80	0.0292488	0.0789794	0.000971142	13.1331	0.0359276	0.542458	0.00586749	2.83332e-06	1.11014e-12	0.00453282	0.0551652	0.00471232	0.0031326	0.000997235	0.000375912	83.7224	262.072	86825.7	3.86432	-0.323589
-132.5	-78	0.0320252	0.0966501	0.000997197	13.9328	0.0373478	0.537582	0.00645267	2.01623e-06	1.7069e-12	0.00611127	0.0573458	0.00598511	0.00324281	0.00103666	0.000389137	78.9933	259.525	79553.9	2.48414	-0.479333
-132.5	-76	0.036311	0.0882196	0.00100761	13.4618	0.0404246	0.513153	0.00667477	1.92971e-06	2.1582e-12	0.00531763	0.0620701	0.00495056	0.00307402	0.00112206	0.000368882	74.5748	259.523	79201.3	1.68577	-0.582262
-132.5	-74	0.0334875	0.0466915	0.00216191	12.7206	0.0638191	0.600091	0.010554	1.40308e-05	4.55393e-07	0.00542526	0.0979912	0.00701599	0.00300316	0.00177141	0.000360379	78.6003	269.318	96716	2.25805	-0.514246
-132.5	-72	0.028741	0.039017	0.00113464	13.6219	0.148568	0.795454	0.0207571	0.000128065	0.000198401	0.00496263	0.22812	0.0283226	0.00306087	0.00412378	0.000367304	85.8001	271.22	97464.2	6.04737	-0.128862
-132.5	-70	0.0246	0.0272686	0.000520295	13.6854	0.249088	0.9312	0.0291486	0.000397209	0.000927536	0.0033378	0.382463	0.0508567	0.0031453	0.00691388	0.000377436	86.6878	272.038	97420.4	7.34642	0.083025
-132.5	-68	0.0220961	0.0208442	0.000352817	13.4971	0.344053	0.992898	0.0374423	0.000694413	0.00264435	0.00223041	0.528277	0.0515196	0.00323018	0.00954979	0.000387621	90.4379	272.341	97421.4	12.9056	0.439586
-132.5	-66	0.0217208	0.0187334	0.000358921	13.199	0.384784	0.998779	0.0406766	0.00118945	0.00299366	0.00189199	0.590817	0.0526104	0.00326513	0.0106803	0.000391816	91.7709	272.569	97515	14.5133	0.656943
-132.5	-64	0.0255266	0.0191124	0.000334781	13.1067	0.446281	1.01312	0.0390162	0.00207588	0.00436968	0.00154519	0.685243	0.0548418	0.0034498	0.0123873	0.000413977	91.818	272.863	97645.9	17.0969	1.00195
-132.5	-62	0.0273014	0.0215636	0.000416289	13.2504	0.506767	1.01293	0.0394457	0.00265355	0.005176	0.00188622	0.778116	0.0524281	0.00367321	0.0140662	0.000440785	92.472	273.349	97794.5	19.5663	1.19636
-132.5	-60	0.0215344	0.0253247	0.000438909	13.5787	0.56153	1.0026	0.0495935	0.00362791	0.00542399	0.0019123	0.862202	0.0516561	0.00396517	0.0155862	0.00047582	93.2854	274.213	97963.6	23.7735	1.39114
-132.5	-58	0.0200209	0.0329736	0.000489031	13.6316	0.585418	0.97974	0.0500593	0.00627743	0.00549962	0.00172524	0.898882	0.0558427	0.00392719	0.0162493	0.000471263	91.7725	275.897	98157.7	22.6836	1.64933
-132.5	-56	0.0193215	0.0399955	0.000583517	13.7413	0.619787	0.974737	0.0474336	0.00927787	0.00662436	0.0016575	0.951654	0.0612905	0.00393611	0.0172033	0.000472333	90.4704	277.499	98376	20.4773	1.99778
-132.5	-54	0.0226916	0.0478844	0.000803828	13.8631	0.6091	0.925789	0.0452578	0.0131889	0.00834916	0.0015738	0.935244	0.0661992	0.00416581	0.0169066	0.000499897	88.85	279.612	98540	15.3587	2.32691
-132.5	-52	0.0256215	0.0597124	0.00145402	14.113	0.613978	0.905349	0.0438219	0.0185106	0.00992442	0.00212508	0.942735	0.078148	0.00443459	0.017042	0.00053215	87.8429	281.58	98691.4	13.9229	2.41688
-132.5	-50	0.0334214	0.0745445	0.00206565	14.1386	0.618199	0.890697	0.0432812	0.0262558	0.0106538	0.00253335	0.949216	0.0779554	0.00464749	0.0171592	0.000557698	87.6986	282.897	98905.9	14.472	2.51757
-132.5	-48	0.0441557	0.0953949	0.00163191	14.1113	0.564941	0.86126	0.0433367	0.0353865	0.00976349	0.00237558	0.86744	0.0879806	0.00483343	0.0156809	0.000580012	87.4677	284.031	99134.9	10.9427	2.50388
-132.5	-46	0.0537551	0.126225	0.00152778	14.0416	0.471541	0.824548	0.0500904	0.0401388	0.00720619	0.00335064	0.724029	0.10973	0.00486028	0.0130884	0.000583234	87.3508	285.206	99322.8	9.11341	2.25824
-132.5	-44	0.059661	0.160064	0.00148317	13.9511	0.393843	0.781337	0.0605999	0.0403969	0.0064729	0.00446255	0.604727	0.124992	0.00460036	0.0109318	0.000552043	86.9389	286.523	99454.7	8.39507	1.98332
-132.5	-42	0.0667468	0.193553	0.00158674	13.8126	0.345572	0.738592	0.0714757	0.0394085	0.00844171	0.00587208	0.530609	0.116635	0.0042791	0.00959195	0.000513493	85.9114	287.762	99540	8.38085	1.74006
-132.5	-40	0.0724779	0.236266	0.00216067	13.7419	0.317384	0.713836	0.0697113	0.030998	0.0106683	0.00791861	0.487328	0.10886	0.00425975	0.00880955	0.00051117	84.9045	288.967	99555	7.93047	1.48363
-132.5	-38	0.0756096	0.277627	0.00213701	13.8505	0.313539	0.675212	0.0588054	0.0265094	0.0144523	0.00884586	0.481424	0.107569	0.00426696	0.00870281	0.000512035	82.7438	290.278	99514.4	7.73936	1.37186
-132.5	-36	0.0708559	0.286569	0.00225521	13.7732	0.331826	0.610242	0.0379001	0.0237001	0.0188339	0.00774672	0.509503	0.111622	0.00369338	0.00921042	0.000443205	83.1631	291.461	99389.1	8.40993	1.58526
-132.5	-34	0.0638794	0.318615	0.0024358	13.7124	0.344083	0.52399	0.0229051	0.0149922	0.0179335	0.00908339	0.528323	0.119851	0.00324022	0.00955062	0.000388826	84.8029	292.854	99182.9	8.19409	1.8795
-132.5	-32	0.0551029	0.393562	0.00273774	12.9535	0.311233	0.454153	0.0156177	0.00873269	0.019845	0.0105384	0.477884	0.119894	0.00287386	0.00863882	0.000344863	83.9146	294.35	99007.1	5.14133	1.81141
-132.5	-30	0.0417531	0.544986	0.00351509	12.9147	0.207696	0.341944	0.00744863	0.00640553	0.0215937	0.0148631	0.318908	0.116948	0.00244934	0.00576497	0.000293921	81.9489	295.819	98852.2	1.93289	1.89936
-132.5	-28	0.037421	0.798676	0.00415036	13.7663	0.128981	0.277266	0.00884405	0.00611433	0.0167708	0.0283827	0.198044	0.126662	0.00187031	0.0035801	0.000224437	79.7377	296.892	98752.6	0.855012	1.16604
-132.5	-26	0.0448873	0.945381	0.00555913	15.011	0.108809	0.251916	0.00929839	0.00807912	0.0134598	0.0378913	0.167071	0.151988	0.00174047	0.00302018	0.000208857	78.4689	297.413	98692.3	0.565958	0.828348
-132.5	-24	0.0492596	0.938354	0.00312882	15.7539	0.122862	0.247975	0.00825121	0.0145283	0.0143842	0.0308604	0.188649	0.177566	0.00170978	0.00341025	0.000205173	78.0135	297.695	98620.5	0.543397	1.22201
-132.5	-22	0.0471689	0.881924	0.00237524	16.2575	0.148132	0.269595	0.00706313	0.0240598	0.0206263	0.0232698	0.22745	0.19301	0.00171487	0.00411167	0.000205784	77.7956	297.905	98530.7	0.64061	2.04196
-132.5	-20	0.046032	0.78936	0.00229276	16.5129	0.170669	0.297187	0.0074734	0.050769	0.0239836	0.0152588	0.262055	0.198642	0.00187114	0.00473723	0.000224536	76.9804	298.127	98445.4	0.709138	2.54123
-132.5	-18	0.0468592	0.725526	0.00214307	16.4722	0.199215	0.330499	0.00617549	0.0757689	0.0270513	0.0106302	0.305885	0.20464	0.00226068	0.00552957	0.000271282	75.9862	298.28	98372.1	0.796993	2.88903
-132.5	-16	0.0503452	0.689862	0.00241137	16.3951	0.237239	0.3832	0.0056646	0.101013	0.0334012	0.00613777	0.36427	0.218095	0.00285586	0.00658499	0.000342703	74.567	298.384	98318.2	0.899532	3.19607
-132.5	-14	0.0476006	0.677831	0.00215267	17.0536	0.251969	0.414435	0.00801079	0.115928	0.0347958	0.00672845	0.386887	0.216924	0.0033435	0.00699385	0.00040122	72.7465	298.656	98251	0.90565	3.09583
-132.5	-12	0.0497618	0.668527	0.00288129	17.2212	0.27421	0.437079	0.0083587	0.119081	0.0396632	0.00709877	0.421036	0.219333	0.00369065	0.00761118	0.000442877	72.0931	298.769	98177.7	0.986243	3.10608
-132.5	-10	0.050784	0.647315	0.0032465	16.96	0.291567	0.461172	0.00705809	0.126147	0.0397909	0.00756098	0.447688	0.228909	0.00378513	0.00809296	0.000454216	72.8998	298.693	98095.1	1.06766	3.14602
-132.5	-8	0.0481256	0.625431	0.00227894	15.9826	0.293302	0.468593	0.00628661	0.131581	0.0327289	0.00634187	0.450351	0.225656	0.00403874	0.0081411	0.000484649	73.751	298.708	98005.6	1.08992	3.18497
-132.5	-6	0.0436559	0.611915	0.00245873	14.6323	0.284567	0.467536	0.00675408	0.135912	0.0272308	0.00533414	0.436938	0.218985	0.00460145	0.00789864	0.000552174	75.3329	298.712	97904.7	1.09774	3.13419
-132.5	-4	0.0450695	0.581649	0.00294095	12.8621	0.278317	0.437723	0.00421745	0.15503	0.0292579	0.00288672	0.427342	0.219121	0.00505628	0.00772517	0.000606753	79.3402	298.314	97805.6	1.25458	3.42031
-132.5	-2	0.0421449	0.54786	0.00351616	11.4035	0.262829	0.402167	0.00328418	0.171335	0.0239667	0.00361519	0.403562	0.206359	0.00534126	0.00729528	0.000640952	80.886	298.069	97775.3	1.29923	3.50084
-132.5	0	0.0386727	0.530598	0.00405233	10.1523	0.24068	0.376673	0.00704522	0.184774	0.0173038	0.00502533	0.369552	0.190308	0.00547606	0.00668048	0.000657127	82.1375	297.894	97752.6	1.30921	3.29355
-132.5	2	0.0375306	0.527915	0.00431689	9.3608	0.21808	0.362039	0.00925512	0.194212	0.0132797	0.00603729	0.334852	0.186157	0.0053002	0.00605319	0.000636024	83.0789	297.998	97699	1.20202	3.06487
-132.5	4	0.0341907	0.526884	0.00387615	10.14	0.21488	0.389453	0.0155804	0.18075	0.0132029	0.00935298	0.329938	0.157417	0.00432775	0.00596437	0.00051933	83.8827	298.347	97615.8	1.22083	2.67195
-132.5	6	0.0291034	0.537054	0.00318097	14.5096	0.278512	0.451902	0.0144045	0.14914	0.0250874	0.00909729	0.427642	0.159989	0.00306613	0.00773059	0.000367936	81.4687	298.785	97640.5	1.43794	2.96563
-132.5	8	0.0256016	0.548764	0.00272962	18.4499	0.312918	0.449207	0.00864383	0.140651	0.0368596	0.00980688	0.48047	0.167958	0.00279357	0.00868557	0.000335229	79.1477	298.667	97785.2	1.52724	3.43648
-132.5	10	0.0224843	0.547357	0.00298525	21.6864	0.301744	0.422797	0.010708	0.142426	0.051391	0.0132243	0.463314	0.173132	0.00304791	0.00837544	0.00036575	79.7503	297.852	97968.2	1.5665	3.39312
-132.5	12	0.0178915	0.534548	0.00329485	24.8476	0.289585	0.384347	0.0120465	0.135065	0.082256	0.0174362	0.444644	0.164736	0.0035086	0.00803793	0.000421031	79.062	297.24	98162	1.55052	3.39445
-132.5	14	0.0145888	0.527986	0.00420984	27.8466	0.264783	0.357377	0.0119658	0.119053	0.107662	0.0241462	0.406562	0.180979	0.00373713	0.00734952	0.000448456	77.8597	296.64	98377.1	1.3056	3.1973
-132.5	16	0.0166631	0.513816	0.00522312	30.2391	0.247775	0.332071	0.00865781	0.0987295	0.127559	0.0305664	0.380446	0.207467	0.00387849	0.00687742	0.000465419	77.0424	295.677	98641.1	1.13652	2.96961
-132.5	18	0.0234396	0.495172	0.00654626	32.4474	0.239176	0.35081	0.0133625	0.0808734	0.126698	0.0501072	0.367243	0.240261	0.00427024	0.00663875	0.000512429	74.6759	294.696	98947.4	1.07429	2.46151
-132.5	20	0.0269568	0.443507	0.00666032	34.0165	0.245121	0.380025	0.0158255	0.0630017	0.119798	0.073568	0.376373	0.269289	0.00462117	0.00680378	0.000554541	72.2773	293.841	99222.6	1.08019	2.15455
-132.5	22	0.0269673	0.36991	0.00559788	34.6476	0.263022	0.41601	0.0179914	0.0469287	0.129257	0.0823402	0.403858	0.304022	0.00496435	0.00730064	0.000595722	71.035	293.075	99437.8	1.21636	1.98354
-132.5	24	0.0276449	0.284629	0.00630482	34.3821	0.287577	0.441664	0.0177831	0.0480459	0.154105	0.0701134	0.441561	0.327801	0.00503372	0.0079822	0.000604047	72.5369	292.188	99580	1.43513	2.03481
-132.5	26	0.0295346	0.251247	0.00854946	34.166	0.295647	0.451133	0.0197213	0.0476805	0.151098	0.0697583	0.453952	0.335049	0.00475049	0.0082062	0.000570059	73.823	291.415	99684.6	2.02794	2.0523
-132.5	28	0.039545	0.226001	0.0147608	34.3289	0.314599	0.497685	0.0307048	0.0441424	0.159708	0.090768	0.483053	0.327266	0.00496965	0.00873226	0.000596358	74.4156	290.749	99748.6	3.01407	2.05649
-132.5	30	0.0525697	0.178125	0.0227907	34.22	0.376405	0.533677	0.0290616	0.0452001	0.194074	0.106083	0.577953	0.318969	0.00534952	0.0104478	0.000641942	75.3131	289.935	99772.5	3.81727	2.32925
-132.5	32	0.0500492	0.1415	0.0212024	34.0793	0.419126	0.513001	0.0207886	0.0466113	0.226814	0.0933357	0.643549	0.293437	0.00557459	0.0116336	0.000668951	75.0119	289.027	99780.5	3.59021	2.6736
-132.5	34	0.057621	0.119679	0.0279934	34.0277	0.449076	0.505863	0.0221014	0.0420953	0.232159	0.112921	0.689535	0.26015	0.00562496	0.0124649	0.000674995	75.1588	287.963	99750.2	3.51386	2.7655
-132.5	36	0.054634	0.0961006	0.0267863	33.6158	0.487534	0.515109	0.0243474	0.0382135	0.222586	0.115167	0.748586	0.238377	0.00557557	0.0135324	0.000669069	75.5578	287.025	99650.3	3.71157	2.85568
-132.5	38	0.0583947	0.0726795	0.0297785	33.0838	0.525229	0.540921	0.0274266	0.037667	0.232015	0.124951	0.806464	0.224828	0.00565728	0.0145787	0.000678873	78.1232	286.191	99485.4	3.80655	2.86431
-132.5	40	0.0576647	0.0595097	0.0365224	32.3277	0.563406	0.552695	0.0332417	0.0384686	0.273857	0.131389	0.865083	0.201269	0.00554263	0.0156383	0.000665115	81.0987	285.309	99344.8	5.29741	2.98226
-132.5	42	0.0444684	0.0477798	0.0443249	31.8007	0.592447	0.585951	0.0457693	0.0414709	0.29115	0.145008	0.909675	0.191698	0.00528455	0.0164444	0.000634146	82.6577	284.693	99229.7	7.28219	2.89686
-132.5	44	0.0480457	0.0428906	0.0757131	31.3839	0.647792	0.628191	0.0624055	0.0389578	0.367732	0.174484	0.994654	0.191826	0.00507438	0.0179806	0.000608925	84.7758	283.864	99169.6	11.4498	2.71925
-132.5	46	0.057575	0.0365677	0.0937096	30.4759	0.695952	0.717422	0.0801299	0.0333042	0.42356	0.206093	1.0686	0.19289	0.00501524	0.0193174	0.000601828	86.4769	282.872	99142.9	14.1827	2.48368
-132.5	48	0.0514226	0.0288823	0.19674	29.5171	0.69709	0.741194	0.101513	0.0265015	0.555645	0.256869	1.07035	0.2136	0.00485093	0.019349	0.000582111	87.5297	282.039	99110.8	17.2016	2.18989
-132.5	50	0.0368169	0.0196124	0.417188	27.9521	0.667561	0.740832	0.134776	0.0262606	0.698577	0.349456	1.02501	0.226387	0.00461699	0.0185293	0.000554039	87.2373	281.221	99129.4	17.4366	2.07889
-132.5	52	0.037688	0.0129024	0.435985	28.1676	0.545342	0.682496	0.129053	0.035366	0.625979	0.34232	0.837347	0.170256	0.00448865	0.0151369	0.000538638	84.1297	280.353	99054.2	13.93	2.12125
-132.5	54	0.0478593	0.00858652	0.401759	27.3072	0.406298	0.597469	0.101916	0.0359311	0.461939	0.260536	0.623851	0.0879601	0.00410538	0.0112775	0.000492645	84.4191	278.691	98781.4	6.71807	2.05018
-132.5	56	0.14219	0.00568381	0.580733	25.2365	0.302368	0.519597	0.127853	0.0455492	0.438469	0.280568	0.464271	0.0565886	0.0036717	0.00839275	0.000440604	86.8387	273.807	96251.6	5.98753	2.10349
-132.5	58	0.101945	0.00568575	0.300758	26.3967	0.227977	0.414785	0.170766	0.0176449	0.528917	0.210514	0.350048	0.0475238	0.00354331	0.0063279	0.000425198	90.2608	265.824	88053.1	4.68073	2.06316
-132.5	60	0.0450427	0.00442011	0.163721	26.4436	0.198128	0.347051	0.152786	0.00473922	0.50369	0.157056	0.304217	0.0325936	0.00332979	0.0054994	0.000399575	100.69	259.83	86999.8	6.74358	1.79282
-132.5	62	0.0625754	0.0054114	0.191685	27.1557	0.178543	0.31448	0.161342	0.00267687	0.544867	0.192596	0.274144	0.0338583	0.00322028	0.00495576	0.000386434	98.4416	256.3	86019.6	7.02611	1.52176
-132.5	64	0.0448666	0.0111536	0.0720529	29.5664	0.135967	0.277462	0.132246	0.00115455	0.42131	0.196426	0.208771	0.0343944	0.00302055	0.00377401	0.000362467	93.1997	253.715	85452	6.61767	1.27554
-132.5	66	0.030101	0.0056927	0.0719595	28.3024	0.114004	0.257225	0.129445	0.00272544	0.367534	0.135691	0.175048	0.0247647	0.00303349	0.00316439	0.000364019	96.3927	252.379	94283.1	2.77853	1.51904
-132.5	68	0.0411513	0.00368992	0.126017	29.6928	0.0813661	0.267607	0.142148	0.00108023	0.338497	0.0621414	0.124934	0.010428	0.00338652	0.00225846	0.000406382	97.5643	249.1	99205.8	7.2941	1.49794
-132.5	70	0.0522229	0.00415849	0.0450225	31.7344	0.049056	0.277879	0.160056	0.00102341	0.306019	0.051603	0.0753232	0.00695023	0.00351101	0.00136164	0.000421321	89.832	248.977	101068	8.03858	1.50848
-132.5	72	0.0396938	0.00424613	0.0105529	31.4643	0.0354577	0.29963	0.184996	0.00118564	0.33127	0.0296615	0.0544437	0.00471634	0.00393912	0.000984191	0.000472694	85.1542	246.946	101437	12.4491	1.77339
-132.5	74	0.038673	0.00553102	0.00287774	31.4065	0.0321045	0.306446	0.191193	0.00062789	0.336455	0.0270497	0.049295	0.00705315	0.00391731	0.000891118	0.000470077	78.3703	244.625	101687	12.8948	1.71408
-132.5	76	0.0336199	0.00412728	0.00122466	30.8919	0.0306195	0.30528	0.19379	0.00036177	0.343694	0.0176834	0.0470149	0.00425953	0.00363415	0.000849899	0.000436098	76.6832	244.066	101808	13.8602	1.68604
-132.5	78	0.0369703	0.0041658	0.00109122	31.1678	0.0320189	0.313679	0.196128	0.000287854	0.34791	0.0184784	0.0491636	0.00403129	0.00345349	0.000888741	0.000414419	79.2883	245.44	101799	14.2945	1.62889
-132.5	80	0.0375369	0.00369002	0.0010983	31.4797	0.0322126	0.320945	0.201456	0.000529836	0.355928	0.0191809	0.049461	0.00374792	0.00333292	0.000894118	0.000399951	77.7822	246.465	101738	14.5362	1.71566
-132.5	82	0.0372392	0.00365094	0.0011249	31.453	0.030791	0.347776	0.218061	0.000413507	0.386265	0.0192386	0.0472781	0.00259282	0.00385341	0.000854657	0.000462409	77.4299	246.186	101667	15.0996	1.69042
-132.5	84	0.0421305	0.00385579	0.00143255	31.809	0.0297698	0.395161	0.24384	0.00077802	0.428746	0.0240685	0.0457101	0.00288141	0.00458038	0.000826312	0.000549646	77.4049	246.569	101571	15.4948	1.6352
-132.5	86	0.0595665	0.00594534	0.00266485	32.4655	0.0296376	0.475347	0.276225	0.00155577	0.473691	0.0384839	0.0455072	0.00366032	0.00586278	0.000822644	0.000703534	77.3648	247.327	101429	16.2161	1.48596
-132.5	88	0.0837513	0.00555421	0.00622514	31.8831	0.0276592	0.579084	0.371348	0.0150113	0.653705	0.0418478	0.0424694	0.00249977	0.00660081	0.00076773	0.000792097	77.1585	248.093	101081	21.3087	1.81764
-132.5	89.5	0.0837159	0.00554904	0.00628601	31.8876	0.0276657	0.579067	0.371293	0.0150291	0.651797	0.0434368	0.0424794	0.00265963	0.00659705	0.000767911	0.000791647	77.1015	248.23	101080	19.2781	1.7677
-130	-89.5	0.0225137	0.0429237	0.000779889	14.7041	0.0376997	0.381286	0.0080064	5.44054e-07	9.00008e-13	0.00335966	0.0578861	0.00361283	0.00353839	0.00104642	0.000424606	74.6197	244.837	68143.8	2.93889	-0.146883
-130	-88	0.0226424	0.0429806	0.000779548	14.7192	0.0377081	0.381682	0.00801197	5.40252e-07	1.0572e-12	0.003369	0.057899	0.00362975	0.00353865	0.00104665	0.000424638	71.7555	245.525	68142.7	2.00028	-0.313583
-130	-86	0.0250056	0.0499341	0.00100429	14.28	0.0379268	0.427947	0.00713545	8.39438e-07	3.00535e-12	0.00374631	0.0582348	0.00406806	0.00334471	0.00105272	0.000401365	65.9496	253.208	77903.6	0.848361	-0.805335
-130	-84	0.0236555	0.0460734	0.000994897	12.569	0.0359942	0.492373	0.0053404	1.77769e-06	1.38377e-12	0.00236297	0.0552675	0.00277155	0.00308691	0.000999083	0.00037043	79.739	261.145	89390	2.30771	-0.492408
-130	-82	0.0248003	0.0628182	0.000882324	12.5006	0.0343201	0.535259	0.00521338	2.32531e-06	9.45075e-13	0.00320916	0.0526969	0.00369933	0.00288656	0.000952615	0.000346388	84.4679	262.005	89074.4	3.89987	-0.309322
-130	-80	0.029104	0.0819405	0.000966821	13.4059	0.0354401	0.541727	0.00585432	2.47973e-06	1.14452e-12	0.00466421	0.0544166	0.0048492	0.00314718	0.000983701	0.000377661	83.0704	261.193	84959.6	3.5717	-0.349484
-130	-78	0.0330805	0.0967712	0.000965372	13.9905	0.0371602	0.530611	0.00642036	1.86186e-06	1.56015e-12	0.00591073	0.0570578	0.00572336	0.00323493	0.00103145	0.000388192	79.873	258.626	78299.5	2.67783	-0.432839
-130	-76	0.0390599	0.0839344	0.000996437	13.469	0.0398165	0.50009	0.0064192	1.78519e-06	2.41064e-12	0.00497441	0.0611364	0.00454697	0.00303591	0.00110518	0.000364309	73.4959	259.207	78560.5	1.44583	-0.61992
-130	-74	0.0376999	0.0448101	0.00206783	12.466	0.0604332	0.573603	0.00998273	1.9999e-05	1.62999e-08	0.00497133	0.0927924	0.00548104	0.00296606	0.00167743	0.000355928	77.1072	269.134	96801	1.70937	-0.565977
-130	-72	0.0343856	0.0390598	0.00141924	13.5264	0.138173	0.760455	0.0203912	0.000123268	5.89558e-05	0.00570402	0.212158	0.0250783	0.00306489	0.00383522	0.000367787	85.958	271.006	97471.6	5.54864	-0.134149
-130	-70	0.0263021	0.0299526	0.000582878	13.8523	0.243119	0.913167	0.02763	0.000308703	0.00120597	0.00351267	0.373298	0.0504223	0.00321212	0.00674819	0.000385454	86.3441	271.901	97441.1	8.14334	0.0580308
-130	-68	0.0215493	0.022172	0.000360044	13.6134	0.343456	0.987411	0.0355699	0.000725311	0.00236607	0.0023619	0.52736	0.0536396	0.00327301	0.00953321	0.000392761	89.8137	272.285	97446.5	12.7948	0.423195
-130	-66	0.0219231	0.0183494	0.000335596	13.2132	0.400867	1.00237	0.0401178	0.00138656	0.00270923	0.00182658	0.615513	0.0533586	0.0032992	0.0111268	0.000395905	92.0232	272.547	97527.8	14.946	0.74496
-130	-64	0.0248081	0.0183945	0.000322333	13.1039	0.445611	1.00917	0.0375488	0.00218141	0.0035531	0.00154389	0.684215	0.0568053	0.00343767	0.0123687	0.00041252	91.9967	272.968	97651	16.462	1.02181
-130	-62	0.0250585	0.0204071	0.000351535	13.1617	0.512196	1.01557	0.0394662	0.00251933	0.00452342	0.00174774	0.786453	0.0541223	0.00366903	0.0142169	0.000440284	92.2375	273.488	97801.6	18.9469	1.23018
-130	-60	0.0204044	0.0248243	0.000399976	13.3543	0.560635	1.01884	0.0494289	0.00359152	0.00503591	0.00168176	0.860829	0.0521604	0.00393912	0.0155614	0.000472695	92.7652	274.46	97973.8	22.651	1.42715
-130	-58	0.0190864	0.0335461	0.000477643	13.4636	0.590008	0.992455	0.047515	0.00600435	0.00517835	0.00172441	0.90593	0.0574496	0.00387904	0.0163767	0.000465485	91.1646	276.104	98184.3	21.3368	1.62637
-130	-56	0.0190733	0.0410461	0.000640963	13.5944	0.617868	0.965055	0.0435417	0.00945807	0.00674466	0.00153837	0.948707	0.0611	0.00386976	0.01715	0.000464371	90.385	277.699	98398.1	19.25	2.06844
-130	-54	0.0234702	0.0512132	0.000873289	13.7921	0.595836	0.912061	0.0394901	0.0132804	0.00798821	0.00184334	0.914878	0.0690144	0.00411336	0.0165385	0.000493603	88.1435	279.953	98555.4	13.8075	2.33203
-130	-52	0.0240653	0.06036	0.00153007	14.0028	0.614279	0.910857	0.0437048	0.0185786	0.00965837	0.00203813	0.943196	0.0751028	0.00443649	0.0170504	0.000532378	88.4794	281.495	98732.3	14.8231	2.44993
-130	-50	0.0303664	0.0786002	0.00225006	14.0474	0.608746	0.901553	0.0444712	0.0251533	0.00988913	0.00280828	0.934701	0.0817943	0.00462836	0.0168968	0.000555404	88.4068	282.783	98951.5	13.5833	2.43787
-130	-48	0.0403113	0.0922225	0.00157916	13.9655	0.567832	0.869772	0.0405824	0.0362076	0.00924017	0.00223379	0.871879	0.0846769	0.00479032	0.0157612	0.000574838	88.0602	283.991	99178.9	10.8661	2.58707
-130	-46	0.0505301	0.121211	0.00140913	13.8817	0.47082	0.815721	0.0486389	0.04159	0.0069342	0.0030509	0.722922	0.10404	0.0048275	0.0130684	0.0005793	88.295	285.191	99363.6	9.14348	2.3524
-130	-44	0.0566208	0.149617	0.00146205	13.7084	0.393565	0.773202	0.0611155	0.0434972	0.00728245	0.00361459	0.604301	0.117028	0.00448854	0.0109241	0.000538625	88.5579	286.452	99494.5	8.54957	2.10409
-130	-42	0.0659689	0.187476	0.0015383	13.4585	0.335546	0.721738	0.0723805	0.0425569	0.00866024	0.0049969	0.515215	0.111438	0.00415556	0.00931367	0.000498668	87.1932	287.739	99583.8	8.45946	1.90292
-130	-40	0.0681744	0.246768	0.00194921	13.8994	0.303553	0.695315	0.068519	0.0303914	0.0106679	0.00829284	0.466091	0.105348	0.00432802	0.00842564	0.000519363	84.468	289.082	99615	8.07021	1.46674
-130	-38	0.0671422	0.284537	0.00197437	14.4693	0.319757	0.666408	0.0551206	0.0266782	0.0142239	0.00982242	0.490971	0.105139	0.00451489	0.0088754	0.000541787	82.4336	290.385	99575.1	8.66222	1.44203
-130	-36	0.0641252	0.280951	0.00217687	14.2481	0.334998	0.606042	0.0385196	0.0222434	0.018527	0.00813731	0.514374	0.107191	0.00401139	0.00929846	0.000481367	83.041	291.692	99434.6	9.05604	1.64299
-130	-34	0.0604238	0.325182	0.00211823	13.9084	0.320331	0.507448	0.0251442	0.014444	0.0191871	0.00990027	0.491854	0.114541	0.00339376	0.00889136	0.000407251	85.2833	292.986	99236.2	7.05953	1.8894
-130	-32	0.0531347	0.46112	0.00255802	13.0652	0.242902	0.41916	0.0153393	0.00852831	0.0205001	0.0133583	0.372964	0.119181	0.00292672	0.00674216	0.000351206	84.1676	294.469	99073.3	2.65727	1.77819
-130	-30	0.0385659	0.63678	0.0030896	13.0415	0.146038	0.326017	0.00876641	0.00492231	0.0154684	0.0213972	0.224234	0.114204	0.00239342	0.00405354	0.00028721	80.1939	296.094	98944.4	1.01518	1.25414
-130	-28	0.0364109	0.857607	0.00369825	13.612	0.0994334	0.27284	0.00931935	0.00463487	0.0119275	0.0311581	0.152675	0.121615	0.00183125	0.00275995	0.000219751	78.5154	296.979	98847.8	0.61153	0.713206
-130	-26	0.045545	0.932248	0.00465588	14.9907	0.10229	0.259789	0.00971236	0.00630176	0.00958828	0.0373749	0.157061	0.148133	0.00185316	0.00283922	0.000222379	77.9565	297.327	98780.1	0.531177	0.539868
-130	-24	0.0499175	0.91881	0.0042494	15.9305	0.119957	0.258711	0.00995794	0.0115082	0.0151707	0.0332529	0.184189	0.17259	0.00186735	0.00332963	0.000224082	78.0018	297.492	98698.2	0.551379	0.951412
-130	-22	0.0463799	0.836787	0.0028198	16.2826	0.149958	0.282441	0.00881281	0.0208391	0.0209888	0.0209211	0.230254	0.187393	0.0018762	0.00416236	0.000225145	77.8685	297.633	98606.9	0.656262	1.90231
-130	-20	0.043527	0.759165	0.00241562	16.64	0.165557	0.306391	0.00958219	0.0460783	0.0173126	0.0172459	0.254205	0.190914	0.00201337	0.00459532	0.000241604	76.7682	297.887	98518.8	0.683311	2.18608
-130	-18	0.0457043	0.696093	0.00192956	16.4587	0.195358	0.339523	0.00772601	0.0737931	0.021312	0.0100056	0.299963	0.199204	0.00239682	0.00542249	0.000287619	75.4197	298.059	98449	0.761746	2.73724
-130	-16	0.0493106	0.669294	0.00206862	16.6279	0.229416	0.391676	0.00802364	0.101219	0.0257041	0.0068508	0.352258	0.212766	0.00296544	0.00636784	0.000355853	74.0355	298.158	98392.1	0.855889	2.952
-130	-14	0.0470717	0.665657	0.00215926	17.3688	0.24314	0.417574	0.0104534	0.115231	0.0307629	0.00697039	0.37333	0.211317	0.00341438	0.00674878	0.000409726	72.2753	298.445	98317.5	0.862789	2.89553
-130	-12	0.0488948	0.655867	0.00244331	17.4377	0.268193	0.445078	0.0109569	0.120773	0.0340809	0.00730969	0.411798	0.216627	0.00375132	0.00744417	0.000450158	71.9933	298.506	98238.7	0.960132	2.95383
-130	-10	0.0508637	0.637471	0.00322453	17.1402	0.284256	0.469649	0.00983262	0.129136	0.0369595	0.00707526	0.436461	0.226892	0.00384989	0.00789001	0.000461987	73.088	298.389	98152.2	1.03742	3.00565
-130	-8	0.0478991	0.624816	0.00261462	16.2092	0.28217	0.477258	0.00959652	0.133117	0.0290247	0.00729444	0.433258	0.22375	0.00415491	0.00783212	0.000498589	73.8181	298.498	98049.9	1.04621	2.91316
-130	-6	0.0440398	0.615388	0.00234713	14.7942	0.273469	0.470051	0.0084897	0.13816	0.0229314	0.00592853	0.419899	0.219114	0.00475835	0.00759061	0.000571002	75.6253	298.545	97933.1	1.05474	2.96603
-130	-4	0.0441101	0.580139	0.00279745	12.9812	0.269391	0.439619	0.0054679	0.154736	0.0230867	0.00346622	0.413637	0.212837	0.00529267	0.00747743	0.00063512	79.6068	298.204	97825.4	1.21687	3.28263
-130	-2	0.0420413	0.548926	0.0037022	11.5085	0.25568	0.404543	0.00351136	0.172528	0.0213659	0.00263707	0.392585	0.203035	0.00565011	0.00709686	0.000678014	81.1173	297.999	97788.5	1.23706	3.43408
-130	0	0.0401439	0.525949	0.00413935	10.2012	0.237654	0.384174	0.00560253	0.191385	0.0145976	0.00518308	0.364907	0.194425	0.00583413	0.00659651	0.000700096	83.0831	297.758	97753.8	1.28472	3.24446
-130	2	0.0372667	0.527785	0.00447064	9.49321	0.212814	0.367853	0.0105702	0.188274	0.0119859	0.00603054	0.326765	0.187799	0.00563028	0.00590701	0.000675634	83.0821	297.976	97709.9	1.15964	2.90154
-130	4	0.0321955	0.539486	0.00402632	9.96322	0.192738	0.39227	0.0231008	0.172201	0.00764676	0.0111748	0.29594	0.158825	0.00461435	0.00534977	0.000553723	83.4925	298.408	97623.1	1.10532	2.32315
-130	6	0.0289142	0.544582	0.00295083	14.5718	0.262486	0.496096	0.0232649	0.149961	0.0156468	0.0106746	0.403035	0.166308	0.00327655	0.00728576	0.000393186	81.9492	298.769	97630.2	1.34318	2.52536
-130	8	0.0279499	0.57013	0.00218585	19.2408	0.304538	0.51783	0.0179187	0.143443	0.0255661	0.0104857	0.467604	0.195162	0.00291664	0.00845299	0.000349996	80.0622	298.705	97749.3	1.49285	2.90578
-130	10	0.0231749	0.556458	0.00202264	22.4396	0.292327	0.467585	0.0130717	0.140076	0.0389852	0.0113576	0.448855	0.191707	0.00311892	0.00811406	0.00037427	79.6483	298.092	97932.6	1.44404	3.1386
-130	12	0.0185694	0.546272	0.00220329	26.0046	0.285398	0.426593	0.0177324	0.123265	0.0802298	0.0142581	0.438215	0.179585	0.00380819	0.00792172	0.000456983	78.2593	297.479	98154.1	1.46181	3.22346
-130	14	0.0173567	0.554794	0.00375732	28.9893	0.271092	0.399707	0.0193022	0.115023	0.113704	0.0238879	0.416249	0.202046	0.00418404	0.00752463	0.000502085	77.6499	296.793	98366.5	1.31907	3.00539
-130	16	0.0201882	0.533981	0.00520582	30.7585	0.247041	0.354329	0.0136365	0.0998003	0.131896	0.0278586	0.37932	0.237628	0.00440975	0.00685706	0.00052917	79.0537	295.649	98592.1	1.23388	2.83179
-130	18	0.0217199	0.509178	0.00548253	33.0524	0.224692	0.340274	0.0137747	0.074771	0.117577	0.0463959	0.345005	0.250337	0.0046084	0.00623673	0.000553008	75.8893	294.698	98917	1.05822	2.35572
-130	20	0.0241166	0.447842	0.00559538	34.9624	0.226261	0.360297	0.0161693	0.059372	0.104901	0.0729005	0.347414	0.271847	0.00481448	0.00628028	0.000577738	72.7749	293.714	99230.4	1.01401	1.98402
-130	22	0.0314399	0.381369	0.00769289	35.4937	0.244105	0.401314	0.0201125	0.0476596	0.117639	0.0950253	0.374812	0.316596	0.00496282	0.00677556	0.000595538	71.9205	292.806	99452.8	1.05931	1.88057
-130	24	0.0339989	0.299481	0.00914806	35.0157	0.267596	0.438808	0.0222265	0.0530151	0.137495	0.0920203	0.410881	0.357257	0.00479119	0.0074276	0.000574943	71.8348	291.934	99630.1	1.04994	1.95136
-130	26	0.0358908	0.252374	0.0115513	33.914	0.279077	0.448881	0.0232021	0.0530941	0.150635	0.0913278	0.428509	0.371773	0.00446983	0.00774626	0.000536379	74.2319	291.016	99728.4	1.16489	2.05258
-130	28	0.0402391	0.232654	0.0155978	33.8203	0.300047	0.462936	0.0266973	0.0505714	0.162498	0.106244	0.460708	0.353371	0.00466472	0.00832833	0.000559766	75.9828	290.335	99774	1.84812	2.17781
-130	30	0.053998	0.197253	0.0259804	34.2905	0.349875	0.511224	0.033066	0.0501333	0.195303	0.137558	0.537217	0.353447	0.00500021	0.0097114	0.000600026	76.1522	289.615	99806.7	2.92536	2.33258
-130	32	0.0507465	0.169531	0.0252561	34.2616	0.397936	0.498139	0.0242164	0.0481109	0.221027	0.130117	0.611011	0.307164	0.00528358	0.0110454	0.000634029	75.5003	288.8	99818.1	2.757	2.62178
-130	34	0.0570625	0.123448	0.0341276	33.921	0.43718	0.492935	0.0215522	0.0449866	0.239927	0.14118	0.671269	0.278769	0.00532683	0.0121347	0.000639219	75.0535	287.953	99784.4	2.95277	2.77298
-130	36	0.0609066	0.0993602	0.0399838	33.4729	0.470486	0.495679	0.0237274	0.0416025	0.252797	0.1592	0.722408	0.266525	0.00517668	0.0130591	0.000621201	76.3816	287.005	99685	3.43643	2.84827
-130	38	0.0659585	0.074832	0.041937	32.5155	0.508424	0.516496	0.02587	0.036111	0.271119	0.16574	0.780662	0.244171	0.00519627	0.0141122	0.000623552	79.0218	286.165	99554.5	4.05346	2.76658
-130	40	0.0544454	0.0515941	0.0521402	31.875	0.561907	0.543505	0.0348139	0.0390117	0.306951	0.147674	0.862781	0.220862	0.00522484	0.0155967	0.000626981	82.2521	285.319	99439	6.05219	2.86063
-130	42	0.0395316	0.0495483	0.083325	31.5237	0.581613	0.563524	0.0495358	0.0468775	0.317248	0.207942	0.89304	0.225987	0.00507417	0.0161437	0.0006089	82.9549	284.748	99354.4	7.23834	2.86146
-130	44	0.0415782	0.0471206	0.127031	31.3378	0.61955	0.610769	0.0619306	0.0468176	0.354884	0.255727	0.951289	0.199944	0.0049872	0.0171967	0.000598464	84.54	283.918	99316.6	8.70154	2.66482
-130	46	0.0470392	0.0334572	0.181563	29.8733	0.669104	0.672951	0.0870568	0.0435831	0.429433	0.316739	1.02738	0.196327	0.00473898	0.0185722	0.000568678	85.1184	283.029	99310.2	11.1663	2.6477
-130	48	0.0359965	0.0246576	0.449973	28.5652	0.677725	0.695154	0.12073	0.0423667	0.552915	0.381289	1.04062	0.227698	0.00441165	0.0188114	0.000529398	85.8934	282.154	99287.5	13.9791	2.51843
-130	50	0.0413306	0.0169022	0.74035	26.9919	0.609566	0.714446	0.157012	0.0467298	0.641007	0.424418	0.93596	0.20733	0.00429866	0.0169196	0.000515839	85.6603	281.381	99287	13.5102	2.36803
-130	52	0.044718	0.0137339	0.564357	27.1516	0.497653	0.632713	0.135386	0.0544932	0.564759	0.363025	0.764123	0.14892	0.00427859	0.0138132	0.000513431	83.5453	280.409	99243.4	7.79851	2.30764
-130	54	0.111099	0.00717195	0.535972	25.6012	0.358708	0.562105	0.137077	0.0353231	0.496781	0.259413	0.55078	0.0710078	0.00388672	0.00995658	0.000466406	88.439	275.211	95876.5	5.79134	2.15403
-130	56	0.269017	0.00572273	0.34929	26.7618	0.261477	0.501886	0.186794	0.0177468	0.554448	0.247071	0.401486	0.0531063	0.0038177	0.00725777	0.000458124	91.2485	267.856	89560.8	6.3607	2.02611
-130	58	0.0975689	0.00591162	0.219513	26.8218	0.205558	0.394218	0.155631	0.00550121	0.478356	0.238165	0.315625	0.0455189	0.00359952	0.00570563	0.000431942	93.3513	262.924	84958.2	6.51609	1.70781
-130	60	0.0491475	0.00383003	0.196863	26.6514	0.1724	0.330119	0.156919	0.00407755	0.503023	0.155163	0.264712	0.0285126	0.00332067	0.00478526	0.000398481	101.388	258.673	86545.2	7.88367	1.66549
-130	62	0.0476538	0.00637756	0.137797	27.8881	0.159483	0.305959	0.148551	0.00165391	0.487374	0.203185	0.244878	0.0315298	0.00321863	0.00442672	0.000386236	95.2467	256.248	85112.7	8.16955	1.38111
-130	64	0.0516934	0.0127166	0.0614337	30.3234	0.123654	0.275133	0.121048	0.000817674	0.388	0.165499	0.189865	0.0335139	0.00315879	0.00343224	0.000379054	93.3854	253.259	82866.7	7.3788	1.15494
-130	66	0.0321402	0.00491538	0.0518837	28.6899	0.102043	0.256936	0.133674	0.00231462	0.353998	0.108617	0.156682	0.0201528	0.00319783	0.00283238	0.00038374	96.8537	251.675	96170.3	3.04536	1.48388
-130	68	0.0369249	0.00448005	0.060874	30.4452	0.0678011	0.261894	0.14409	0.000719194	0.332069	0.0459153	0.104105	0.00726063	0.00344466	0.00188194	0.00041336	94.0755	247.324	98584.7	10.0303	1.43962
-130	70	0.0467012	0.00495099	0.0235183	32.082	0.0447827	0.286619	0.167769	0.00114886	0.315754	0.0466042	0.0687617	0.00695035	0.00375933	0.00124302	0.00045112	87.7998	247.927	100908	9.17952	1.57273
-130	72	0.0399812	0.00400976	0.0125489	31.2054	0.0337628	0.305197	0.19057	0.000870344	0.344131	0.0299167	0.0518412	0.00446507	0.00402152	0.000937145	0.000482583	85.5441	246.683	101477	13.6954	1.7134
-130	74	0.0348193	0.00476422	0.00323288	30.8236	0.0313183	0.302984	0.189199	0.000487459	0.33771	0.0228657	0.0480878	0.00536367	0.00381526	0.000869295	0.000457832	78.7644	244.132	101703	13.7969	1.69945
-130	76	0.031399	0.00354234	0.00123002	30.5167	0.0299638	0.307291	0.195441	0.000303531	0.347236	0.0155834	0.0460079	0.00355329	0.0035699	0.000831696	0.000428388	77.0843	243.79	101806	14.4886	1.67669
-130	78	0.0352815	0.00361788	0.00106943	30.8511	0.0312671	0.319639	0.200932	0.000356824	0.358164	0.0175865	0.0480091	0.00350801	0.00352617	0.000867872	0.00042314	79.5968	245.415	101785	14.5346	1.62784
-130	80	0.0381935	0.00366293	0.00110485	31.3613	0.0315354	0.331297	0.20903	0.000443793	0.37161	0.0191238	0.0484212	0.00347036	0.00352994	0.000875321	0.000423593	77.5463	246.129	101726	15.0684	1.68385
-130	82	0.0373133	0.00369157	0.00117926	31.3413	0.0303576	0.35285	0.221405	0.000453455	0.394099	0.019608	0.0466127	0.00261732	0.00400093	0.000842629	0.000480112	77.4236	245.877	101657	15.5871	1.67026
-130	84	0.0422131	0.00387184	0.00154297	31.7723	0.0296555	0.404407	0.247182	0.000715028	0.433612	0.025815	0.0455346	0.00292426	0.00479802	0.00082314	0.000575762	77.6138	246.358	101563	16.022	1.60578
-130	86	0.0591749	0.00576012	0.00296292	32.3986	0.0296547	0.476031	0.276964	0.00119922	0.475844	0.0385236	0.0455334	0.00354439	0.00589739	0.000823119	0.000707687	77.6192	247.275	101423	16.2867	1.46432
-130	88	0.083754	0.00555318	0.00623002	31.8826	0.0276589	0.579082	0.371351	0.0150072	0.652835	0.0427659	0.0424689	0.00254661	0.00660097	0.00076772	0.000792117	77.2434	248.055	101081	20.9303	1.81162
-130	89.5	0.0837159	0.00554904	0.00628601	31.8876	0.0276657	0.579067	0.371293	0.0150291	0.651797	0.0434367	0.0424794	0.00265963	0.00659705	0.000767911	0.000791647	77.1015	248.23	101080	19.2781	1.7677
-127.5	-89.5	0.0225137	0.0429212	0.000781968	14.7041	0.0376997	0.381285	0.0080064	5.44054e-07	9.00012e-13	0.00335965	0.0578861	0.00361282	0.00353839	0.00104642	0.000424606	74.6197	244.837	68143.8	2.93888	-0.146883
-127.5	-88	0.022641	0.0429718	0.000779727	14.7187	0.0377079	0.381673	0.00801187	5.42886e-07	1.04563e-12	0.00336775	0.0578987	0.00362871	0.00353865	0.00104665	0.000424638	71.9023	245.533	68142.5	2.05489	-0.30189
-127.5	-86	0.0250979	0.0504309	0.000982889	14.373	0.0381008	0.426947	0.00719274	7.68486e-07	2.81487e-12	0.00387001	0.0585019	0.00419928	0.00335716	0.00105755	0.000402859	66.0214	252.38	76671.9	0.884708	-0.782578
-127.5	-84	0.0242425	0.0465359	0.00100568	12.7025	0.0362795	0.487405	0.00541163	1.6982e-06	1.4889e-12	0.00243874	0.0557055	0.00288337	0.0031308	0.001007	0.000375696	79.1357	260.613	88355.3	2.23425	-0.5078
-127.5	-82	0.0253882	0.0631203	0.000876848	12.6307	0.0344729	0.535841	0.00521173	2.15365e-06	1.01539e-12	0.00326412	0.0529315	0.00380426	0.00290628	0.000956856	0.000348753	83.4405	261.61	88112.9	3.75576	-0.334291
-127.5	-80	0.0289872	0.0829368	0.000951839	13.5266	0.0350874	0.536409	0.00580207	2.19133e-06	1.12767e-12	0.00467335	0.0538751	0.0048333	0.00313739	0.000973912	0.000376487	82.7729	260.366	83529	3.43253	-0.362092
-127.5	-78	0.0338338	0.0980332	0.00095396	13.9873	0.0364839	0.519354	0.00629445	1.728e-06	1.53813e-12	0.00582894	0.0560192	0.00553061	0.00321649	0.00101267	0.000385979	79.4778	258.316	78202.9	2.57251	-0.446433
-127.5	-76	0.040961	0.0806866	0.000989152	13.6028	0.0393147	0.493605	0.00622449	1.60336e-06	2.48195e-12	0.00483672	0.0603659	0.00441342	0.00301444	0.00109125	0.000361733	73.314	258.508	77406.5	1.32397	-0.621779
-127.5	-74	0.0368941	0.0443993	0.00193571	12.3361	0.0570308	0.55174	0.00898844	8.85911e-06	4.81303e-10	0.00450911	0.0875682	0.00434196	0.00298359	0.00158299	0.000358031	77.812	268.188	95991.9	1.53479	-0.573537
-127.5	-72	0.040752	0.0393914	0.00113056	13.1777	0.128185	0.723828	0.0197796	0.000122785	1.36415e-05	0.00489268	0.196822	0.0201757	0.00306273	0.003558	0.000367527	86.2318	270.76	97458.7	4.98404	-0.149734
-127.5	-70	0.0269124	0.0330133	0.000658075	13.9515	0.235306	0.89442	0.0262793	0.000299534	0.0010495	0.00365672	0.361301	0.0486716	0.00323241	0.00653133	0.00038789	86.3475	271.718	97459.3	8.31246	0.0532419
-127.5	-68	0.0203876	0.0247214	0.000396382	13.8071	0.334158	0.975372	0.0338719	0.000744665	0.00211223	0.00252937	0.513084	0.0530895	0.0033421	0.00927515	0.000401052	89.3166	272.14	97476	12.3349	0.391641
-127.5	-66	0.0222468	0.0198252	0.000320837	13.2387	0.399906	0.997495	0.0382252	0.00145723	0.00239734	0.00183105	0.614038	0.0533559	0.00331362	0.0111001	0.000397634	91.6438	272.488	97552.4	14.92	0.769618
-127.5	-64	0.026113	0.0196423	0.000323763	13.1715	0.425983	0.986812	0.0363347	0.00165722	0.00285649	0.00169426	0.654076	0.0605143	0.00342001	0.0118239	0.000410401	91.1983	273.086	97666.9	14.9866	0.886764
-127.5	-62	0.023467	0.0205267	0.000337238	13.1445	0.505153	0.994637	0.0381371	0.00238238	0.00413017	0.00160833	0.775638	0.0549359	0.00363243	0.0140214	0.000435892	91.6856	273.672	97810.8	17.9199	1.28274
-127.5	-60	0.0201834	0.0241894	0.000377712	13.1877	0.567227	1.01275	0.0455668	0.00366218	0.00474275	0.00149756	0.87095	0.0544264	0.00385366	0.0157444	0.00046244	91.8508	274.769	97983	21.0854	1.44603
-127.5	-58	0.0187034	0.033409	0.00045689	13.2659	0.59748	0.987512	0.044494	0.00541863	0.00499175	0.00153552	0.917403	0.056579	0.0037934	0.0165841	0.000455208	90.6821	276.275	98201.4	21.0792	1.67584
-127.5	-56	0.0181545	0.0421322	0.000602174	13.4957	0.617439	0.951652	0.0392713	0.0093324	0.00639956	0.00152394	0.948048	0.0613299	0.00383135	0.0171381	0.000459762	90.1302	277.988	98407.8	18.3591	2.08259
-127.5	-54	0.0218926	0.0514503	0.000837241	13.6904	0.605055	0.912095	0.0353708	0.014096	0.0076689	0.00170692	0.929033	0.0662752	0.00409587	0.0167943	0.000491505	88.3795	280.036	98582.4	14.7391	2.40685
-127.5	-52	0.0235789	0.0609181	0.00136921	13.8774	0.617731	0.908547	0.0402877	0.0203752	0.00923962	0.00194826	0.948497	0.0699801	0.00446892	0.0171462	0.000536271	88.1716	281.516	98784	14.0084	2.53542
-127.5	-50	0.0285289	0.0748762	0.00217163	13.9018	0.612125	0.900906	0.0445903	0.0268763	0.0094606	0.00250851	0.93989	0.0739512	0.00460246	0.0169906	0.000552296	88.9938	282.631	99008.5	14.47	2.4709
-127.5	-48	0.0373887	0.0890257	0.00160644	13.8725	0.580464	0.869651	0.0414931	0.0380535	0.00940179	0.0020963	0.891275	0.0743632	0.00479962	0.0161118	0.000575954	89.3527	283.748	99237.8	12.709	2.68655
-127.5	-46	0.0483536	0.114695	0.00134182	13.7187	0.484526	0.822201	0.0513267	0.0441363	0.00734807	0.00271954	0.743967	0.090625	0.00483757	0.0134489	0.000580508	89.8321	285.031	99417.3	11.1852	2.46979
-127.5	-44	0.0587187	0.144517	0.00147389	13.4017	0.407473	0.776935	0.0621116	0.0488075	0.00749552	0.00367986	0.625655	0.110068	0.00444739	0.0113101	0.000533686	89.3192	286.384	99555.1	9.77845	2.22864
-127.5	-42	0.0645864	0.192332	0.00148388	13.1366	0.336109	0.717261	0.0735257	0.0424859	0.00825886	0.0054826	0.516079	0.107848	0.00411738	0.00932929	0.000494085	87.152	287.835	99639.7	8.88465	1.8272
-127.5	-40	0.0660661	0.247092	0.00180451	13.7877	0.306259	0.678397	0.066324	0.0322351	0.0106289	0.0079314	0.470247	0.103363	0.00426757	0.00850076	0.000512108	84.2608	289.259	99664.9	8.30646	1.55421
-127.5	-38	0.0650924	0.263061	0.00201524	14.0873	0.313623	0.6578	0.052904	0.026967	0.013882	0.00725784	0.481553	0.10571	0.00420274	0.00870515	0.000504329	83.562	290.726	99577.5	7.58541	1.5874
-127.5	-36	0.0620086	0.290086	0.00228211	14.0438	0.317514	0.591625	0.0354591	0.0187998	0.0170569	0.00831758	0.487528	0.112067	0.00368077	0.00881317	0.000441693	83.572	292.273	99417.4	5.95025	1.75919
-127.5	-34	0.0592385	0.382132	0.00204977	13.7114	0.278631	0.472166	0.0211979	0.0130612	0.0199071	0.0124708	0.427825	0.117365	0.00313484	0.0077339	0.000376181	84.8877	293.488	99250.5	3.25293	1.97666
-127.5	-32	0.0498499	0.521652	0.00242071	12.8866	0.201513	0.389214	0.0129007	0.00795237	0.0208862	0.0161643	0.309413	0.115001	0.00264873	0.00559334	0.000317848	81.9083	295.044	99122.2	1.52172	1.80337
-127.5	-30	0.0360966	0.696903	0.0026213	12.9544	0.127849	0.31365	0.00939893	0.00393607	0.0141623	0.0237068	0.196306	0.108592	0.00223097	0.00354867	0.000267716	78.9469	296.344	99009	0.839912	0.930315
-127.5	-28	0.0365211	0.869753	0.00288385	13.3901	0.104021	0.273411	0.00953304	0.00436796	0.0114529	0.0295393	0.15972	0.12612	0.00199365	0.00288729	0.000239238	77.3141	297.017	98936.7	0.594329	0.731164
-127.5	-26	0.0433758	0.889056	0.00356856	14.9593	0.113874	0.264743	0.00868192	0.00611247	0.014823	0.0293329	0.174848	0.152282	0.00205675	0.00316077	0.00024681	77.1647	297.195	98874.3	0.553308	0.836451
-127.5	-24	0.0482466	0.859093	0.00509014	15.9884	0.128031	0.273037	0.00957503	0.010095	0.0162881	0.0299984	0.196586	0.167201	0.00210731	0.00355373	0.000252877	77.6497	297.283	98779.2	0.580163	1.0942
-127.5	-22	0.0447471	0.793869	0.00331562	16.2942	0.153406	0.299964	0.00991005	0.0178287	0.0194729	0.0187588	0.235548	0.182833	0.00215723	0.00425806	0.000258867	76.6751	297.521	98690.5	0.640976	1.7397
-127.5	-20	0.0421397	0.730219	0.00253211	16.6165	0.165624	0.319248	0.0115561	0.0443014	0.0156598	0.0166169	0.254307	0.186284	0.00227487	0.00459717	0.000272984	76.1145	297.704	98591.7	0.667439	2.00413
-127.5	-18	0.0454586	0.680918	0.0021304	16.6234	0.191888	0.34724	0.00951236	0.0723346	0.0181688	0.0102798	0.294634	0.195464	0.00260847	0.00532617	0.000313016	74.9411	297.812	98523.6	0.738571	2.5733
-127.5	-16	0.0479259	0.655989	0.00191188	16.961	0.221231	0.397526	0.011509	0.0982889	0.0207246	0.00778564	0.33969	0.206623	0.00308979	0.00614066	0.000370775	73.6607	297.923	98458.4	0.824667	2.70589
-127.5	-14	0.0458914	0.651359	0.00194654	17.6634	0.233693	0.423309	0.014688	0.112842	0.024942	0.00796814	0.358825	0.204677	0.00349069	0.00648657	0.000418883	72.4812	298.144	98374.2	0.845	2.67329
-127.5	-12	0.0483961	0.646688	0.00224449	17.7121	0.256711	0.451217	0.0150474	0.121058	0.0279235	0.00882696	0.394168	0.213008	0.00381097	0.00712546	0.000457316	72.033	298.202	98299.8	0.921279	2.70298
-127.5	-10	0.050898	0.634331	0.00301344	17.2782	0.276633	0.48119	0.0146195	0.131179	0.0307932	0.00827417	0.424756	0.223385	0.0039284	0.00767843	0.000471408	73.1989	298.085	98210.4	1.0196	2.77249
-127.5	-8	0.0464715	0.625652	0.00301234	16.3647	0.270146	0.4911	0.0152093	0.1319	0.0244653	0.00846633	0.414797	0.221915	0.00428828	0.00749838	0.000514593	73.8689	298.288	98094	1.00343	2.61274
-127.5	-6	0.0429047	0.616763	0.00281282	14.8818	0.260852	0.479424	0.0127397	0.137183	0.0171428	0.0075007	0.400526	0.21721	0.00492539	0.00724041	0.000591047	75.7959	298.385	97964.8	1.00982	2.66266
-127.5	-4	0.0416159	0.579836	0.00324124	13.0744	0.25596	0.447114	0.00794368	0.152225	0.0168762	0.00474034	0.393015	0.210178	0.00556209	0.00710462	0.000667451	79.3742	298.111	97858	1.1216	2.98302
-127.5	-2	0.0399001	0.548581	0.00324007	11.5605	0.247426	0.415593	0.00566382	0.170593	0.0150228	0.00353971	0.379912	0.199763	0.00602709	0.00686775	0.00072325	81.2127	297.922	97806.2	1.17892	3.17146
-127.5	0	0.0403661	0.522093	0.00414548	10.2902	0.231519	0.392122	0.00718771	0.191204	0.0129897	0.00443368	0.355486	0.194762	0.00626281	0.00642621	0.000751537	83.5405	297.648	97764.2	1.25356	3.06435
-127.5	2	0.0353623	0.52603	0.00396199	9.63048	0.204856	0.368418	0.0123124	0.179914	0.00966448	0.00602823	0.314547	0.181061	0.00598929	0.00568613	0.000718715	82.8453	297.993	97719.2	1.11302	2.78962
-127.5	4	0.0311086	0.545994	0.00390529	10.0673	0.181767	0.392481	0.0268499	0.162663	0.00592751	0.0111462	0.279094	0.158243	0.00494967	0.00504526	0.00059396	83.7668	298.421	97615.2	1.05912	2.21753
-127.5	6	0.0278339	0.555713	0.00316497	14.7511	0.242735	0.545377	0.0425521	0.139651	0.00717571	0.0144816	0.372708	0.169536	0.00346394	0.00673753	0.000415673	81.2808	298.897	97632.1	1.28017	1.94741
-127.5	8	0.0315052	0.593964	0.00219744	20.146	0.296866	0.602118	0.0344982	0.141871	0.0141736	0.0145929	0.455823	0.221595	0.00294689	0.00824002	0.000353627	80.116	298.801	97733.3	1.43368	2.28888
-127.5	10	0.025352	0.58749	0.00185593	23.0149	0.284148	0.518415	0.0203302	0.140101	0.0294351	0.0136331	0.436296	0.225951	0.00316194	0.00788702	0.000379433	79.6101	298.325	97893.6	1.35405	2.65006
-127.5	12	0.0210201	0.591537	0.0021855	26.3031	0.277842	0.472561	0.0248194	0.123828	0.06859	0.0152875	0.426613	0.217331	0.00392165	0.00771199	0.000470598	78.8975	297.646	98104.5	1.43121	2.77866
-127.5	14	0.0188156	0.604203	0.00337698	29.5951	0.262167	0.438701	0.0263019	0.112041	0.0933761	0.0255599	0.402546	0.23504	0.00445366	0.00727692	0.000534439	77.4548	297.046	98328.7	1.25563	2.68562
-127.5	16	0.0207516	0.584585	0.00480583	31.3909	0.238059	0.381867	0.0213507	0.0936266	0.111736	0.0332689	0.365528	0.261329	0.00477152	0.00660774	0.000572582	77.387	296.171	98555.6	1.12029	2.55128
-127.5	18	0.022094	0.530698	0.0061806	33.3458	0.211418	0.349933	0.0199278	0.0686444	0.105641	0.0562657	0.324623	0.263616	0.00488469	0.00586828	0.000586163	75.9752	294.957	98872.7	0.977684	2.13247
-127.5	20	0.0237521	0.460028	0.00623538	35.4262	0.207122	0.356358	0.0198282	0.0589087	0.0900093	0.0791442	0.318025	0.282665	0.00506318	0.00574902	0.000607582	74.7902	293.497	99201.4	0.90853	1.85437
-127.5	22	0.031566	0.386365	0.00882911	36.1434	0.220113	0.393223	0.0230406	0.051482	0.0956736	0.103831	0.337973	0.329844	0.00504404	0.00610961	0.000605285	72.9495	292.458	99464.8	0.873458	1.7206
-127.5	24	0.0400186	0.313866	0.0132884	35.3872	0.246609	0.42944	0.0269017	0.0595952	0.124621	0.117346	0.378656	0.38258	0.00465826	0.00684506	0.000558991	72.2015	291.581	99657.1	0.953162	1.82048
-127.5	26	0.0454961	0.255064	0.0183121	34.1861	0.265028	0.442826	0.0322083	0.0600703	0.156106	0.126925	0.406939	0.410181	0.00429622	0.00735633	0.000515546	73.2951	290.712	99779.3	1.07052	1.95881
-127.5	28	0.0490028	0.216589	0.0233837	33.7381	0.288386	0.451897	0.0320509	0.0598822	0.168981	0.147409	0.442803	0.396366	0.00440639	0.00800466	0.000528767	76.8803	289.933	99800	1.50462	2.27295
-127.5	30	0.0618889	0.191434	0.0357799	34.0907	0.339783	0.485272	0.0369113	0.0632513	0.220687	0.215531	0.52172	0.385572	0.00476874	0.00943126	0.000572249	78.8096	289.065	99819.9	3.53736	2.41502
-127.5	32	0.0617169	0.152962	0.0427473	33.7197	0.402837	0.486914	0.0318903	0.0595628	0.276527	0.213684	0.618538	0.326821	0.00499457	0.0111815	0.000599348	78.5646	288.255	99830	3.97827	2.61076
-127.5	34	0.0622643	0.113393	0.0591876	33.2565	0.439308	0.489424	0.0297717	0.0572946	0.288185	0.234093	0.674537	0.305667	0.00497393	0.0121938	0.000596872	77.182	287.699	99792.8	3.73045	2.75087
-127.5	36	0.065683	0.0848049	0.087574	32.2939	0.481261	0.499389	0.0351739	0.0559274	0.336907	0.275512	0.738954	0.31258	0.00484434	0.0133582	0.000581321	78.961	286.735	99715.9	4.06063	2.7848
-127.5	38	0.0470636	0.0729041	0.0823941	31.8524	0.498633	0.504071	0.0353044	0.0506165	0.335519	0.207104	0.765628	0.299161	0.00477761	0.0138404	0.000573313	81.1033	285.94	99626.3	5.00531	2.71289
-127.5	40	0.0344413	0.0578075	0.110341	31.6589	0.530774	0.519463	0.0488054	0.0545575	0.353806	0.207618	0.814979	0.246249	0.0047631	0.0147326	0.000571571	83.6214	285.153	99557.5	7.33406	2.71831
-127.5	42	0.0292558	0.0517358	0.189925	31.6452	0.551652	0.538838	0.0685234	0.0623477	0.406618	0.283881	0.847035	0.20821	0.00467966	0.0153121	0.000561559	84.011	284.452	99521.3	7.5383	2.68561
-127.5	44	0.0275535	0.0338117	0.339147	29.7171	0.585766	0.569991	0.0894628	0.0726117	0.447266	0.371485	0.899417	0.182079	0.00440921	0.016259	0.000529105	83.7043	283.736	99519.5	6.97673	2.81925
-127.5	46	0.0311813	0.0244791	0.467943	28.6105	0.583205	0.577074	0.0996328	0.0886995	0.455816	0.379068	0.895484	0.17402	0.00410006	0.0161879	0.000492008	83.1854	282.907	99532.5	7.83742	2.8339
-127.5	48	0.0442153	0.0189297	0.957649	26.5955	0.542221	0.622576	0.14332	0.0894749	0.518334	0.465623	0.832555	0.180069	0.00384652	0.0150503	0.000461582	83.2577	282.104	99531.2	9.57994	2.56767
-127.5	50	0.121323	0.0112583	1.47151	23.5931	0.388797	0.67138	0.204131	0.0850656	0.559838	0.514142	0.596979	0.11184	0.00361859	0.0107917	0.00043423	83.3449	279.727	97760.2	6.61502	2.1574
-127.5	52	0.0760422	0.0126093	0.710795	24.5258	0.263792	0.536785	0.178413	0.0621039	0.477179	0.401618	0.40504	0.0606011	0.00339974	0.00732201	0.000407969	82.5701	275.496	93483.4	4.01763	2.06579
-127.5	54	0.224066	0.00684336	0.51031	26.5382	0.242694	0.54909	0.223674	0.0149612	0.58158	0.259576	0.372645	0.0396141	0.00389107	0.00673639	0.000466929	95.9333	268.592	88220.1	7.47009	1.93708
-127.5	56	0.0856995	0.00535738	0.318622	26.867	0.178599	0.418693	0.206348	0.00735689	0.562656	0.233109	0.274231	0.0363457	0.00374071	0.00495733	0.000448885	96.0788	264.991	86538.2	7.34868	1.82701
-127.5	58	0.0696388	0.00615526	0.160813	26.9735	0.167274	0.364859	0.170628	0.00498033	0.495377	0.222822	0.256841	0.0384043	0.00353807	0.00464298	0.000424568	94.5137	261.56	83504.9	7.82615	1.65701
-127.5	60	0.0466235	0.00363894	0.139429	27.0591	0.153247	0.320471	0.161106	0.00380699	0.497249	0.131448	0.235304	0.0229254	0.00335502	0.00425365	0.000402602	100.301	257.648	88712.5	7.74235	1.66788
-127.5	62	0.0627868	0.008299	0.0859299	29.1568	0.137418	0.300872	0.138528	0.00117431	0.42654	0.237912	0.210999	0.0383457	0.00328659	0.00381428	0.000394391	91.9541	255.892	82995.4	6.61972	1.17286
-127.5	64	0.0467066	0.0108167	0.0542447	29.8839	0.120687	0.271167	0.124586	0.00170174	0.358472	0.181429	0.185309	0.03745	0.00335277	0.00334988	0.000402333	88.1549	253.902	85757.8	3.31329	1.28972
-127.5	66	0.0324	0.00433996	0.0485867	29.0534	0.0879344	0.255697	0.138892	0.00145465	0.34343	0.0804613	0.135019	0.0134334	0.00335571	0.00244077	0.000402685	100.927	249.233	97597.4	4.69573	1.42809
-127.5	68	0.0358938	0.00470934	0.0354539	30.9035	0.0544361	0.260618	0.152776	0.000653453	0.333236	0.0378943	0.0835842	0.00634591	0.00357046	0.00151097	0.000428456	89.9119	245.576	98073.5	10.2029	1.41853
-127.5	70	0.0492731	0.00573736	0.0204731	32.1767	0.0400784	0.295225	0.179966	0.000542826	0.347314	0.044758	0.0615385	0.00758634	0.00391771	0.00111245	0.000470125	86.0067	247.216	100384	10.7864	1.42173
-127.5	72	0.0377731	0.00411479	0.0100853	31.0287	0.0326987	0.310131	0.19501	0.00079132	0.354613	0.0301784	0.0502073	0.00432617	0.0041053	0.00090761	0.000492636	85.6389	246.07	101495	14.4773	1.69271
-127.5	74	0.0301491	0.00367445	0.0030705	30.1996	0.0307033	0.302077	0.189082	0.000321742	0.341307	0.0190685	0.0471435	0.00363533	0.00375604	0.000852224	0.000450724	79.6612	243.806	101710	14.6466	1.64821
-127.5	76	0.0309093	0.00350452	0.00129372	30.2741	0.0296784	0.311281	0.196891	0.000309585	0.351337	0.0145544	0.0455698	0.00323618	0.00359995	0.000823775	0.000431994	78.0056	243.851	101792	15.1583	1.69008
-127.5	78	0.0356558	0.0036482	0.001073	30.7315	0.0306127	0.330331	0.207307	0.000420748	0.371973	0.0189782	0.0470044	0.00349645	0.0037214	0.000849709	0.000446567	79.5213	245.208	101770	14.6723	1.5975
-127.5	80	0.038111	0.00341235	0.00116554	31.0603	0.0306615	0.344549	0.217931	0.00033961	0.388682	0.0188396	0.0470794	0.00314923	0.00382452	0.000851065	0.000458943	77.4513	245.85	101706	15.6313	1.64761
-127.5	82	0.0382824	0.00360308	0.0012993	31.2806	0.0300651	0.36215	0.225783	0.00046802	0.402564	0.0204955	0.0461636	0.00268057	0.00423181	0.000834511	0.000507817	77.2959	245.715	101641	16.1057	1.62743
[truncated: 11,106 more rows]

## Sheet: April 2019
Simulation on the surface layer in April 2019		ppb	ppb	ppb	ppb	μg/m3	μg/m3	μg/m3	μg/m3	μg/m3	μg/m3	μg/m3	μg/m3	μg/m3	μg/m3	μg/m3	%	K	Pa	μg/m3
Longitude	Latitude	SO2	H2O2	NO2	O3	Na+	SO42-	NH4+	NH3-gas	NO3-	HNO3-gas	Cl-	HCl-gas	Ca2+	K+	Mg2+	Relative humidity	Temperature	Atmospheric pressure	Aerosol water content	Aerosol pH
-180	-89.5	0.0107589	0.0150027	4.38055e-06	22.4235	0.0607651	0.0841036	0.00564635	4.62587e-07	0.0155838	0.00138427	0.0933019	0.00438788	0.00173215	0.00168664	0.000207858	65.3499	219.256	67702.2	2.3479	0.996569
-180	-88	0.0108916	0.0151808	4.52496e-06	22.447	0.0607986	0.0842275	0.00565459	1.71939e-06	0.0154502	0.0015628	0.0933534	0.0056872	0.00173263	0.00168757	0.000207915	75.15	227.233	67697.2	2.31999	1.08672
-180	-86	0.0128153	0.0163122	7.98005e-06	22.8345	0.0652948	0.0870105	0.00586721	2.63517e-05	0.015796	0.00168701	0.100257	0.0108702	0.00172926	0.00181237	0.000207511	65.6901	235.44	69145.6	0.657549	1.51086
-180	-84	0.00900556	0.0116092	2.20756e-05	22.0073	0.0681427	0.0827009	0.00256462	0.00223287	0.014891	0.00124843	0.10463	0.0123293	0.00170833	0.00189142	0.000205	39.0492	250.604	92248.2	0.185872	3.16069
-180	-82	0.00431663	0.00572817	1.59666e-05	19.8384	0.0749833	0.0732011	0.00203471	0.00164395	0.0140026	0.000202057	0.115133	0.00345411	0.00148514	0.00208129	0.000178217	69.5635	242.23	97775.9	1.45626	4.31276
-180	-80	0.0031112	0.00409572	3.12533e-05	18.4487	0.0743503	0.067316	0.00189667	0.00112948	0.0129632	4.77671e-05	0.114161	0.00103571	0.00135221	0.00206372	0.000162266	76.357	237.134	97668.1	2.64015	4.88175
[truncated: 13,098 more rows]

## Sheet: July 2019
Simulation on the surface layer in July 2019		ppb	ppb	ppb	ppb	μg/m3	μg/m3	μg/m3	μg/m3	μg/m3	μg/m3	μg/m3	μg/m3	μg/m3	μg/m3	μg/m3	%	K	Pa	μg/m3
[truncated: 13,105 more rows]

[truncated: 2 more sheets: October 2019, January 2001-2019]
