# Supplementary material for: Hydrogen peroxide serves as pivotal fountainhead for aerosol aqueous sulfate formation from a global perspective
Source: Nat Commun. 2024 May 30;15:4625. doi: 10.1038/s41467-024-48793-1 (PMC11139875; doi:10.1038/s41467-024-48793-1)
Supplement: Supplementary file 4 — Source data [file 41467_2024_48793_MOESM4_ESM.zip › Source Data of Figures.xlsx]

## Sheet: Figure1
The dominant pathway with the highest oxidation rate among four aerosol aqueous-phase pathways (H2O2, NO2, O3, and TMI)
Longitude	Latitude	Dominant pathway in January	Dominant pathway in April	Dominant pathway in July	Dominant pathway in October
-180	-89.5	H2O2	H2O2	H2O2	H2O2
-180	-88	H2O2	H2O2	H2O2	H2O2
-180	-86	H2O2	H2O2	H2O2	H2O2
-180	-84	H2O2	H2O2	H2O2	H2O2
-180	-82	H2O2	H2O2	H2O2	H2O2
-180	-80	H2O2	H2O2	H2O2	H2O2
-180	66	H2O2	H2O2	H2O2	H2O2
-180	68	H2O2	H2O2	H2O2	H2O2
-177.5	-89.5	H2O2	H2O2	H2O2	H2O2
-177.5	-88	H2O2	H2O2	H2O2	H2O2
-177.5	-86	H2O2	H2O2	H2O2	H2O2
-177.5	-84	H2O2	H2O2	H2O2	H2O2
-177.5	-82	H2O2	H2O2	H2O2	H2O2
-177.5	-80	H2O2	H2O2	H2O2	H2O2
-177.5	66	H2O2	H2O2	H2O2	H2O2
-177.5	68	H2O2	H2O2	H2O2	H2O2
-175	-89.5	H2O2	H2O2	H2O2	H2O2
-175	-88	H2O2	H2O2	H2O2	H2O2
-175	-86	H2O2	H2O2	H2O2	H2O2
-175	-84	H2O2	H2O2	H2O2	H2O2
-175	-82	H2O2	H2O2	H2O2	H2O2
-175	-80	H2O2	H2O2	H2O2	H2O2
-175	66	H2O2	H2O2	H2O2	H2O2
-172.5	-89.5	H2O2	H2O2	H2O2	H2O2
-172.5	-88	H2O2	H2O2	H2O2	H2O2
-172.5	-86	H2O2	H2O2	H2O2	H2O2
-172.5	-84	H2O2	H2O2	H2O2	H2O2
-172.5	-82	H2O2	H2O2	H2O2	H2O2
-172.5	-80	H2O2	H2O2	H2O2	H2O2
-172.5	66	H2O2	H2O2	H2O2	H2O2
-170	-89.5	H2O2	H2O2	H2O2	H2O2
-170	-88	H2O2	H2O2	H2O2	H2O2
-170	-86	H2O2	H2O2	H2O2	H2O2
-170	-84	H2O2	H2O2	H2O2	H2O2
-170	-82	H2O2	H2O2	H2O2	H2O2
-170	-80	H2O2	H2O2	H2O2	H2O2
-167.5	-89.5	H2O2	H2O2	H2O2	H2O2
-167.5	-88	H2O2	H2O2	H2O2	H2O2
-167.5	-86	H2O2	H2O2	H2O2	H2O2
-167.5	-84	H2O2	H2O2	H2O2	H2O2
-167.5	-82	H2O2	H2O2	H2O2	H2O2
-167.5	-80	H2O2	H2O2	H2O2	H2O2
-165	-89.5	H2O2	H2O2	H2O2	H2O2
-165	-88	H2O2	H2O2	H2O2	H2O2
-165	-86	H2O2	H2O2	H2O2	H2O2
-165	-84	H2O2	H2O2	H2O2	H2O2
-165	-82	H2O2	H2O2	H2O2	H2O2
-165	-80	H2O2	H2O2	H2O2	H2O2
-165	62	H2O2	H2O2	H2O2	H2O2
-165	66	H2O2	H2O2	H2O2	H2O2
-162.5	-89.5	H2O2	H2O2	H2O2	H2O2
-162.5	-88	H2O2	H2O2	H2O2	H2O2
-162.5	-86	H2O2	H2O2	H2O2	H2O2
-162.5	-84	H2O2	H2O2	H2O2	H2O2
-162.5	-82	H2O2	H2O2	H2O2	H2O2
-162.5	-80	H2O2	H2O2	H2O2	H2O2
-162.5	60	H2O2	H2O2	H2O2	H2O2
-162.5	62	H2O2	H2O2	H2O2	H2O2
-162.5	66	H2O2	H2O2	H2O2	H2O2
-162.5	68	H2O2	H2O2	H2O2	H2O2
-160	-89.5	H2O2	H2O2	H2O2	H2O2
-160	-88	H2O2	H2O2	H2O2	H2O2
-160	-86	H2O2	H2O2	H2O2	H2O2
-160	-84	H2O2	H2O2	H2O2	H2O2
-160	-82	H2O2	H2O2	H2O2	H2O2
-160	-80	H2O2	H2O2	H2O2	H2O2
-160	-78	H2O2	H2O2	H2O2	H2O2
-160	60	H2O2	H2O2	H2O2	H2O2
-160	62	H2O2	H2O2	H2O2	H2O2
-160	64	H2O2	H2O2	H2O2	H2O2
-160	66	H2O2	H2O2	H2O2	H2O2
-160	68	H2O2	H2O2	H2O2	H2O2
-160	70	H2O2	H2O2	H2O2	H2O2
-157.5	-89.5	H2O2	H2O2	H2O2	H2O2
-157.5	-88	H2O2	H2O2	H2O2	H2O2
-157.5	-86	H2O2	H2O2	H2O2	H2O2
-157.5	-84	H2O2	H2O2	H2O2	H2O2
-157.5	-82	H2O2	H2O2	H2O2	H2O2
-157.5	-80	H2O2	H2O2	H2O2	H2O2
-157.5	-78	H2O2	H2O2	H2O2	H2O2
-157.5	58	H2O2	H2O2	H2O2	H2O2
-157.5	60	H2O2	H2O2	H2O2	H2O2
-157.5	62	H2O2	H2O2	H2O2	H2O2
-157.5	64	H2O2	H2O2	H2O2	H2O2
-157.5	66	H2O2	H2O2	H2O2	H2O2
-157.5	68	H2O2	H2O2	H2O2	H2O2
-157.5	70	H2O2	H2O2	H2O2	H2O2
-155	-89.5	H2O2	H2O2	H2O2	H2O2
-155	-88	H2O2	H2O2	H2O2	H2O2
-155	-86	H2O2	H2O2	H2O2	H2O2
-155	-84	H2O2	H2O2	H2O2	H2O2
-155	-82	H2O2	H2O2	H2O2	H2O2
-155	-80	H2O2	H2O2	H2O2	H2O2
-155	-78	H2O2	H2O2	H2O2	H2O2
-155	58	H2O2	H2O2	H2O2	H2O2
-155	60	H2O2	H2O2	H2O2	H2O2
-155	62	H2O2	H2O2	H2O2	H2O2
-155	64	H2O2	H2O2	H2O2	H2O2
-155	66	H2O2	H2O2	H2O2	H2O2
-155	68	H2O2	H2O2	H2O2	H2O2
-155	70	H2O2	H2O2	H2O2	H2O2
-152.5	-89.5	H2O2	H2O2	H2O2	H2O2
-152.5	-88	H2O2	H2O2	H2O2	H2O2
-152.5	-86	H2O2	H2O2	H2O2	H2O2
-152.5	-84	H2O2	H2O2	H2O2	H2O2
-152.5	-82	H2O2	H2O2	H2O2	H2O2
-152.5	-80	H2O2	H2O2	H2O2	H2O2
-152.5	-78	H2O2	H2O2	H2O2	H2O2
-152.5	60	H2O2	H2O2	H2O2	H2O2
-152.5	62	H2O2	H2O2	H2O2	H2O2
-152.5	64	H2O2	H2O2	H2O2	H2O2
-152.5	66	H2O2	H2O2	H2O2	H2O2
-152.5	68	H2O2	H2O2	H2O2	H2O2
-152.5	70	H2O2	H2O2	H2O2	H2O2
-150	-89.5	H2O2	H2O2	H2O2	H2O2
-150	-88	H2O2	H2O2	H2O2	H2O2
-150	-86	H2O2	H2O2	H2O2	H2O2
-150	-84	H2O2	H2O2	H2O2	H2O2
-150	-82	H2O2	H2O2	H2O2	H2O2
-150	-80	H2O2	H2O2	H2O2	H2O2
-150	-78	H2O2	H2O2	H2O2	H2O2
-150	60	H2O2	H2O2	H2O2	H2O2
-150	62	H2O2	H2O2	H2O2	H2O2
-150	64	H2O2	H2O2	H2O2	H2O2
-150	66	H2O2	H2O2	H2O2	H2O2
-150	68	H2O2	H2O2	H2O2	H2O2
-150	70	H2O2	H2O2	H2O2	H2O2
-147.5	-89.5	H2O2	H2O2	H2O2	H2O2
-147.5	-88	H2O2	H2O2	H2O2	H2O2
-147.5	-86	H2O2	H2O2	H2O2	H2O2
-147.5	-84	H2O2	H2O2	H2O2	H2O2
-147.5	-82	H2O2	H2O2	H2O2	H2O2
-147.5	-80	H2O2	H2O2	H2O2	H2O2
-147.5	-78	H2O2	H2O2	H2O2	H2O2
-147.5	62	H2O2	H2O2	H2O2	H2O2
-147.5	64	H2O2	H2O2	H2O2	H2O2
-147.5	66	H2O2	H2O2	H2O2	H2O2
-147.5	68	H2O2	H2O2	H2O2	H2O2
-147.5	70	H2O2	H2O2	H2O2	H2O2
-145	-89.5	H2O2	H2O2	H2O2	H2O2
-145	-88	H2O2	H2O2	H2O2	H2O2
-145	-86	H2O2	H2O2	H2O2	H2O2
-145	-84	H2O2	H2O2	H2O2	H2O2
-145	-82	H2O2	H2O2	H2O2	H2O2
-145	-80	H2O2	H2O2	H2O2	H2O2
-145	-78	H2O2	H2O2	H2O2	H2O2
-145	-76	H2O2	H2O2	H2O2	H2O2
-145	62	H2O2	H2O2	H2O2	H2O2
-145	64	H2O2	H2O2	H2O2	H2O2
-145	66	H2O2	H2O2	H2O2	H2O2
-145	68	H2O2	H2O2	H2O2	H2O2
-145	70	H2O2	H2O2	H2O2	H2O2
-142.5	-89.5	H2O2	H2O2	H2O2	H2O2
-142.5	-88	H2O2	H2O2	H2O2	H2O2
-142.5	-86	H2O2	H2O2	H2O2	H2O2
-142.5	-84	H2O2	H2O2	H2O2	H2O2
-142.5	-82	H2O2	H2O2	H2O2	H2O2
-142.5	-80	H2O2	H2O2	H2O2	H2O2
-142.5	-78	H2O2	H2O2	H2O2	H2O2
-142.5	-76	H2O2	H2O2	H2O2	H2O2
-142.5	62	H2O2	H2O2	H2O2	H2O2
-142.5	64	H2O2	H2O2	H2O2	H2O2
-142.5	66	H2O2	H2O2	H2O2	H2O2
-142.5	68	H2O2	H2O2	H2O2	H2O2
-140	-89.5	H2O2	H2O2	H2O2	H2O2
-140	-88	H2O2	H2O2	H2O2	H2O2
-140	-86	H2O2	H2O2	H2O2	H2O2
-140	-84	H2O2	H2O2	H2O2	H2O2
-140	-82	H2O2	H2O2	H2O2	H2O2
-140	-80	H2O2	H2O2	H2O2	H2O2
-140	-78	H2O2	H2O2	H2O2	H2O2
-140	-76	H2O2	H2O2	H2O2	H2O2
-140	60	H2O2	H2O2	H2O2	H2O2
-140	62	H2O2	H2O2	H2O2	H2O2
-140	64	H2O2	H2O2	H2O2	H2O2
-140	66	H2O2	H2O2	H2O2	H2O2
-140	68	H2O2	H2O2	H2O2	H2O2
-137.5	-89.5	H2O2	H2O2	H2O2	H2O2
-137.5	-88	H2O2	H2O2	H2O2	H2O2
-137.5	-86	H2O2	H2O2	H2O2	H2O2
-137.5	-84	H2O2	H2O2	H2O2	H2O2
-137.5	-82	H2O2	H2O2	H2O2	H2O2
-137.5	-80	H2O2	H2O2	H2O2	H2O2
-137.5	-78	H2O2	H2O2	H2O2	H2O2
-137.5	-76	H2O2	H2O2	H2O2	H2O2
-137.5	60	H2O2	H2O2	H2O2	H2O2
-137.5	62	H2O2	H2O2	H2O2	H2O2
-137.5	64	H2O2	H2O2	H2O2	H2O2
-137.5	66	H2O2	H2O2	H2O2	H2O2
-137.5	68	H2O2	H2O2	H2O2	H2O2
-135	-89.5	H2O2	H2O2	H2O2	H2O2
-135	-88	H2O2	H2O2	H2O2	H2O2
-135	-86	H2O2	H2O2	H2O2	H2O2
-135	-84	H2O2	H2O2	H2O2	H2O2
-135	-82	H2O2	H2O2	H2O2	H2O2
-135	-80	H2O2	H2O2	H2O2	H2O2
-135	-78	H2O2	H2O2	H2O2	H2O2
-135	-76	H2O2	H2O2	H2O2	H2O2
-135	58	H2O2	H2O2	H2O2	H2O2
-135	60	H2O2	H2O2	H2O2	H2O2
-135	62	H2O2	H2O2	H2O2	H2O2
-135	64	H2O2	H2O2	H2O2	H2O2
-135	66	H2O2	H2O2	H2O2	H2O2
-135	68	H2O2	H2O2	H2O2	H2O2
-132.5	-89.5	H2O2	H2O2	H2O2	H2O2
-132.5	-88	H2O2	H2O2	H2O2	H2O2
-132.5	-86	H2O2	H2O2	H2O2	H2O2
-132.5	-84	H2O2	H2O2	H2O2	H2O2
-132.5	-82	H2O2	H2O2	H2O2	H2O2
-132.5	-80	H2O2	H2O2	H2O2	H2O2
-132.5	-78	H2O2	H2O2	H2O2	H2O2
-132.5	-76	H2O2	H2O2	H2O2	H2O2
-132.5	56	H2O2	H2O2	H2O2	H2O2
-132.5	58	H2O2	H2O2	H2O2	H2O2
-132.5	60	H2O2	H2O2	H2O2	H2O2
-132.5	62	H2O2	H2O2	H2O2	H2O2
-132.5	64	H2O2	H2O2	H2O2	H2O2
-132.5	66	H2O2	H2O2	H2O2	H2O2
-132.5	68	H2O2	H2O2	H2O2	H2O2
-130	-89.5	H2O2	H2O2	H2O2	H2O2
-130	-88	H2O2	H2O2	H2O2	H2O2
-130	-86	H2O2	H2O2	H2O2	H2O2
-130	-84	H2O2	H2O2	H2O2	H2O2
-130	-82	H2O2	H2O2	H2O2	H2O2
-130	-80	H2O2	H2O2	H2O2	H2O2
-130	-78	H2O2	H2O2	H2O2	H2O2
-130	-76	H2O2	H2O2	H2O2	H2O2
-130	54	H2O2	H2O2	H2O2	H2O2
-130	56	H2O2	H2O2	H2O2	H2O2
-130	58	H2O2	H2O2	H2O2	H2O2
-130	60	H2O2	H2O2	H2O2	H2O2
-130	62	H2O2	H2O2	H2O2	H2O2
-130	64	H2O2	H2O2	H2O2	H2O2
-130	66	H2O2	H2O2	H2O2	H2O2
-130	68	H2O2	H2O2	H2O2	H2O2
-127.5	-89.5	H2O2	H2O2	H2O2	H2O2
-127.5	-88	H2O2	H2O2	H2O2	H2O2
-127.5	-86	H2O2	H2O2	H2O2	H2O2
-127.5	-84	H2O2	H2O2	H2O2	H2O2
-127.5	-82	H2O2	H2O2	H2O2	H2O2
-127.5	-80	H2O2	H2O2	H2O2	H2O2
-127.5	-78	H2O2	H2O2	H2O2	H2O2
-127.5	-76	H2O2	H2O2	H2O2	H2O2
-127.5	-74	H2O2	H2O2	H2O2	H2O2
-127.5	52	H2O2	H2O2	H2O2	H2O2
-127.5	54	H2O2	H2O2	H2O2	H2O2
-127.5	56	H2O2	H2O2	H2O2	H2O2
-127.5	58	H2O2	H2O2	H2O2	H2O2
-127.5	60	H2O2	H2O2	H2O2	H2O2
-127.5	62	H2O2	H2O2	H2O2	H2O2
-127.5	64	H2O2	H2O2	H2O2	H2O2
-127.5	66	H2O2	H2O2	H2O2	H2O2
-127.5	68	H2O2	H2O2	H2O2	H2O2
-127.5	70	H2O2	H2O2	H2O2	H2O2
-125	-89.5	H2O2	H2O2	H2O2	H2O2
-125	-88	H2O2	H2O2	H2O2	H2O2
-125	-86	H2O2	H2O2	H2O2	H2O2
-125	-84	H2O2	H2O2	H2O2	H2O2
-125	-82	H2O2	H2O2	H2O2	H2O2
-125	-80	H2O2	H2O2	H2O2	H2O2
-125	-78	H2O2	H2O2	H2O2	H2O2
-125	-76	H2O2	H2O2	H2O2	H2O2
-125	-74	H2O2	H2O2	H2O2	H2O2
-125	50	H2O2	H2O2	H2O2	H2O2
-125	52	H2O2	H2O2	H2O2	H2O2
-125	54	H2O2	H2O2	H2O2	H2O2
-125	56	H2O2	H2O2	H2O2	H2O2
-125	58	H2O2	H2O2	H2O2	H2O2
-125	60	H2O2	H2O2	H2O2	H2O2
-125	62	H2O2	H2O2	H2O2	H2O2
-125	64	H2O2	H2O2	H2O2	H2O2
-125	66	H2O2	H2O2	H2O2	H2O2
-125	68	H2O2	H2O2	H2O2	H2O2
-122.5	-89.5	H2O2	H2O2	H2O2	H2O2
-122.5	-88	H2O2	H2O2	H2O2	H2O2
-122.5	-86	H2O2	H2O2	H2O2	H2O2
-122.5	-84	H2O2	H2O2	H2O2	H2O2
-122.5	-82	H2O2	H2O2	H2O2	H2O2
-122.5	-80	H2O2	H2O2	H2O2	H2O2
-122.5	-78	H2O2	H2O2	H2O2	H2O2
-122.5	-76	H2O2	H2O2	H2O2	H2O2
-122.5	-74	H2O2	H2O2	H2O2	H2O2
-122.5	38	H2O2	H2O2	H2O2	TMI
-122.5	40	H2O2	H2O2	H2O2	TMI
-122.5	42	H2O2	H2O2	H2O2	H2O2
-122.5	44	H2O2	H2O2	H2O2	H2O2
-122.5	46	H2O2	H2O2	H2O2	H2O2
-122.5	48	H2O2	H2O2	H2O2	H2O2
-122.5	50	H2O2	H2O2	H2O2	H2O2
-122.5	52	H2O2	H2O2	H2O2	H2O2
-122.5	54	H2O2	H2O2	H2O2	H2O2
-122.5	56	H2O2	H2O2	H2O2	H2O2
-122.5	58	H2O2	H2O2	H2O2	H2O2
-122.5	60	H2O2	H2O2	H2O2	H2O2
-122.5	62	H2O2	H2O2	H2O2	H2O2
-122.5	64	H2O2	H2O2	H2O2	H2O2
-122.5	66	H2O2	H2O2	H2O2	H2O2
-122.5	68	H2O2	H2O2	H2O2	H2O2
-122.5	72	H2O2	H2O2	H2O2	H2O2
-122.5	74	H2O2	H2O2	H2O2	H2O2
-120	-89.5	H2O2	H2O2	H2O2	H2O2
-120	-88	H2O2	H2O2	H2O2	H2O2
-120	-86	H2O2	H2O2	H2O2	H2O2
-120	-84	H2O2	H2O2	H2O2	H2O2
-120	-82	H2O2	H2O2	H2O2	H2O2
-120	-80	H2O2	H2O2	H2O2	H2O2
-120	-78	H2O2	H2O2	H2O2	H2O2
-120	-76	H2O2	H2O2	H2O2	H2O2
-120	-74	H2O2	H2O2	H2O2	H2O2
-120	36	H2O2	TMI	H2O2	TMI
-120	38	H2O2	TMI	H2O2	TMI
-120	40	H2O2	TMI	H2O2	TMI
-120	42	H2O2	TMI	H2O2	TMI
-120	44	H2O2	H2O2	H2O2	H2O2
-120	46	H2O2	TMI	H2O2	H2O2
-120	48	H2O2	H2O2	H2O2	H2O2
-120	50	H2O2	H2O2	H2O2	H2O2
-120	52	H2O2	H2O2	H2O2	H2O2
-120	54	H2O2	H2O2	H2O2	H2O2
-120	56	H2O2	H2O2	H2O2	H2O2
-120	58	H2O2	H2O2	H2O2	H2O2
-120	60	H2O2	H2O2	H2O2	H2O2
-120	62	H2O2	H2O2	H2O2	H2O2
-120	64	H2O2	H2O2	H2O2	H2O2
-120	66	H2O2	H2O2	H2O2	H2O2
-120	68	H2O2	H2O2	H2O2	H2O2
-120	72	H2O2	H2O2	H2O2	H2O2
-120	74	H2O2	H2O2	H2O2	H2O2
-117.5	-89.5	H2O2	H2O2	H2O2	H2O2
-117.5	-88	H2O2	H2O2	H2O2	H2O2
-117.5	-86	H2O2	H2O2	H2O2	H2O2
-117.5	-84	H2O2	H2O2	H2O2	H2O2
-117.5	-82	H2O2	H2O2	H2O2	H2O2
-117.5	-80	H2O2	H2O2	H2O2	H2O2
-117.5	-78	H2O2	H2O2	H2O2	H2O2
-117.5	-76	H2O2	H2O2	H2O2	H2O2
-117.5	-74	H2O2	H2O2	H2O2	H2O2
-117.5	34	H2O2	H2O2	H2O2	TMI
-117.5	36	H2O2	TMI	TMI	TMI
-117.5	38	H2O2	TMI	H2O2	TMI
-117.5	40	H2O2	TMI	H2O2	TMI
-117.5	42	H2O2	TMI	H2O2	H2O2
-117.5	44	H2O2	TMI	H2O2	H2O2
-117.5	46	H2O2	H2O2	H2O2	H2O2
-117.5	48	H2O2	H2O2	H2O2	H2O2
-117.5	50	H2O2	H2O2	H2O2	H2O2
-117.5	52	H2O2	H2O2	H2O2	H2O2
-117.5	54	H2O2	H2O2	H2O2	H2O2
-117.5	56	H2O2	H2O2	H2O2	H2O2
-117.5	58	H2O2	H2O2	H2O2	H2O2
-117.5	60	H2O2	H2O2	H2O2	H2O2
-117.5	62	H2O2	H2O2	H2O2	H2O2
-117.5	64	H2O2	H2O2	H2O2	H2O2
-117.5	66	H2O2	H2O2	H2O2	H2O2
-117.5	68	H2O2	H2O2	H2O2	H2O2
-117.5	72	H2O2	H2O2	H2O2	H2O2
-117.5	74	H2O2	H2O2	H2O2	H2O2
-117.5	76	H2O2	H2O2	H2O2	H2O2
-115	-89.5	H2O2	H2O2	H2O2	H2O2
-115	-88	H2O2	H2O2	H2O2	H2O2
-115	-86	H2O2	H2O2	H2O2	H2O2
-115	-84	H2O2	H2O2	H2O2	H2O2
-115	-82	H2O2	H2O2	H2O2	H2O2
-115	-80	H2O2	H2O2	H2O2	H2O2
-115	-78	H2O2	H2O2	H2O2	H2O2
-115	-76	H2O2	H2O2	H2O2	H2O2
-115	-74	H2O2	H2O2	H2O2	H2O2
-115	30	H2O2	TMI	H2O2	TMI
-115	32	H2O2	TMI	TMI	TMI
-115	34	H2O2	TMI	TMI	TMI
-115	36	H2O2	TMI	TMI	TMI
-115	38	H2O2	TMI	TMI	TMI
-115	40	H2O2	TMI	H2O2	H2O2
-115	42	H2O2	H2O2	H2O2	H2O2
-115	44	H2O2	H2O2	H2O2	H2O2
-115	46	H2O2	H2O2	H2O2	H2O2
-115	48	H2O2	H2O2	H2O2	H2O2
-115	50	H2O2	H2O2	H2O2	H2O2
-115	52	H2O2	H2O2	H2O2	H2O2
-115	54	H2O2	H2O2	H2O2	H2O2
-115	56	H2O2	H2O2	H2O2	H2O2
-115	58	H2O2	H2O2	H2O2	H2O2
-115	60	H2O2	H2O2	H2O2	H2O2
-115	62	H2O2	H2O2	H2O2	H2O2
-115	64	H2O2	H2O2	H2O2	H2O2
-115	66	H2O2	H2O2	H2O2	H2O2
-115	68	H2O2	H2O2	H2O2	H2O2
-115	70	H2O2	H2O2	H2O2	H2O2
-115	72	H2O2	H2O2	H2O2	H2O2
-115	76	H2O2	H2O2	H2O2	H2O2
-112.5	-89.5	H2O2	H2O2	H2O2	H2O2
-112.5	-88	H2O2	H2O2	H2O2	H2O2
-112.5	-86	H2O2	H2O2	H2O2	H2O2
-112.5	-84	H2O2	H2O2	H2O2	H2O2
-112.5	-82	H2O2	H2O2	H2O2	H2O2
-112.5	-80	H2O2	H2O2	H2O2	H2O2
-112.5	-78	H2O2	H2O2	H2O2	H2O2
-112.5	-76	H2O2	H2O2	H2O2	H2O2
-112.5	28	H2O2	TMI	H2O2	TMI
-112.5	30	H2O2	TMI	TMI	TMI
-112.5	32	H2O2	TMI	TMI	TMI
-112.5	34	H2O2	TMI	TMI	TMI
-112.5	36	H2O2	TMI	TMI	TMI
-112.5	38	H2O2	TMI	TMI	TMI
-112.5	40	H2O2	TMI	H2O2	TMI
-112.5	42	H2O2	H2O2	H2O2	H2O2
-112.5	44	H2O2	H2O2	H2O2	H2O2
-112.5	46	H2O2	H2O2	H2O2	H2O2
-112.5	48	H2O2	H2O2	H2O2	H2O2
-112.5	50	H2O2	H2O2	H2O2	H2O2
-112.5	52	H2O2	H2O2	H2O2	H2O2
-112.5	54	NO2	H2O2	H2O2	H2O2
-112.5	56	H2O2	H2O2	H2O2	H2O2
-112.5	58	H2O2	H2O2	H2O2	H2O2
-112.5	60	H2O2	H2O2	H2O2	H2O2
-112.5	62	H2O2	H2O2	H2O2	H2O2
-112.5	64	H2O2	H2O2	H2O2	H2O2
-112.5	66	H2O2	H2O2	H2O2	H2O2
-112.5	68	H2O2	H2O2	H2O2	H2O2
-112.5	70	H2O2	H2O2	H2O2	H2O2
-112.5	72	H2O2	H2O2	H2O2	H2O2
-112.5	76	H2O2	H2O2	H2O2	H2O2
-110	-89.5	H2O2	H2O2	H2O2	H2O2
-110	-88	H2O2	H2O2	H2O2	H2O2
-110	-86	H2O2	H2O2	H2O2	H2O2
-110	-84	H2O2	H2O2	H2O2	H2O2
-110	-82	H2O2	H2O2	H2O2	H2O2
-110	-80	H2O2	H2O2	H2O2	H2O2
-110	-78	H2O2	H2O2	H2O2	H2O2
-110	-76	H2O2	H2O2	H2O2	H2O2
-110	28	H2O2	TMI	H2O2	H2O2
-110	30	H2O2	TMI	H2O2	TMI
-110	32	H2O2	TMI	TMI	TMI
-110	34	H2O2	TMI	H2O2	TMI
-110	36	H2O2	TMI	TMI	TMI
-110	38	H2O2	TMI	TMI	TMI
-110	40	H2O2	TMI	H2O2	H2O2
-110	42	H2O2	H2O2	H2O2	H2O2
-110	44	H2O2	H2O2	H2O2	H2O2
-110	46	H2O2	H2O2	H2O2	H2O2
-110	48	H2O2	H2O2	H2O2	H2O2
-110	50	H2O2	H2O2	H2O2	H2O2
-110	52	H2O2	H2O2	H2O2	H2O2
-110	54	NO2	H2O2	H2O2	H2O2
-110	56	H2O2	H2O2	H2O2	H2O2
-110	58	H2O2	H2O2	H2O2	H2O2
-110	60	H2O2	H2O2	H2O2	H2O2
-110	62	H2O2	H2O2	H2O2	H2O2
-110	64	H2O2	H2O2	H2O2	H2O2
-110	66	H2O2	H2O2	H2O2	H2O2
-110	68	H2O2	H2O2	H2O2	H2O2
-110	70	H2O2	H2O2	H2O2	H2O2
-110	72	H2O2	H2O2	H2O2	H2O2
-107.5	-89.5	H2O2	H2O2	H2O2	H2O2
-107.5	-88	H2O2	H2O2	H2O2	H2O2
-107.5	-86	H2O2	H2O2	H2O2	H2O2
-107.5	-84	H2O2	H2O2	H2O2	H2O2
-107.5	-82	H2O2	H2O2	H2O2	H2O2
-107.5	-80	H2O2	H2O2	H2O2	H2O2
-107.5	-78	H2O2	H2O2	H2O2	H2O2
-107.5	-76	H2O2	H2O2	H2O2	H2O2
-107.5	26	H2O2	TMI	H2O2	H2O2
-107.5	28	H2O2	TMI	H2O2	H2O2
-107.5	30	H2O2	TMI	H2O2	H2O2
-107.5	32	H2O2	TMI	H2O2	TMI
-107.5	34	H2O2	TMI	H2O2	TMI
-107.5	36	H2O2	TMI	H2O2	TMI
-107.5	38	H2O2	H2O2	H2O2	H2O2
-107.5	40	H2O2	H2O2	H2O2	H2O2
-107.5	42	H2O2	H2O2	H2O2	H2O2
-107.5	44	H2O2	H2O2	H2O2	H2O2
-107.5	46	H2O2	H2O2	H2O2	H2O2
-107.5	48	H2O2	H2O2	H2O2	H2O2
-107.5	50	H2O2	H2O2	H2O2	H2O2
-107.5	52	H2O2	H2O2	H2O2	H2O2
-107.5	54	NO2	H2O2	H2O2	H2O2
-107.5	56	H2O2	H2O2	H2O2	H2O2
-107.5	58	H2O2	H2O2	H2O2	H2O2
-107.5	60	H2O2	H2O2	H2O2	H2O2
-107.5	62	H2O2	H2O2	H2O2	H2O2
-107.5	64	H2O2	H2O2	H2O2	H2O2
-107.5	66	H2O2	H2O2	H2O2	H2O2
-107.5	68	H2O2	H2O2	H2O2	H2O2
-107.5	70	H2O2	H2O2	H2O2	H2O2
-107.5	72	H2O2	H2O2	H2O2	H2O2
-107.5	76	H2O2	H2O2	H2O2	H2O2
-105	-89.5	H2O2	H2O2	H2O2	H2O2
-105	-88	H2O2	H2O2	H2O2	H2O2
-105	-86	H2O2	H2O2	H2O2	H2O2
-105	-84	H2O2	H2O2	H2O2	H2O2
-105	-82	H2O2	H2O2	H2O2	H2O2
-105	-80	H2O2	H2O2	H2O2	H2O2
-105	-78	H2O2	H2O2	H2O2	H2O2
-105	-76	H2O2	H2O2	H2O2	H2O2
-105	20	H2O2	H2O2	H2O2	H2O2
-105	22	H2O2	TMI	H2O2	H2O2
-105	24	H2O2	TMI	H2O2	H2O2
-105	26	H2O2	TMI	H2O2	H2O2
-105	28	H2O2	TMI	H2O2	H2O2
-105	30	H2O2	TMI	H2O2	H2O2
-105	32	H2O2	TMI	H2O2	H2O2
-105	34	H2O2	TMI	H2O2	H2O2
-105	36	H2O2	TMI	H2O2	TMI
-105	38	H2O2	TMI	H2O2	TMI
-105	40	H2O2	H2O2	H2O2	H2O2
-105	42	H2O2	H2O2	H2O2	H2O2
-105	44	H2O2	H2O2	H2O2	H2O2
-105	46	H2O2	H2O2	H2O2	H2O2
-105	48	H2O2	H2O2	H2O2	H2O2
-105	50	H2O2	H2O2	H2O2	H2O2
-105	52	NO2	H2O2	H2O2	H2O2
-105	54	NO2	H2O2	H2O2	H2O2
-105	56	H2O2	H2O2	H2O2	H2O2
-105	58	H2O2	H2O2	H2O2	H2O2
-105	60	H2O2	H2O2	H2O2	H2O2
-105	62	H2O2	H2O2	H2O2	H2O2
-105	64	H2O2	H2O2	H2O2	H2O2
-105	66	H2O2	H2O2	H2O2	H2O2
-105	68	H2O2	H2O2	H2O2	H2O2
-105	70	H2O2	H2O2	H2O2	H2O2
-105	72	H2O2	H2O2	H2O2	H2O2
-102.5	-89.5	H2O2	H2O2	H2O2	H2O2
-102.5	-88	H2O2	H2O2	H2O2	H2O2
-102.5	-86	H2O2	H2O2	H2O2	H2O2
-102.5	-84	H2O2	H2O2	H2O2	H2O2
-102.5	-82	H2O2	H2O2	H2O2	H2O2
-102.5	-80	H2O2	H2O2	H2O2	H2O2
-102.5	-78	H2O2	H2O2	H2O2	H2O2
-102.5	-76	H2O2	H2O2	H2O2	H2O2
-102.5	20	H2O2	H2O2	H2O2	H2O2
-102.5	22	H2O2	TMI	H2O2	H2O2
-102.5	24	H2O2	TMI	H2O2	H2O2
-102.5	26	H2O2	TMI	H2O2	H2O2
-102.5	28	H2O2	TMI	H2O2	H2O2
-102.5	30	H2O2	TMI	H2O2	H2O2
-102.5	32	H2O2	TMI	H2O2	H2O2
-102.5	34	H2O2	TMI	H2O2	H2O2
-102.5	36	H2O2	TMI	H2O2	H2O2
-102.5	38	H2O2	TMI	H2O2	TMI
-102.5	40	H2O2	H2O2	H2O2	H2O2
-102.5	42	H2O2	H2O2	H2O2	H2O2
-102.5	44	H2O2	H2O2	H2O2	H2O2
-102.5	46	H2O2	H2O2	H2O2	H2O2
-102.5	48	H2O2	H2O2	H2O2	H2O2
-102.5	50	H2O2	H2O2	H2O2	H2O2
-102.5	52	NO2	H2O2	H2O2	H2O2
-102.5	54	H2O2	H2O2	H2O2	H2O2
-102.5	56	H2O2	H2O2	H2O2	H2O2
-102.5	58	H2O2	H2O2	H2O2	H2O2
-102.5	60	H2O2	H2O2	H2O2	H2O2
-102.5	62	H2O2	H2O2	H2O2	H2O2
-102.5	64	H2O2	H2O2	H2O2	H2O2
-102.5	66	H2O2	H2O2	H2O2	H2O2
-102.5	68	H2O2	H2O2	H2O2	H2O2
-102.5	70	H2O2	H2O2	H2O2	H2O2
-100	-89.5	H2O2	H2O2	H2O2	H2O2
-100	-88	H2O2	H2O2	H2O2	H2O2
-100	-86	H2O2	H2O2	H2O2	H2O2
-100	-84	H2O2	H2O2	H2O2	H2O2
-100	-82	H2O2	H2O2	H2O2	H2O2
-100	-80	H2O2	H2O2	H2O2	H2O2
-100	-78	H2O2	H2O2	H2O2	H2O2
-100	-76	H2O2	H2O2	H2O2	H2O2
-100	-74	H2O2	H2O2	H2O2	H2O2
-100	-72	H2O2	H2O2	H2O2	H2O2
-100	18	H2O2	H2O2	H2O2	H2O2
-100	20	H2O2	H2O2	H2O2	H2O2
-100	22	H2O2	H2O2	H2O2	H2O2
-100	24	H2O2	H2O2	H2O2	H2O2
-100	26	H2O2	H2O2	H2O2	H2O2
-100	28	H2O2	H2O2	TMI	H2O2
-100	30	H2O2	H2O2	H2O2	H2O2
-100	32	H2O2	H2O2	H2O2	H2O2
-100	34	H2O2	TMI	H2O2	H2O2
-100	36	H2O2	TMI	H2O2	H2O2
-100	38	H2O2	H2O2	H2O2	H2O2
-100	40	H2O2	H2O2	H2O2	H2O2
-100	42	H2O2	H2O2	H2O2	H2O2
-100	44	H2O2	H2O2	H2O2	H2O2
-100	46	H2O2	H2O2	H2O2	H2O2
-100	48	H2O2	H2O2	H2O2	H2O2
-100	50	NO2	H2O2	H2O2	H2O2
-100	52	NO2	H2O2	H2O2	H2O2
-100	54	H2O2	H2O2	H2O2	H2O2
-100	56	H2O2	H2O2	H2O2	H2O2
-100	58	H2O2	H2O2	H2O2	H2O2
-100	60	H2O2	H2O2	H2O2	H2O2
-100	62	H2O2	H2O2	H2O2	H2O2
-100	64	H2O2	H2O2	H2O2	H2O2
-100	66	H2O2	H2O2	H2O2	H2O2
-100	72	H2O2	H2O2	H2O2	H2O2
-100	76	H2O2	H2O2	H2O2	H2O2
-97.5	-89.5	H2O2	H2O2	H2O2	H2O2
-97.5	-88	H2O2	H2O2	H2O2	H2O2
-97.5	-86	H2O2	H2O2	H2O2	H2O2
-97.5	-84	H2O2	H2O2	H2O2	H2O2
-97.5	-82	H2O2	H2O2	H2O2	H2O2
-97.5	-80	H2O2	H2O2	H2O2	H2O2
-97.5	-78	H2O2	H2O2	H2O2	H2O2
-97.5	-76	H2O2	H2O2	H2O2	H2O2
-97.5	-74	H2O2	H2O2	H2O2	H2O2
-97.5	-72	H2O2	H2O2	H2O2	H2O2
-97.5	16	H2O2	H2O2	H2O2	H2O2
-97.5	18	H2O2	H2O2	H2O2	H2O2
-97.5	20	H2O2	H2O2	H2O2	H2O2
-97.5	26	H2O2	H2O2	TMI	H2O2
-97.5	28	H2O2	H2O2	TMI	H2O2
-97.5	30	H2O2	H2O2	TMI	H2O2
-97.5	32	H2O2	H2O2	H2O2	H2O2
-97.5	34	H2O2	H2O2	H2O2	H2O2
-97.5	36	H2O2	H2O2	H2O2	H2O2
-97.5	38	H2O2	H2O2	H2O2	H2O2
-97.5	40	H2O2	H2O2	H2O2	H2O2
-97.5	42	H2O2	H2O2	H2O2	H2O2
-97.5	44	H2O2	H2O2	H2O2	H2O2
-97.5	46	NO2	H2O2	H2O2	H2O2
-97.5	48	NO2	H2O2	H2O2	H2O2
-97.5	50	NO2	H2O2	H2O2	H2O2
-97.5	52	NO2	H2O2	H2O2	H2O2
-97.5	54	H2O2	H2O2	H2O2	H2O2
-97.5	56	H2O2	H2O2	H2O2	H2O2
-97.5	58	H2O2	H2O2	H2O2	H2O2
-97.5	60	H2O2	H2O2	H2O2	H2O2
-97.5	62	H2O2	H2O2	H2O2	H2O2
-97.5	64	H2O2	H2O2	H2O2	H2O2
-97.5	66	H2O2	H2O2	H2O2	H2O2
-97.5	68	H2O2	H2O2	H2O2	H2O2
-97.5	72	H2O2	H2O2	H2O2	H2O2
-95	-89.5	H2O2	H2O2	H2O2	H2O2
-95	-88	H2O2	H2O2	H2O2	H2O2
-95	-86	H2O2	H2O2	H2O2	H2O2
-95	-84	H2O2	H2O2	H2O2	H2O2
-95	-82	H2O2	H2O2	H2O2	H2O2
-95	-80	H2O2	H2O2	H2O2	H2O2
-95	-78	H2O2	H2O2	H2O2	H2O2
-95	-76	H2O2	H2O2	H2O2	H2O2
-95	-74	H2O2	H2O2	H2O2	H2O2
-95	18	H2O2	H2O2	H2O2	H2O2
-95	30	H2O2	H2O2	TMI	H2O2
-95	32	H2O2	H2O2	TMI	H2O2
-95	34	H2O2	H2O2	TMI	H2O2
-95	36	H2O2	H2O2	H2O2	H2O2
-95	38	H2O2	H2O2	H2O2	H2O2
-95	40	H2O2	H2O2	H2O2	H2O2
-95	42	H2O2	H2O2	H2O2	H2O2
-95	44	H2O2	H2O2	H2O2	H2O2
-95	46	NO2	H2O2	H2O2	H2O2
-95	48	NO2	H2O2	H2O2	H2O2
-95	50	NO2	H2O2	H2O2	H2O2
-95	52	H2O2	H2O2	H2O2	H2O2
-95	54	H2O2	H2O2	H2O2	H2O2
-95	56	H2O2	H2O2	H2O2	H2O2
-95	58	H2O2	H2O2	H2O2	H2O2
-95	60	H2O2	H2O2	H2O2	H2O2
-95	62	H2O2	H2O2	H2O2	H2O2
-95	64	H2O2	H2O2	H2O2	H2O2
-95	66	H2O2	H2O2	H2O2	H2O2
-95	68	H2O2	H2O2	H2O2	H2O2
-95	70	H2O2	H2O2	H2O2	H2O2
-95	72	H2O2	H2O2	H2O2	H2O2
-95	74	H2O2	H2O2	H2O2	H2O2
-95	80	H2O2	H2O2	H2O2	H2O2
-92.5	-89.5	H2O2	H2O2	H2O2	H2O2
-92.5	-88	H2O2	H2O2	H2O2	H2O2
-92.5	-86	H2O2	H2O2	H2O2	H2O2
-92.5	-84	H2O2	H2O2	H2O2	H2O2
-92.5	-82	H2O2	H2O2	H2O2	H2O2
-92.5	-80	H2O2	H2O2	H2O2	H2O2
-92.5	-78	H2O2	H2O2	H2O2	H2O2
-92.5	-76	H2O2	H2O2	H2O2	H2O2
-92.5	-74	H2O2	H2O2	H2O2	H2O2
-92.5	16	H2O2	H2O2	TMI	H2O2
-92.5	18	H2O2	H2O2	H2O2	H2O2
-92.5	30	H2O2	H2O2	H2O2	H2O2
-92.5	32	H2O2	H2O2	TMI	H2O2
-92.5	34	H2O2	H2O2	H2O2	H2O2
-92.5	36	H2O2	H2O2	H2O2	H2O2
-92.5	38	H2O2	H2O2	H2O2	H2O2
-92.5	40	H2O2	H2O2	H2O2	H2O2
-92.5	42	H2O2	H2O2	H2O2	H2O2
-92.5	44	H2O2	H2O2	H2O2	H2O2
-92.5	46	NO2	H2O2	H2O2	H2O2
-92.5	48	H2O2	H2O2	H2O2	H2O2
-92.5	50	H2O2	H2O2	H2O2	H2O2
-92.5	52	H2O2	H2O2	H2O2	H2O2
-92.5	54	H2O2	H2O2	H2O2	H2O2
-92.5	56	H2O2	H2O2	H2O2	H2O2
-92.5	64	H2O2	H2O2	H2O2	H2O2
-92.5	66	H2O2	H2O2	H2O2	H2O2
-92.5	68	H2O2	H2O2	H2O2	H2O2
-92.5	70	H2O2	H2O2	H2O2	H2O2
-92.5	74	H2O2	H2O2	H2O2	H2O2
-92.5	76	H2O2	H2O2	H2O2	H2O2
-92.5	80	H2O2	H2O2	H2O2	H2O2
-90	-89.5	H2O2	H2O2	H2O2	H2O2
-90	-88	H2O2	H2O2	H2O2	H2O2
-90	-86	H2O2	H2O2	H2O2	H2O2
-90	-84	H2O2	H2O2	H2O2	H2O2
-90	-82	H2O2	H2O2	H2O2	H2O2
-90	-80	H2O2	H2O2	H2O2	H2O2
-90	-78	H2O2	H2O2	H2O2	H2O2
-90	-76	H2O2	H2O2	H2O2	H2O2
-90	-74	H2O2	H2O2	H2O2	H2O2
-90	14	H2O2	H2O2	TMI	H2O2
-90	16	H2O2	H2O2	TMI	H2O2
-90	18	H2O2	H2O2	TMI	H2O2
-90	20	H2O2	H2O2	TMI	H2O2
-90	30	H2O2	H2O2	TMI	H2O2
-90	32	H2O2	H2O2	TMI	H2O2
-90	34	H2O2	H2O2	H2O2	H2O2
-90	36	H2O2	H2O2	H2O2	H2O2
-90	38	H2O2	H2O2	H2O2	H2O2
-90	40	H2O2	H2O2	H2O2	H2O2
-90	42	H2O2	H2O2	H2O2	H2O2
-90	44	H2O2	H2O2	H2O2	H2O2
-90	46	H2O2	H2O2	H2O2	H2O2
-90	48	H2O2	H2O2	H2O2	H2O2
-90	50	H2O2	H2O2	H2O2	H2O2
-90	52	H2O2	H2O2	H2O2	H2O2
-90	54	H2O2	H2O2	H2O2	H2O2
-90	56	H2O2	H2O2	H2O2	H2O2
-90	64	H2O2	H2O2	H2O2	H2O2
-90	66	H2O2	H2O2	H2O2	H2O2
-90	68	H2O2	H2O2	H2O2	H2O2
-90	76	H2O2	H2O2	H2O2	H2O2
-90	80	H2O2	H2O2	H2O2	H2O2
-87.5	-89.5	H2O2	H2O2	H2O2	H2O2
-87.5	-88	H2O2	H2O2	H2O2	H2O2
-87.5	-86	H2O2	H2O2	H2O2	H2O2
-87.5	-84	H2O2	H2O2	H2O2	H2O2
-87.5	-82	H2O2	H2O2	H2O2	H2O2
-87.5	-80	H2O2	H2O2	H2O2	H2O2
-87.5	-78	H2O2	H2O2	H2O2	H2O2
-87.5	-76	H2O2	H2O2	H2O2	H2O2
-87.5	-74	H2O2	H2O2	H2O2	H2O2
-87.5	14	H2O2	H2O2	TMI	H2O2
-87.5	20	H2O2	H2O2	TMI	H2O2
-87.5	32	H2O2	H2O2	H2O2	H2O2
-87.5	34	H2O2	H2O2	H2O2	H2O2
-87.5	36	H2O2	H2O2	H2O2	H2O2
-87.5	38	H2O2	H2O2	H2O2	H2O2
-87.5	40	H2O2	H2O2	H2O2	H2O2
-87.5	42	H2O2	H2O2	H2O2	H2O2
-87.5	46	H2O2	H2O2	H2O2	H2O2
-87.5	50	H2O2	H2O2	H2O2	H2O2
-87.5	52	H2O2	H2O2	H2O2	H2O2
-87.5	54	H2O2	H2O2	H2O2	H2O2
-87.5	56	H2O2	H2O2	H2O2	H2O2
-87.5	66	H2O2	H2O2	H2O2	H2O2
-87.5	68	H2O2	H2O2	H2O2	H2O2
-87.5	72	H2O2	H2O2	H2O2	H2O2
-87.5	74	H2O2	H2O2	H2O2	H2O2
-87.5	76	H2O2	H2O2	H2O2	H2O2
-87.5	78	H2O2	H2O2	H2O2	H2O2
-87.5	80	H2O2	H2O2	H2O2	H2O2
-87.5	82	H2O2	H2O2	H2O2	H2O2
-85	-89.5	H2O2	H2O2	H2O2	H2O2
-85	-88	H2O2	H2O2	H2O2	H2O2
-85	-86	H2O2	H2O2	H2O2	H2O2
-85	-84	H2O2	H2O2	H2O2	H2O2
-85	-82	H2O2	H2O2	H2O2	H2O2
-85	-80	H2O2	H2O2	H2O2	H2O2
-85	-78	H2O2	H2O2	H2O2	H2O2
-85	-76	H2O2	H2O2	H2O2	H2O2
-85	-74	H2O2	H2O2	H2O2	H2O2
-85	10	H2O2	H2O2	TMI	H2O2
-85	12	H2O2	H2O2	TMI	H2O2
-85	14	H2O2	H2O2	H2O2	H2O2
-85	30	H2O2	H2O2	H2O2	H2O2
-85	32	H2O2	H2O2	H2O2	H2O2
-85	34	H2O2	H2O2	H2O2	H2O2
-85	36	H2O2	H2O2	H2O2	H2O2
-85	38	H2O2	H2O2	H2O2	H2O2
-85	40	H2O2	H2O2	H2O2	H2O2
-85	42	H2O2	H2O2	H2O2	H2O2
-85	44	H2O2	H2O2	H2O2	H2O2
-85	46	H2O2	H2O2	H2O2	H2O2
-85	48	H2O2	H2O2	H2O2	H2O2
-85	50	H2O2	H2O2	H2O2	H2O2
-85	52	H2O2	H2O2	H2O2	H2O2
-85	54	H2O2	H2O2	H2O2	H2O2
-85	64	H2O2	H2O2	H2O2	H2O2
-85	66	H2O2	H2O2	H2O2	H2O2
-85	68	H2O2	H2O2	H2O2	H2O2
-85	70	H2O2	H2O2	H2O2	H2O2
-85	72	H2O2	H2O2	H2O2	H2O2
-85	74	H2O2	H2O2	H2O2	H2O2
-85	76	H2O2	H2O2	H2O2	H2O2
-85	78	H2O2	H2O2	H2O2	H2O2
-85	80	H2O2	H2O2	H2O2	H2O2
-85	82	H2O2	H2O2	H2O2	H2O2
-82.5	-89.5	H2O2	H2O2	H2O2	H2O2
-82.5	-88	H2O2	H2O2	H2O2	H2O2
-82.5	-86	H2O2	H2O2	H2O2	H2O2
-82.5	-84	H2O2	H2O2	H2O2	H2O2
-82.5	-82	H2O2	H2O2	H2O2	H2O2
-82.5	-80	H2O2	H2O2	H2O2	H2O2
-82.5	-78	H2O2	H2O2	H2O2	H2O2
-82.5	-76	H2O2	H2O2	H2O2	H2O2
-82.5	-74	H2O2	H2O2	H2O2	H2O2
-82.5	28	H2O2	H2O2	H2O2	H2O2
-82.5	30	H2O2	H2O2	H2O2	H2O2
-82.5	32	H2O2	H2O2	H2O2	H2O2
-82.5	34	H2O2	H2O2	H2O2	H2O2
-82.5	36	H2O2	H2O2	H2O2	H2O2
-82.5	38	H2O2	H2O2	H2O2	H2O2
-82.5	40	H2O2	H2O2	H2O2	H2O2
-82.5	42	H2O2	H2O2	H2O2	H2O2
-82.5	46	H2O2	H2O2	H2O2	H2O2
-82.5	48	H2O2	H2O2	H2O2	H2O2
-82.5	50	H2O2	H2O2	H2O2	H2O2
-82.5	52	H2O2	H2O2	H2O2	H2O2
-82.5	54	H2O2	H2O2	H2O2	H2O2
-82.5	68	H2O2	H2O2	H2O2	H2O2
-82.5	70	H2O2	H2O2	H2O2	H2O2
-82.5	72	H2O2	H2O2	H2O2	H2O2
-82.5	74	H2O2	H2O2	H2O2	H2O2
-82.5	76	H2O2	H2O2	H2O2	H2O2
-82.5	78	H2O2	H2O2	H2O2	H2O2
-82.5	80	H2O2	H2O2	H2O2	H2O2
-82.5	82	H2O2	H2O2	H2O2	H2O2
-80	-89.5	H2O2	H2O2	H2O2	H2O2
-80	-88	H2O2	H2O2	H2O2	H2O2
-80	-86	H2O2	H2O2	H2O2	H2O2
-80	-84	H2O2	H2O2	H2O2	H2O2
-80	-82	H2O2	H2O2	H2O2	H2O2
-80	-80	H2O2	H2O2	H2O2	H2O2
-80	-78	H2O2	H2O2	H2O2	H2O2
-80	-76	H2O2	H2O2	H2O2	H2O2
-80	-74	H2O2	H2O2	H2O2	H2O2
-80	-6	H2O2	H2O2	H2O2	H2O2
-80	-4	H2O2	H2O2	H2O2	H2O2
-80	-2	H2O2	H2O2	H2O2	H2O2
-80	0	H2O2	H2O2	H2O2	H2O2
-80	34	H2O2	H2O2	H2O2	H2O2
-80	36	H2O2	H2O2	H2O2	H2O2
-80	38	H2O2	H2O2	H2O2	H2O2
-80	40	H2O2	H2O2	H2O2	H2O2
-80	42	H2O2	H2O2	H2O2	H2O2
-80	44	H2O2	H2O2	H2O2	H2O2
-80	46	H2O2	H2O2	H2O2	H2O2
-80	48	H2O2	H2O2	H2O2	H2O2
-80	50	H2O2	H2O2	H2O2	H2O2
-80	70	H2O2	H2O2	H2O2	H2O2
-80	72	H2O2	H2O2	H2O2	H2O2
-80	76	H2O2	H2O2	H2O2	H2O2
-80	78	H2O2	H2O2	H2O2	H2O2
-80	80	H2O2	H2O2	H2O2	H2O2
-80	82	H2O2	H2O2	H2O2	H2O2
-77.5	-89.5	H2O2	H2O2	H2O2	H2O2
-77.5	-88	H2O2	H2O2	H2O2	H2O2
-77.5	-86	H2O2	H2O2	H2O2	H2O2
-77.5	-84	H2O2	H2O2	H2O2	H2O2
-77.5	-82	H2O2	H2O2	H2O2	H2O2
-77.5	-80	H2O2	H2O2	H2O2	H2O2
-77.5	-78	H2O2	H2O2	H2O2	H2O2
-77.5	-76	H2O2	H2O2	H2O2	H2O2
-77.5	-74	H2O2	H2O2	H2O2	H2O2
-77.5	-10	H2O2	H2O2	H2O2	H2O2
-77.5	-8	H2O2	H2O2	H2O2	H2O2
-77.5	-6	H2O2	H2O2	H2O2	H2O2
-77.5	-4	TMI	H2O2	TMI	H2O2
-77.5	-2	H2O2	H2O2	H2O2	H2O2
-77.5	0	H2O2	H2O2	H2O2	H2O2
-77.5	2	H2O2	H2O2	H2O2	H2O2
-77.5	8	H2O2	H2O2	TMI	H2O2
-77.5	36	H2O2	H2O2	H2O2	H2O2
-77.5	38	H2O2	H2O2	H2O2	H2O2
-77.5	40	H2O2	H2O2	H2O2	H2O2
-77.5	42	H2O2	H2O2	H2O2	H2O2
-77.5	44	H2O2	H2O2	H2O2	H2O2
-77.5	46	H2O2	H2O2	H2O2	H2O2
-77.5	48	H2O2	H2O2	H2O2	H2O2
-77.5	50	H2O2	H2O2	H2O2	H2O2
-77.5	52	H2O2	H2O2	H2O2	H2O2
-77.5	54	H2O2	H2O2	H2O2	H2O2
-77.5	60	H2O2	H2O2	H2O2	H2O2
-77.5	62	H2O2	H2O2	H2O2	H2O2
-77.5	70	H2O2	H2O2	H2O2	H2O2
-77.5	72	H2O2	H2O2	H2O2	H2O2
-77.5	78	H2O2	H2O2	H2O2	H2O2
-77.5	80	H2O2	H2O2	H2O2	H2O2
-77.5	82	H2O2	H2O2	H2O2	H2O2
-75	-89.5	H2O2	H2O2	H2O2	H2O2
-75	-88	H2O2	H2O2	H2O2	H2O2
-75	-86	H2O2	H2O2	H2O2	H2O2
-75	-84	H2O2	H2O2	H2O2	H2O2
-75	-82	H2O2	H2O2	H2O2	H2O2
-75	-80	H2O2	H2O2	H2O2	H2O2
-75	-78	H2O2	H2O2	H2O2	H2O2
-75	-76	H2O2	H2O2	H2O2	H2O2
-75	-74	H2O2	H2O2	H2O2	H2O2
-75	-50	H2O2	H2O2	H2O2	H2O2
-75	-48	H2O2	H2O2	H2O2	H2O2
-75	-14	H2O2	H2O2	H2O2	H2O2
-75	-12	H2O2	H2O2	H2O2	H2O2
-75	-10	H2O2	H2O2	H2O2	H2O2
-75	-8	TMI	H2O2	H2O2	H2O2
-75	-6	TMI	H2O2	H2O2	H2O2
-75	-4	TMI	TMI	TMI	H2O2
-75	-2	TMI	TMI	TMI	H2O2
-75	0	TMI	H2O2	TMI	H2O2
-75	2	H2O2	H2O2	TMI	H2O2
-75	4	H2O2	H2O2	H2O2	H2O2
-75	6	H2O2	H2O2	H2O2	H2O2
-75	8	H2O2	H2O2	TMI	H2O2
-75	10	H2O2	TMI	TMI	H2O2
-75	40	H2O2	H2O2	H2O2	H2O2
-75	42	H2O2	H2O2	H2O2	H2O2
-75	44	H2O2	H2O2	H2O2	H2O2
-75	46	NO2	H2O2	H2O2	H2O2
-75	48	H2O2	H2O2	H2O2	H2O2
-75	50	H2O2	H2O2	H2O2	H2O2
-75	52	H2O2	H2O2	H2O2	H2O2
-75	54	H2O2	H2O2	H2O2	H2O2
-75	56	H2O2	H2O2	H2O2	H2O2
-75	58	H2O2	H2O2	H2O2	H2O2
-75	60	H2O2	H2O2	H2O2	H2O2
-75	62	H2O2	H2O2	H2O2	H2O2
-75	70	H2O2	H2O2	H2O2	H2O2
-75	72	H2O2	H2O2	H2O2	H2O2
-75	80	H2O2	H2O2	H2O2	H2O2
-75	82	H2O2	H2O2	H2O2	H2O2
-72.5	-89.5	H2O2	H2O2	H2O2	H2O2
-72.5	-88	H2O2	H2O2	H2O2	H2O2
-72.5	-86	H2O2	H2O2	H2O2	H2O2
-72.5	-84	H2O2	H2O2	H2O2	H2O2
-72.5	-82	H2O2	H2O2	H2O2	H2O2
-72.5	-80	H2O2	H2O2	H2O2	H2O2
-72.5	-78	H2O2	H2O2	H2O2	H2O2
-72.5	-76	H2O2	H2O2	H2O2	H2O2
-72.5	-74	H2O2	H2O2	H2O2	H2O2
-72.5	-72	H2O2	H2O2	H2O2	H2O2
-72.5	-70	H2O2	H2O2	H2O2	H2O2
-72.5	-54	H2O2	H2O2	H2O2	H2O2
-72.5	-52	H2O2	H2O2	H2O2	H2O2
-72.5	-50	H2O2	H2O2	H2O2	H2O2
-72.5	-48	H2O2	H2O2	H2O2	H2O2
-72.5	-46	H2O2	H2O2	H2O2	H2O2
-72.5	-44	H2O2	H2O2	H2O2	H2O2
-72.5	-42	H2O2	H2O2	H2O2	H2O2
-72.5	-40	H2O2	H2O2	H2O2	H2O2
-72.5	-38	H2O2	H2O2	H2O2	H2O2
-72.5	-36	H2O2	H2O2	H2O2	H2O2
-72.5	-16	H2O2	H2O2	H2O2	H2O2
-72.5	-14	H2O2	H2O2	H2O2	H2O2
-72.5	-12	TMI	H2O2	H2O2	H2O2
-72.5	-10	TMI	H2O2	H2O2	H2O2
-72.5	-8	O3	TMI	H2O2	H2O2
-72.5	-6	TMI	TMI	H2O2	H2O2
-72.5	-4	TMI	TMI	H2O2	H2O2
-72.5	-2	TMI	TMI	TMI	H2O2
-72.5	0	TMI	TMI	TMI	H2O2
-72.5	2	TMI	TMI	TMI	H2O2
-72.5	4	TMI	H2O2	TMI	H2O2
-72.5	6	H2O2	H2O2	TMI	H2O2
-72.5	8	H2O2	H2O2	TMI	H2O2
-72.5	10	H2O2	TMI	TMI	H2O2
-72.5	42	H2O2	H2O2	H2O2	H2O2
-72.5	44	H2O2	H2O2	H2O2	H2O2
-72.5	46	NO2	H2O2	H2O2	H2O2
-72.5	48	H2O2	H2O2	H2O2	H2O2
-72.5	50	H2O2	H2O2	H2O2	H2O2
-72.5	52	H2O2	H2O2	H2O2	H2O2
-72.5	54	H2O2	H2O2	H2O2	H2O2
-72.5	56	H2O2	H2O2	H2O2	H2O2
-72.5	58	H2O2	H2O2	H2O2	H2O2
-72.5	60	H2O2	H2O2	H2O2	H2O2
-72.5	64	H2O2	H2O2	H2O2	H2O2
-72.5	66	H2O2	H2O2	H2O2	H2O2
-72.5	68	H2O2	H2O2	H2O2	H2O2
-72.5	70	H2O2	H2O2	H2O2	H2O2
-72.5	80	H2O2	H2O2	H2O2	H2O2
-72.5	82	H2O2	H2O2	H2O2	H2O2
-70	-89.5	H2O2	H2O2	H2O2	H2O2
-70	-88	H2O2	H2O2	H2O2	H2O2
-70	-86	H2O2	H2O2	H2O2	H2O2
-70	-84	H2O2	H2O2	H2O2	H2O2
-70	-82	H2O2	H2O2	H2O2	H2O2
-70	-80	H2O2	H2O2	H2O2	H2O2
-70	-78	H2O2	H2O2	H2O2	H2O2
-70	-76	H2O2	H2O2	H2O2	H2O2
-70	-74	H2O2	H2O2	H2O2	H2O2
-70	-72	H2O2	H2O2	H2O2	H2O2
-70	-70	H2O2	H2O2	H2O2	H2O2
-70	-54	H2O2	H2O2	H2O2	H2O2
-70	-52	H2O2	H2O2	H2O2	H2O2
-70	-50	TMI	H2O2	H2O2	H2O2
-70	-48	H2O2	H2O2	H2O2	H2O2
-70	-46	TMI	H2O2	H2O2	H2O2
-70	-44	H2O2	H2O2	H2O2	H2O2
-70	-42	H2O2	H2O2	H2O2	H2O2
-70	-40	H2O2	H2O2	H2O2	H2O2
-70	-38	TMI	H2O2	H2O2	H2O2
-70	-36	H2O2	H2O2	H2O2	H2O2
-70	-34	H2O2	H2O2	H2O2	H2O2
-70	-32	H2O2	H2O2	H2O2	H2O2
-70	-30	H2O2	H2O2	H2O2	H2O2
-70	-28	H2O2	H2O2	H2O2	H2O2
-70	-26	H2O2	H2O2	H2O2	H2O2
-70	-24	H2O2	H2O2	H2O2	H2O2
-70	-22	H2O2	H2O2	H2O2	H2O2
-70	-20	H2O2	H2O2	H2O2	H2O2
-70	-18	H2O2	H2O2	H2O2	H2O2
-70	-16	H2O2	H2O2	H2O2	H2O2
-70	-14	H2O2	H2O2	H2O2	H2O2
-70	-12	TMI	H2O2	H2O2	H2O2
-70	-10	O3	TMI	H2O2	H2O2
-70	-8	TMI	TMI	H2O2	H2O2
-70	-6	TMI	TMI	H2O2	H2O2
-70	-4	TMI	TMI	H2O2	H2O2
-70	-2	TMI	TMI	H2O2	H2O2
-70	0	TMI	TMI	TMI	H2O2
-70	2	TMI	TMI	TMI	H2O2
-70	4	TMI	TMI	TMI	H2O2
-70	6	TMI	TMI	TMI	H2O2
-70	8	TMI	TMI	O3	H2O2
-70	10	H2O2	H2O2	TMI	H2O2
-70	44	H2O2	H2O2	H2O2	H2O2
-70	46	H2O2	H2O2	H2O2	H2O2
-70	48	H2O2	H2O2	H2O2	H2O2
-70	50	H2O2	H2O2	H2O2	H2O2
-70	52	H2O2	H2O2	H2O2	H2O2
-70	54	H2O2	H2O2	H2O2	H2O2
-70	56	H2O2	H2O2	H2O2	H2O2
-70	58	H2O2	H2O2	H2O2	H2O2
-70	60	H2O2	H2O2	H2O2	H2O2
-70	64	H2O2	H2O2	H2O2	H2O2
-70	66	H2O2	H2O2	H2O2	H2O2
-70	68	H2O2	H2O2	H2O2	H2O2
-70	70	H2O2	H2O2	H2O2	H2O2
-70	78	H2O2	H2O2	H2O2	H2O2
-70	82	H2O2	H2O2	H2O2	H2O2
-67.5	-89.5	H2O2	H2O2	H2O2	H2O2
-67.5	-88	H2O2	H2O2	H2O2	H2O2
-67.5	-86	H2O2	H2O2	H2O2	H2O2
-67.5	-84	H2O2	H2O2	H2O2	H2O2
-67.5	-82	H2O2	H2O2	H2O2	H2O2
-67.5	-80	H2O2	H2O2	H2O2	H2O2
-67.5	-78	H2O2	H2O2	H2O2	H2O2
-67.5	-76	H2O2	H2O2	H2O2	H2O2
-67.5	-74	H2O2	H2O2	H2O2	H2O2
-67.5	-72	H2O2	H2O2	H2O2	H2O2
-67.5	-70	H2O2	H2O2	H2O2	H2O2
-67.5	-68	H2O2	H2O2	H2O2	H2O2
-67.5	-54	H2O2	H2O2	H2O2	H2O2
-67.5	-48	O3	H2O2	H2O2	H2O2
-67.5	-46	O3	H2O2	H2O2	TMI
-67.5	-44	O3	TMI	H2O2	H2O2
-67.5	-42	TMI	TMI	H2O2	H2O2
-67.5	-40	TMI	TMI	H2O2	TMI
-67.5	-38	TMI	TMI	TMI	TMI
-67.5	-36	TMI	TMI	H2O2	TMI
-67.5	-34	TMI	H2O2	H2O2	H2O2
-67.5	-32	TMI	H2O2	H2O2	H2O2
-67.5	-30	H2O2	H2O2	H2O2	H2O2
-67.5	-28	H2O2	H2O2	H2O2	H2O2
-67.5	-26	H2O2	H2O2	H2O2	H2O2
-67.5	-24	H2O2	H2O2	H2O2	H2O2
-67.5	-22	H2O2	H2O2	H2O2	H2O2
-67.5	-20	H2O2	H2O2	H2O2	H2O2
-67.5	-18	H2O2	H2O2	H2O2	H2O2
-67.5	-16	H2O2	H2O2	H2O2	H2O2
-67.5	-14	TMI	H2O2	H2O2	H2O2
-67.5	-12	O3	TMI	H2O2	H2O2
-67.5	-10	TMI	TMI	H2O2	H2O2
-67.5	-8	TMI	TMI	H2O2	H2O2
-67.5	-6	TMI	TMI	H2O2	H2O2
-67.5	-4	TMI	TMI	H2O2	H2O2
-67.5	-2	TMI	TMI	H2O2	H2O2
-67.5	0	TMI	TMI	H2O2	H2O2
-67.5	2	TMI	TMI	TMI	H2O2
-67.5	4	TMI	TMI	TMI	H2O2
-67.5	6	TMI	TMI	TMI	H2O2
-67.5	8	TMI	TMI	TMI	TMI
-67.5	10	H2O2	H2O2	TMI	H2O2
-67.5	46	H2O2	H2O2	H2O2	H2O2
-67.5	48	H2O2	H2O2	H2O2	H2O2
-67.5	50	H2O2	H2O2	H2O2	H2O2
-67.5	52	H2O2	H2O2	H2O2	H2O2
-67.5	54	H2O2	H2O2	H2O2	H2O2
-67.5	56	H2O2	H2O2	H2O2	H2O2
-67.5	58	H2O2	H2O2	H2O2	H2O2
-67.5	64	H2O2	H2O2	H2O2	H2O2
-67.5	66	H2O2	H2O2	H2O2	H2O2
-67.5	68	H2O2	H2O2	H2O2	H2O2
-67.5	78	H2O2	H2O2	H2O2	H2O2
-67.5	82	H2O2	H2O2	H2O2	H2O2
-65	-89.5	H2O2	H2O2	H2O2	H2O2
-65	-88	H2O2	H2O2	H2O2	H2O2
-65	-86	H2O2	H2O2	H2O2	H2O2
-65	-84	H2O2	H2O2	H2O2	H2O2
-65	-82	H2O2	H2O2	H2O2	H2O2
-65	-80	H2O2	H2O2	H2O2	H2O2
-65	-78	H2O2	H2O2	H2O2	H2O2
-65	-76	H2O2	H2O2	H2O2	H2O2
-65	-74	H2O2	H2O2	H2O2	H2O2
-65	-72	H2O2	H2O2	H2O2	H2O2
-65	-70	H2O2	H2O2	H2O2	H2O2
-65	-68	H2O2	H2O2	H2O2	H2O2
-65	-66	H2O2	H2O2	H2O2	H2O2
-65	-42	O3	TMI	H2O2	H2O2
-65	-40	TMI	TMI	H2O2	TMI
-65	-38	TMI	TMI	H2O2	TMI
-65	-36	TMI	TMI	H2O2	H2O2
-65	-34	H2O2	H2O2	H2O2	H2O2
-65	-32	H2O2	H2O2	H2O2	H2O2
-65	-30	H2O2	H2O2	H2O2	H2O2
-65	-28	H2O2	H2O2	H2O2	H2O2
-65	-26	H2O2	H2O2	H2O2	H2O2
-65	-24	H2O2	H2O2	H2O2	H2O2
-65	-22	H2O2	H2O2	H2O2	H2O2
-65	-20	H2O2	H2O2	H2O2	H2O2
-65	-18	TMI	H2O2	H2O2	H2O2
-65	-16	TMI	H2O2	H2O2	H2O2
-65	-14	TMI	TMI	H2O2	H2O2
-65	-12	TMI	TMI	H2O2	H2O2
-65	-10	TMI	TMI	H2O2	H2O2
-65	-8	TMI	TMI	H2O2	H2O2
-65	-6	O3	TMI	H2O2	H2O2
-65	-4	TMI	TMI	H2O2	H2O2
-65	-2	TMI	TMI	H2O2	H2O2
-65	0	TMI	TMI	H2O2	H2O2
-65	2	TMI	TMI	TMI	H2O2
-65	4	H2O2	TMI	H2O2	TMI
-65	6	H2O2	TMI	H2O2	TMI
-65	8	TMI	TMI	H2O2	TMI
-65	10	TMI	TMI	TMI	TMI
-65	46	H2O2	H2O2	H2O2	H2O2
-65	48	H2O2	H2O2	H2O2	H2O2
-65	52	H2O2	H2O2	H2O2	H2O2
-65	54	H2O2	H2O2	H2O2	H2O2
-65	56	H2O2	H2O2	H2O2	H2O2
-65	58	H2O2	H2O2	H2O2	H2O2
-65	64	H2O2	H2O2	H2O2	H2O2
-65	66	H2O2	H2O2	H2O2	H2O2
-65	78	H2O2	H2O2	H2O2	H2O2
-65	80	H2O2	H2O2	H2O2	H2O2
-65	82	H2O2	H2O2	H2O2	H2O2
-62.5	-89.5	H2O2	H2O2	H2O2	H2O2
-62.5	-88	H2O2	H2O2	H2O2	H2O2
-62.5	-86	H2O2	H2O2	H2O2	H2O2
-62.5	-84	H2O2	H2O2	H2O2	H2O2
-62.5	-82	H2O2	H2O2	H2O2	H2O2
-62.5	-80	H2O2	H2O2	H2O2	H2O2
-62.5	-78	H2O2	H2O2	H2O2	H2O2
-62.5	-76	H2O2	H2O2	H2O2	H2O2
-62.5	-74	H2O2	H2O2	H2O2	H2O2
-62.5	-72	H2O2	H2O2	H2O2	H2O2
-62.5	-70	H2O2	H2O2	H2O2	H2O2
-62.5	-68	H2O2	H2O2	H2O2	H2O2
-62.5	-66	H2O2	H2O2	H2O2	H2O2
-62.5	-40	TMI	TMI	H2O2	TMI
-62.5	-38	TMI	TMI	H2O2	TMI
-62.5	-36	TMI	TMI	H2O2	H2O2
-62.5	-34	H2O2	H2O2	H2O2	H2O2
-62.5	-32	H2O2	H2O2	H2O2	H2O2
-62.5	-30	H2O2	H2O2	H2O2	H2O2
-62.5	-28	H2O2	H2O2	H2O2	H2O2
-62.5	-26	TMI	H2O2	H2O2	H2O2
-62.5	-24	TMI	H2O2	H2O2	H2O2
-62.5	-22	TMI	H2O2	H2O2	H2O2
-62.5	-20	TMI	H2O2	H2O2	H2O2
-62.5	-18	TMI	H2O2	H2O2	H2O2
-62.5	-16	TMI	TMI	H2O2	H2O2
-62.5	-14	TMI	TMI	H2O2	H2O2
-62.5	-12	TMI	TMI	H2O2	H2O2
-62.5	-10	TMI	TMI	H2O2	H2O2
-62.5	-8	TMI	TMI	H2O2	H2O2
-62.5	-6	TMI	TMI	H2O2	H2O2
-62.5	-4	TMI	TMI	H2O2	H2O2
-62.5	-2	TMI	TMI	H2O2	H2O2
-62.5	0	H2O2	TMI	TMI	H2O2
-62.5	2	H2O2	TMI	TMI	H2O2
-62.5	4	H2O2	TMI	TMI	TMI
-62.5	6	H2O2	TMI	H2O2	TMI
-62.5	8	H2O2	TMI	H2O2	TMI
-62.5	10	H2O2	TMI	H2O2	TMI
-62.5	46	H2O2	H2O2	H2O2	H2O2
-62.5	50	H2O2	H2O2	H2O2	H2O2
-62.5	52	H2O2	H2O2	H2O2	H2O2
-62.5	54	H2O2	H2O2	H2O2	H2O2
-62.5	56	H2O2	H2O2	H2O2	H2O2
-62.5	58	H2O2	H2O2	H2O2	H2O2
-62.5	66	H2O2	H2O2	H2O2	H2O2
-62.5	78	H2O2	H2O2	H2O2	H2O2
-62.5	80	H2O2	H2O2	H2O2	H2O2
-60	-89.5	H2O2	H2O2	H2O2	H2O2
-60	-88	H2O2	H2O2	H2O2	H2O2
-60	-86	H2O2	H2O2	H2O2	H2O2
-60	-84	H2O2	H2O2	H2O2	H2O2
-60	-82	H2O2	H2O2	H2O2	H2O2
-60	-80	H2O2	H2O2	H2O2	H2O2
-60	-78	H2O2	H2O2	H2O2	H2O2
-60	-76	H2O2	H2O2	H2O2	H2O2
-60	-68	H2O2	H2O2	H2O2	H2O2
-60	-38	TMI	TMI	H2O2	TMI
-60	-36	TMI	TMI	H2O2	H2O2
-60	-34	H2O2	H2O2	H2O2	H2O2
-60	-32	H2O2	H2O2	H2O2	H2O2
-60	-30	H2O2	H2O2	H2O2	H2O2
-60	-28	H2O2	H2O2	H2O2	H2O2
-60	-26	H2O2	H2O2	H2O2	H2O2
-60	-24	TMI	H2O2	H2O2	H2O2
-60	-22	TMI	H2O2	H2O2	H2O2
-60	-20	TMI	H2O2	H2O2	H2O2
-60	-18	TMI	H2O2	H2O2	H2O2
-60	-16	TMI	H2O2	H2O2	H2O2
-60	-14	H2O2	H2O2	H2O2	H2O2
-60	-12	TMI	H2O2	H2O2	H2O2
-60	-10	TMI	TMI	H2O2	H2O2
-60	-8	TMI	TMI	H2O2	H2O2
-60	-6	TMI	TMI	H2O2	H2O2
-60	-4	TMI	TMI	H2O2	H2O2
-60	-2	TMI	TMI	H2O2	H2O2
-60	0	O3	TMI	TMI	H2O2
-60	2	O3	TMI	TMI	H2O2
-60	4	H2O2	H2O2	H2O2	TMI
-60	6	H2O2	H2O2	H2O2	TMI
-60	8	H2O2	H2O2	H2O2	H2O2
-60	52	H2O2	H2O2	H2O2	H2O2
-60	54	H2O2	H2O2	H2O2	H2O2
-60	76	H2O2	H2O2	H2O2	H2O2
-60	78	H2O2	H2O2	H2O2	H2O2
-60	80	H2O2	H2O2	H2O2	H2O2
-57.5	-89.5	H2O2	H2O2	H2O2	H2O2
-57.5	-88	H2O2	H2O2	H2O2	H2O2
-57.5	-86	H2O2	H2O2	H2O2	H2O2
-57.5	-84	H2O2	H2O2	H2O2	H2O2
-57.5	-82	H2O2	H2O2	H2O2	H2O2
-57.5	-80	H2O2	H2O2	H2O2	H2O2
-57.5	-78	H2O2	H2O2	H2O2	H2O2
-57.5	-76	H2O2	H2O2	H2O2	H2O2
-57.5	-36	TMI	TMI	H2O2	H2O2
-57.5	-34	H2O2	H2O2	H2O2	H2O2
-57.5	-32	H2O2	H2O2	H2O2	H2O2
-57.5	-30	H2O2	H2O2	H2O2	H2O2
-57.5	-28	H2O2	H2O2	H2O2	H2O2
-57.5	-26	H2O2	H2O2	H2O2	H2O2
-57.5	-24	H2O2	H2O2	H2O2	H2O2
-57.5	-22	H2O2	H2O2	H2O2	H2O2
-57.5	-20	H2O2	H2O2	H2O2	H2O2
-57.5	-18	H2O2	H2O2	H2O2	H2O2
-57.5	-16	H2O2	H2O2	H2O2	H2O2
-57.5	-14	H2O2	H2O2	H2O2	H2O2
-57.5	-12	H2O2	H2O2	H2O2	H2O2
-57.5	-10	TMI	TMI	H2O2	H2O2
-57.5	-8	TMI	TMI	H2O2	H2O2
-57.5	-6	TMI	TMI	H2O2	H2O2
-57.5	-4	TMI	TMI	H2O2	H2O2
-57.5	-2	H2O2	H2O2	H2O2	H2O2
-57.5	0	O3	H2O2	TMI	H2O2
-57.5	2	O3	O3	TMI	TMI
-57.5	4	O3	H2O2	H2O2	TMI
-57.5	6	O3	H2O2	H2O2	TMI
-57.5	48	H2O2	H2O2	H2O2	H2O2
-57.5	50	H2O2	H2O2	H2O2	H2O2
-57.5	52	H2O2	H2O2	H2O2	H2O2
-57.5	54	H2O2	H2O2	H2O2	H2O2
-57.5	76	H2O2	H2O2	H2O2	H2O2
-57.5	78	H2O2	H2O2	H2O2	H2O2
-57.5	80	H2O2	H2O2	H2O2	H2O2
-57.5	82	H2O2	H2O2	H2O2	H2O2
-55	-89.5	H2O2	H2O2	H2O2	H2O2
-55	-88	H2O2	H2O2	H2O2	H2O2
-55	-86	H2O2	H2O2	H2O2	H2O2
-55	-84	H2O2	H2O2	H2O2	H2O2
-55	-82	H2O2	H2O2	H2O2	H2O2
-55	-80	H2O2	H2O2	H2O2	H2O2
-55	-78	H2O2	H2O2	H2O2	H2O2
-55	-34	H2O2	H2O2	H2O2	H2O2
-55	-32	H2O2	H2O2	H2O2	H2O2
-55	-30	H2O2	H2O2	H2O2	H2O2
-55	-28	H2O2	H2O2	H2O2	H2O2
-55	-26	H2O2	H2O2	H2O2	H2O2
-55	-24	H2O2	H2O2	H2O2	H2O2
-55	-22	H2O2	H2O2	H2O2	H2O2
-55	-20	H2O2	H2O2	H2O2	H2O2
-55	-18	H2O2	H2O2	H2O2	H2O2
-55	-16	H2O2	H2O2	H2O2	H2O2
-55	-14	H2O2	H2O2	H2O2	H2O2
-55	-12	H2O2	H2O2	H2O2	H2O2
-55	-10	H2O2	H2O2	H2O2	H2O2
-55	-8	TMI	TMI	H2O2	H2O2
-55	-6	TMI	TMI	H2O2	H2O2
-55	-4	TMI	TMI	H2O2	H2O2
-55	-2	H2O2	H2O2	H2O2	H2O2
-55	0	O3	H2O2	TMI	H2O2
-55	2	O3	H2O2	TMI	H2O2
-55	4	O3	H2O2	H2O2	TMI
-55	48	H2O2	H2O2	H2O2	H2O2
-55	72	H2O2	TMI	H2O2	H2O2
-55	74	H2O2	H2O2	H2O2	H2O2
-55	76	H2O2	H2O2	H2O2	H2O2
-55	78	H2O2	H2O2	H2O2	H2O2
-55	80	H2O2	H2O2	H2O2	H2O2
-55	82	H2O2	H2O2	H2O2	H2O2
-52.5	-89.5	H2O2	H2O2	H2O2	H2O2
-52.5	-88	H2O2	H2O2	H2O2	H2O2
-52.5	-86	H2O2	H2O2	H2O2	H2O2
-52.5	-84	H2O2	H2O2	H2O2	H2O2
-52.5	-82	H2O2	H2O2	H2O2	H2O2
-52.5	-80	H2O2	H2O2	H2O2	H2O2
-52.5	-78	H2O2	H2O2	H2O2	H2O2
-52.5	-32	H2O2	H2O2	H2O2	H2O2
-52.5	-30	H2O2	H2O2	H2O2	H2O2
-52.5	-28	H2O2	H2O2	H2O2	H2O2
-52.5	-26	H2O2	H2O2	H2O2	H2O2
-52.5	-24	H2O2	H2O2	H2O2	H2O2
-52.5	-22	H2O2	H2O2	H2O2	H2O2
-52.5	-20	H2O2	H2O2	H2O2	H2O2
-52.5	-18	H2O2	H2O2	H2O2	H2O2
-52.5	-16	H2O2	H2O2	H2O2	H2O2
-52.5	-14	H2O2	H2O2	H2O2	H2O2
-52.5	-12	H2O2	H2O2	H2O2	H2O2
-52.5	-10	H2O2	H2O2	H2O2	H2O2
-52.5	-8	TMI	TMI	H2O2	H2O2
-52.5	-6	TMI	TMI	H2O2	H2O2
-52.5	-4	TMI	H2O2	H2O2	H2O2
-52.5	-2	H2O2	H2O2	H2O2	H2O2
-52.5	0	O3	H2O2	TMI	H2O2
-52.5	2	O3	H2O2	TMI	H2O2
-52.5	4	O3	H2O2	H2O2	TMI
-52.5	66	H2O2	H2O2	H2O2	H2O2
-52.5	68	H2O2	H2O2	H2O2	H2O2
-52.5	70	H2O2	H2O2	H2O2	H2O2
-52.5	72	H2O2	H2O2	H2O2	H2O2
-52.5	74	H2O2	H2O2	H2O2	H2O2
-52.5	76	H2O2	H2O2	H2O2	H2O2
-52.5	78	H2O2	H2O2	H2O2	H2O2
-52.5	80	H2O2	H2O2	H2O2	H2O2
-52.5	82	H2O2	H2O2	H2O2	H2O2
-50	-89.5	H2O2	H2O2	H2O2	H2O2
-50	-88	H2O2	H2O2	H2O2	H2O2
-50	-86	H2O2	H2O2	H2O2	H2O2
-50	-84	H2O2	H2O2	H2O2	H2O2
-50	-82	H2O2	H2O2	H2O2	H2O2
-50	-80	H2O2	H2O2	H2O2	H2O2
-50	-78	H2O2	H2O2	H2O2	H2O2
-50	-28	H2O2	H2O2	H2O2	H2O2
-50	-26	H2O2	H2O2	H2O2	H2O2
-50	-24	H2O2	H2O2	H2O2	H2O2
-50	-22	H2O2	H2O2	H2O2	H2O2
-50	-20	H2O2	H2O2	H2O2	H2O2
-50	-18	H2O2	H2O2	H2O2	H2O2
-50	-16	H2O2	H2O2	H2O2	H2O2
-50	-14	H2O2	H2O2	H2O2	H2O2
-50	-12	H2O2	H2O2	H2O2	H2O2
-50	-10	H2O2	H2O2	H2O2	H2O2
-50	-8	TMI	TMI	H2O2	H2O2
-50	-6	TMI	TMI	H2O2	H2O2
-50	-4	TMI	H2O2	H2O2	H2O2
-50	-2	H2O2	H2O2	H2O2	H2O2
-50	0	O3	H2O2	H2O2	H2O2
-50	64	H2O2	TMI	H2O2	H2O2
-50	66	H2O2	H2O2	H2O2	H2O2
-50	68	H2O2	TMI	H2O2	H2O2
-50	70	H2O2	TMI	H2O2	H2O2
-50	72	H2O2	H2O2	H2O2	H2O2
-50	74	H2O2	H2O2	H2O2	H2O2
-50	76	H2O2	H2O2	H2O2	H2O2
-50	78	H2O2	H2O2	H2O2	H2O2
-50	80	H2O2	H2O2	H2O2	H2O2
-50	82	H2O2	H2O2	H2O2	H2O2
-47.5	-89.5	H2O2	H2O2	H2O2	H2O2
-47.5	-88	H2O2	H2O2	H2O2	H2O2
-47.5	-86	H2O2	H2O2	H2O2	H2O2
-47.5	-84	H2O2	H2O2	H2O2	H2O2
-47.5	-82	H2O2	H2O2	H2O2	H2O2
-47.5	-80	H2O2	H2O2	H2O2	H2O2
-47.5	-78	H2O2	H2O2	H2O2	H2O2
-47.5	-24	H2O2	H2O2	H2O2	H2O2
-47.5	-22	H2O2	H2O2	H2O2	H2O2
-47.5	-20	H2O2	H2O2	H2O2	H2O2
-47.5	-18	H2O2	H2O2	H2O2	H2O2
-47.5	-16	H2O2	H2O2	H2O2	H2O2
-47.5	-14	H2O2	H2O2	H2O2	H2O2
-47.5	-12	H2O2	H2O2	H2O2	H2O2
-47.5	-10	H2O2	H2O2	H2O2	H2O2
-47.5	-8	H2O2	H2O2	H2O2	H2O2
-47.5	-6	TMI	TMI	H2O2	H2O2
-47.5	-4	TMI	TMI	H2O2	H2O2
-47.5	-2	H2O2	H2O2	H2O2	H2O2
-47.5	62	H2O2	H2O2	H2O2	H2O2
-47.5	64	H2O2	H2O2	H2O2	H2O2
-47.5	66	H2O2	H2O2	H2O2	H2O2
-47.5	68	H2O2	H2O2	H2O2	H2O2
-47.5	70	H2O2	H2O2	H2O2	H2O2
-47.5	72	H2O2	H2O2	H2O2	H2O2
-47.5	74	H2O2	H2O2	H2O2	H2O2
-47.5	76	H2O2	H2O2	H2O2	H2O2
-47.5	78	H2O2	H2O2	H2O2	H2O2
-47.5	80	H2O2	H2O2	H2O2	H2O2
-47.5	82	H2O2	H2O2	H2O2	H2O2
-45	-89.5	H2O2	H2O2	H2O2	H2O2
-45	-88	H2O2	H2O2	H2O2	H2O2
-45	-86	H2O2	H2O2	H2O2	H2O2
-45	-84	H2O2	H2O2	H2O2	H2O2
-45	-82	H2O2	H2O2	H2O2	H2O2
-45	-80	H2O2	H2O2	H2O2	H2O2
-45	-78	H2O2	H2O2	H2O2	H2O2
-45	-22	H2O2	H2O2	H2O2	H2O2
-45	-20	H2O2	H2O2	H2O2	H2O2
-45	-18	H2O2	H2O2	H2O2	H2O2
-45	-16	H2O2	H2O2	H2O2	H2O2
-45	-14	H2O2	H2O2	H2O2	H2O2
-45	-12	H2O2	H2O2	H2O2	H2O2
-45	-10	H2O2	H2O2	H2O2	H2O2
-45	-8	H2O2	H2O2	H2O2	H2O2
-45	-6	H2O2	TMI	H2O2	H2O2
-45	-4	TMI	TMI	H2O2	H2O2
-45	-2	H2O2	H2O2	H2O2	H2O2
-45	62	H2O2	H2O2	H2O2	H2O2
-45	64	H2O2	H2O2	H2O2	H2O2
-45	66	H2O2	H2O2	H2O2	H2O2
-45	68	H2O2	H2O2	H2O2	H2O2
-45	70	H2O2	H2O2	H2O2	H2O2
-45	72	H2O2	H2O2	H2O2	H2O2
-45	74	H2O2	H2O2	H2O2	H2O2
-45	76	H2O2	H2O2	H2O2	H2O2
-45	78	H2O2	H2O2	H2O2	H2O2
-45	80	H2O2	H2O2	H2O2	H2O2
-45	82	H2O2	H2O2	H2O2	H2O2
-42.5	-89.5	H2O2	H2O2	H2O2	H2O2
-42.5	-88	H2O2	H2O2	H2O2	H2O2
-42.5	-86	H2O2	H2O2	H2O2	H2O2
-42.5	-84	H2O2	H2O2	H2O2	H2O2
-42.5	-82	H2O2	H2O2	H2O2	H2O2
-42.5	-80	H2O2	H2O2	H2O2	H2O2
-42.5	-78	H2O2	H2O2	H2O2	H2O2
-42.5	-22	H2O2	H2O2	H2O2	H2O2
-42.5	-20	H2O2	H2O2	H2O2	H2O2
-42.5	-18	H2O2	H2O2	H2O2	H2O2
-42.5	-16	H2O2	H2O2	H2O2	H2O2
-42.5	-14	H2O2	H2O2	H2O2	H2O2
-42.5	-12	H2O2	H2O2	H2O2	H2O2
-42.5	-10	H2O2	H2O2	H2O2	H2O2
-42.5	-8	H2O2	H2O2	H2O2	H2O2
-42.5	-6	H2O2	H2O2	H2O2	H2O2
-42.5	-4	TMI	TMI	H2O2	H2O2
-42.5	62	H2O2	H2O2	H2O2	H2O2
-42.5	64	H2O2	H2O2	H2O2	H2O2
-42.5	66	H2O2	H2O2	H2O2	H2O2
-42.5	68	H2O2	H2O2	H2O2	H2O2
-42.5	70	H2O2	H2O2	H2O2	H2O2
-42.5	72	H2O2	H2O2	H2O2	H2O2
-42.5	74	H2O2	H2O2	H2O2	H2O2
-42.5	76	H2O2	H2O2	H2O2	H2O2
-42.5	78	H2O2	H2O2	H2O2	H2O2
-42.5	80	H2O2	H2O2	H2O2	H2O2
-42.5	82	H2O2	H2O2	H2O2	H2O2
-40	-89.5	H2O2	H2O2	H2O2	H2O2
-40	-88	H2O2	H2O2	H2O2	H2O2
-40	-86	H2O2	H2O2	H2O2	H2O2
-40	-84	H2O2	H2O2	H2O2	H2O2
-40	-82	H2O2	H2O2	H2O2	H2O2
-40	-80	H2O2	H2O2	H2O2	H2O2
-40	-78	H2O2	H2O2	H2O2	H2O2
-40	-18	H2O2	H2O2	H2O2	H2O2
-40	-16	H2O2	H2O2	H2O2	H2O2
-40	-14	H2O2	H2O2	H2O2	H2O2
-40	-12	H2O2	H2O2	H2O2	H2O2
-40	-10	H2O2	H2O2	H2O2	H2O2
-40	-8	H2O2	H2O2	H2O2	H2O2
-40	-6	H2O2	H2O2	H2O2	H2O2
-40	-4	H2O2	H2O2	H2O2	H2O2
-40	66	H2O2	H2O2	H2O2	H2O2
-40	68	H2O2	H2O2	H2O2	H2O2
-40	70	H2O2	H2O2	H2O2	H2O2
-40	72	H2O2	H2O2	H2O2	H2O2
-40	74	H2O2	H2O2	H2O2	H2O2
-40	76	H2O2	H2O2	H2O2	H2O2
-40	78	H2O2	H2O2	H2O2	H2O2
-40	80	H2O2	H2O2	H2O2	H2O2
-40	82	H2O2	H2O2	H2O2	H2O2
-37.5	-89.5	H2O2	H2O2	H2O2	H2O2
-37.5	-88	H2O2	H2O2	H2O2	H2O2
-37.5	-86	H2O2	H2O2	H2O2	H2O2
-37.5	-84	H2O2	H2O2	H2O2	H2O2
-37.5	-82	H2O2	H2O2	H2O2	H2O2
-37.5	-80	H2O2	H2O2	H2O2	H2O2
-37.5	-78	H2O2	H2O2	H2O2	H2O2
-37.5	-10	H2O2	H2O2	H2O2	H2O2
-37.5	-8	H2O2	H2O2	H2O2	H2O2
-37.5	-6	H2O2	H2O2	H2O2	H2O2
-37.5	66	H2O2	H2O2	H2O2	H2O2
-37.5	68	H2O2	H2O2	H2O2	H2O2
-37.5	70	H2O2	H2O2	H2O2	H2O2
-37.5	72	H2O2	H2O2	H2O2	H2O2
-37.5	74	H2O2	H2O2	H2O2	H2O2
-37.5	76	H2O2	H2O2	H2O2	H2O2
-37.5	78	H2O2	H2O2	H2O2	H2O2
-37.5	80	H2O2	H2O2	H2O2	H2O2
-37.5	82	H2O2	H2O2	H2O2	H2O2
-35	-89.5	H2O2	H2O2	H2O2	H2O2
-35	-88	H2O2	H2O2	H2O2	H2O2
-35	-86	H2O2	H2O2	H2O2	H2O2
-35	-84	H2O2	H2O2	H2O2	H2O2
-35	-82	H2O2	H2O2	H2O2	H2O2
-35	-80	H2O2	H2O2	H2O2	H2O2
-35	-78	H2O2	H2O2	H2O2	H2O2
-35	-8	H2O2	H2O2	H2O2	H2O2
-35	68	H2O2	H2O2	H2O2	H2O2
-35	70	H2O2	H2O2	H2O2	H2O2
-35	72	H2O2	H2O2	H2O2	H2O2
-35	74	H2O2	H2O2	H2O2	H2O2
-35	76	H2O2	H2O2	H2O2	H2O2
-35	78	H2O2	H2O2	H2O2	H2O2
-35	80	H2O2	H2O2	H2O2	H2O2
-35	82	H2O2	H2O2	H2O2	H2O2
-32.5	-89.5	H2O2	H2O2	H2O2	H2O2
-32.5	-88	H2O2	H2O2	H2O2	H2O2
-32.5	-86	H2O2	H2O2	H2O2	H2O2
-32.5	-84	H2O2	H2O2	H2O2	H2O2
-32.5	-82	H2O2	H2O2	H2O2	H2O2
-32.5	-80	H2O2	H2O2	H2O2	H2O2
-32.5	-78	H2O2	H2O2	H2O2	H2O2
-32.5	68	H2O2	H2O2	H2O2	H2O2
-32.5	70	H2O2	H2O2	H2O2	H2O2
-32.5	72	H2O2	H2O2	H2O2	H2O2
-32.5	74	H2O2	H2O2	H2O2	H2O2
-32.5	76	H2O2	H2O2	H2O2	H2O2
-32.5	78	H2O2	H2O2	H2O2	H2O2
-32.5	80	H2O2	H2O2	H2O2	H2O2
-32.5	82	H2O2	H2O2	H2O2	H2O2
-30	-89.5	H2O2	H2O2	H2O2	H2O2
-30	-88	H2O2	H2O2	H2O2	H2O2
-30	-86	H2O2	H2O2	H2O2	H2O2
-30	-84	H2O2	H2O2	H2O2	H2O2
-30	-82	H2O2	H2O2	H2O2	H2O2
-30	-80	H2O2	H2O2	H2O2	H2O2
-30	-78	H2O2	H2O2	H2O2	H2O2
-30	70	H2O2	H2O2	H2O2	H2O2
-30	72	H2O2	H2O2	H2O2	H2O2
-30	74	H2O2	H2O2	H2O2	H2O2
-30	76	H2O2	H2O2	H2O2	H2O2
-30	78	H2O2	H2O2	H2O2	H2O2
-30	80	H2O2	H2O2	H2O2	H2O2
-30	82	H2O2	H2O2	H2O2	H2O2
-27.5	-89.5	H2O2	H2O2	H2O2	H2O2
-27.5	-88	H2O2	H2O2	H2O2	H2O2
-27.5	-86	H2O2	H2O2	H2O2	H2O2
-27.5	-84	H2O2	H2O2	H2O2	H2O2
-27.5	-82	H2O2	H2O2	H2O2	H2O2
-27.5	-80	H2O2	H2O2	H2O2	H2O2
-27.5	-78	H2O2	H2O2	H2O2	H2O2
-27.5	70	H2O2	H2O2	H2O2	H2O2
-27.5	72	H2O2	H2O2	H2O2	H2O2
-27.5	74	H2O2	H2O2	H2O2	H2O2
-27.5	76	H2O2	H2O2	H2O2	H2O2
-27.5	78	H2O2	H2O2	H2O2	H2O2
-27.5	80	H2O2	H2O2	H2O2	H2O2
-27.5	82	H2O2	H2O2	H2O2	H2O2
-25	-89.5	H2O2	H2O2	H2O2	H2O2
-25	-88	H2O2	H2O2	H2O2	H2O2
-25	-86	H2O2	H2O2	H2O2	H2O2
-25	-84	H2O2	H2O2	H2O2	H2O2
-25	-82	H2O2	H2O2	H2O2	H2O2
-25	-80	H2O2	H2O2	H2O2	H2O2
-25	-78	H2O2	H2O2	H2O2	H2O2
-25	-76	H2O2	H2O2	H2O2	H2O2
-25	70	H2O2	H2O2	H2O2	H2O2
-25	72	H2O2	H2O2	H2O2	H2O2
-25	74	H2O2	H2O2	H2O2	H2O2
-25	76	H2O2	H2O2	H2O2	H2O2
-25	78	H2O2	H2O2	H2O2	H2O2
-25	80	H2O2	H2O2	H2O2	H2O2
-25	82	H2O2	H2O2	H2O2	H2O2
-22.5	-89.5	H2O2	H2O2	H2O2	H2O2
-22.5	-88	H2O2	H2O2	H2O2	H2O2
-22.5	-86	H2O2	H2O2	H2O2	H2O2
-22.5	-84	H2O2	H2O2	H2O2	H2O2
-22.5	-82	H2O2	H2O2	H2O2	H2O2
-22.5	-80	H2O2	H2O2	H2O2	H2O2
-22.5	-78	H2O2	H2O2	H2O2	H2O2
-22.5	-76	H2O2	H2O2	H2O2	H2O2
-22.5	72	H2O2	H2O2	H2O2	H2O2
-22.5	74	H2O2	H2O2	H2O2	H2O2
-22.5	76	H2O2	H2O2	H2O2	H2O2
-22.5	78	H2O2	H2O2	H2O2	H2O2
-22.5	80	H2O2	H2O2	H2O2	H2O2
-22.5	82	H2O2	H2O2	H2O2	H2O2
-20	-89.5	H2O2	H2O2	H2O2	H2O2
-20	-88	H2O2	H2O2	H2O2	H2O2
-20	-86	H2O2	H2O2	H2O2	H2O2
-20	-84	H2O2	H2O2	H2O2	H2O2
-20	-82	H2O2	H2O2	H2O2	H2O2
-20	-80	H2O2	H2O2	H2O2	H2O2
-20	-78	H2O2	H2O2	H2O2	H2O2
-20	-76	H2O2	H2O2	H2O2	H2O2
-20	-74	H2O2	H2O2	H2O2	H2O2
-20	64	H2O2	H2O2	H2O2	H2O2
-20	76	H2O2	H2O2	H2O2	H2O2
-20	80	H2O2	H2O2	H2O2	H2O2
-17.5	-89.5	H2O2	H2O2	H2O2	H2O2
-17.5	-88	H2O2	H2O2	H2O2	H2O2
-17.5	-86	H2O2	H2O2	H2O2	H2O2
-17.5	-84	H2O2	H2O2	H2O2	H2O2
-17.5	-82	H2O2	H2O2	H2O2	H2O2
-17.5	-80	H2O2	H2O2	H2O2	H2O2
-17.5	-78	H2O2	H2O2	H2O2	H2O2
-17.5	-76	H2O2	H2O2	H2O2	H2O2
-17.5	-74	H2O2	H2O2	H2O2	H2O2
-17.5	64	H2O2	H2O2	H2O2	H2O2
-17.5	66	H2O2	H2O2	H2O2	H2O2
-15	-89.5	H2O2	H2O2	H2O2	H2O2
-15	-88	H2O2	H2O2	H2O2	H2O2
-15	-86	H2O2	H2O2	H2O2	H2O2
-15	-84	H2O2	H2O2	H2O2	H2O2
-15	-82	H2O2	H2O2	H2O2	H2O2
-15	-80	H2O2	H2O2	H2O2	H2O2
-15	-78	H2O2	H2O2	H2O2	H2O2
-15	-76	H2O2	H2O2	H2O2	H2O2
-15	-74	H2O2	H2O2	H2O2	H2O2
-15	12	H2O2	O3	TMI	O3
-15	14	O3	O3	O3	TMI
-15	16	O3	O3	O3	O3
-15	18	O3	O3	O3	O3
-15	20	O3	O3	O3	O3
-15	22	O3	O3	O3	O3
-15	24	O3	O3	O3	O3
-15	66	H2O2	H2O2	H2O2	H2O2
-12.5	-89.5	H2O2	H2O2	H2O2	H2O2
-12.5	-88	H2O2	H2O2	H2O2	H2O2
-12.5	-86	H2O2	H2O2	H2O2	H2O2
-12.5	-84	H2O2	H2O2	H2O2	H2O2
-12.5	-82	H2O2	H2O2	H2O2	H2O2
-12.5	-80	H2O2	H2O2	H2O2	H2O2
-12.5	-78	H2O2	H2O2	H2O2	H2O2
-12.5	-76	H2O2	H2O2	H2O2	H2O2
-12.5	-74	H2O2	H2O2	H2O2	H2O2
-12.5	-72	H2O2	H2O2	H2O2	H2O2
-12.5	8	H2O2	H2O2	TMI	TMI
-12.5	10	H2O2	H2O2	TMI	TMI
-12.5	12	H2O2	H2O2	TMI	TMI
-12.5	14	O3	O3	TMI	O3
-12.5	16	O3	O3	O3	TMI
-12.5	18	O3	O3	O3	O3
-12.5	20	O3	O3	O3	O3
-12.5	22	O3	O3	O3	O3
-12.5	24	O3	O3	O3	O3
-12.5	26	O3	O3	O3	O3
-10	-89.5	H2O2	H2O2	H2O2	H2O2
-10	-88	H2O2	H2O2	H2O2	H2O2
-10	-86	H2O2	H2O2	H2O2	H2O2
-10	-84	H2O2	H2O2	H2O2	H2O2
-10	-82	H2O2	H2O2	H2O2	H2O2
-10	-80	H2O2	H2O2	H2O2	H2O2
-10	-78	H2O2	H2O2	H2O2	H2O2
-10	-76	H2O2	H2O2	H2O2	H2O2
-10	-74	H2O2	H2O2	H2O2	H2O2
-10	-72	H2O2	H2O2	H2O2	H2O2
-10	6	H2O2	H2O2	H2O2	H2O2
-10	8	H2O2	TMI	TMI	TMI
-10	10	TMI	H2O2	TMI	TMI
-10	12	H2O2	H2O2	TMI	TMI
-10	14	O3	O3	O3	O3
-10	16	O3	O3	O3	TMI
-10	18	O3	O3	O3	O3
-10	20	O3	O3	O3	O3
-10	22	O3	O3	O3	O3
-10	24	O3	O3	O3	O3
-10	26	O3	O3	O3	O3
-10	28	TMI	O3	TMI	O3
-7.5	-89.5	H2O2	H2O2	H2O2	H2O2
-7.5	-88	H2O2	H2O2	H2O2	H2O2
-7.5	-86	H2O2	H2O2	H2O2	H2O2
-7.5	-84	H2O2	H2O2	H2O2	H2O2
-7.5	-82	H2O2	H2O2	H2O2	H2O2
-7.5	-80	H2O2	H2O2	H2O2	H2O2
-7.5	-78	H2O2	H2O2	H2O2	H2O2
-7.5	-76	H2O2	H2O2	H2O2	H2O2
-7.5	-74	H2O2	H2O2	H2O2	H2O2
-7.5	-72	H2O2	H2O2	H2O2	H2O2
-7.5	6	H2O2	O3	H2O2	TMI
-7.5	8	H2O2	O3	TMI	TMI
-7.5	10	H2O2	H2O2	TMI	TMI
-7.5	12	O3	O3	TMI	TMI
-7.5	14	O3	O3	TMI	TMI
-7.5	16	O3	O3	TMI	O3
-7.5	18	O3	O3	O3	O3
-7.5	20	O3	O3	O3	O3
-7.5	22	O3	O3	O3	O3
-7.5	24	O3	O3	O3	O3
-7.5	26	O3	O3	O3	O3
-7.5	28	TMI	O3	O3	O3
-7.5	30	TMI	O3	O3	O3
-7.5	32	H2O2	TMI	TMI	TMI
-7.5	38	H2O2	TMI	TMI	H2O2
-7.5	40	H2O2	H2O2	TMI	H2O2
-7.5	42	H2O2	H2O2	H2O2	H2O2
-7.5	54	H2O2	H2O2	H2O2	H2O2
-5	-89.5	H2O2	H2O2	H2O2	H2O2
-5	-88	H2O2	H2O2	H2O2	H2O2
-5	-86	H2O2	H2O2	H2O2	H2O2
-5	-84	H2O2	H2O2	H2O2	H2O2
-5	-82	H2O2	H2O2	H2O2	H2O2
-5	-80	H2O2	H2O2	H2O2	H2O2
-5	-78	H2O2	H2O2	H2O2	H2O2
-5	-76	H2O2	H2O2	H2O2	H2O2
-5	-74	H2O2	H2O2	H2O2	H2O2
-5	-72	H2O2	H2O2	H2O2	H2O2
-5	6	H2O2	H2O2	H2O2	TMI
-5	8	H2O2	O3	TMI	TMI
-5	10	O3	O3	TMI	TMI
-5	12	O3	O3	TMI	TMI
-5	14	O3	O3	TMI	TMI
-5	16	O3	O3	TMI	TMI
-5	18	O3	O3	TMI	O3
-5	20	O3	O3	O3	O3
-5	22	O3	O3	O3	O3
-5	24	O3	O3	O3	O3
-5	26	O3	O3	O3	O3
-5	28	TMI	O3	O3	O3
-5	30	TMI	O3	O3	O3
-5	32	TMI	TMI	O3	TMI
-5	34	H2O2	TMI	TMI	TMI
-5	38	H2O2	TMI	TMI	TMI
-5	40	H2O2	H2O2	TMI	TMI
-5	42	H2O2	H2O2	TMI	H2O2
-5	56	H2O2	H2O2	H2O2	H2O2
-5	58	H2O2	H2O2	H2O2	H2O2
-2.5	-89.5	H2O2	H2O2	H2O2	H2O2
-2.5	-88	H2O2	H2O2	H2O2	H2O2
-2.5	-86	H2O2	H2O2	H2O2	H2O2
-2.5	-84	H2O2	H2O2	H2O2	H2O2
-2.5	-82	H2O2	H2O2	H2O2	H2O2
-2.5	-80	H2O2	H2O2	H2O2	H2O2
-2.5	-78	H2O2	H2O2	H2O2	H2O2
-2.5	-76	H2O2	H2O2	H2O2	H2O2
-2.5	-74	H2O2	H2O2	H2O2	H2O2
-2.5	-72	H2O2	H2O2	H2O2	H2O2
-2.5	6	H2O2	TMI	H2O2	TMI
-2.5	8	H2O2	O3	TMI	TMI
-2.5	10	O3	O3	TMI	TMI
-2.5	12	O3	O3	TMI	TMI
-2.5	14	O3	O3	TMI	TMI
-2.5	16	O3	O3	O3	TMI
-2.5	18	O3	O3	TMI	O3
-2.5	20	O3	O3	O3	O3
-2.5	22	O3	O3	O3	O3
-2.5	24	O3	O3	O3	O3
-2.5	26	O3	O3	O3	O3
-2.5	28	TMI	O3	O3	O3
-2.5	30	TMI	O3	O3	O3
-2.5	32	H2O2	O3	O3	TMI
-2.5	34	H2O2	TMI	TMI	TMI
-2.5	38	H2O2	TMI	TMI	TMI
-2.5	40	H2O2	H2O2	TMI	TMI
-2.5	42	H2O2	H2O2	TMI	H2O2
-2.5	48	H2O2	H2O2	H2O2	H2O2
-2.5	52	H2O2	H2O2	H2O2	H2O2
-2.5	54	H2O2	H2O2	H2O2	H2O2
-2.5	56	H2O2	H2O2	H2O2	H2O2
0	-89.5	H2O2	H2O2	H2O2	H2O2
0	-88	H2O2	H2O2	H2O2	H2O2
0	-86	H2O2	H2O2	H2O2	H2O2
0	-84	H2O2	H2O2	H2O2	H2O2
0	-82	H2O2	H2O2	H2O2	H2O2
0	-80	H2O2	H2O2	H2O2	H2O2
0	-78	H2O2	H2O2	H2O2	H2O2
0	-76	H2O2	H2O2	H2O2	H2O2
0	-74	H2O2	H2O2	H2O2	H2O2
0	-72	H2O2	H2O2	H2O2	H2O2
0	-70	H2O2	H2O2	H2O2	H2O2
0	6	TMI	TMI	H2O2	TMI
0	8	TMI	H2O2	TMI	TMI
0	10	H2O2	O3	TMI	TMI
0	12	O3	O3	TMI	TMI
0	14	O3	O3	TMI	TMI
0	16	O3	O3	TMI	TMI
0	18	O3	O3	O3	TMI
0	20	O3	O3	O3	O3
0	22	O3	O3	O3	O3
0	24	O3	O3	O3	O3
0	26	O3	O3	O3	O3
0	28	TMI	O3	O3	O3
0	30	TMI	O3	TMI	H2O2
0	32	TMI	H2O2	TMI	TMI
0	34	H2O2	TMI	TMI	TMI
0	36	H2O2	TMI	TMI	TMI
0	40	H2O2	TMI	TMI	H2O2
0	42	H2O2	H2O2	TMI	H2O2
0	44	H2O2	H2O2	TMI	TMI
0	46	H2O2	H2O2	TMI	H2O2
0	48	H2O2	H2O2	TMI	H2O2
0	52	H2O2	H2O2	H2O2	H2O2
2.5	-89.5	H2O2	H2O2	H2O2	H2O2
2.5	-88	H2O2	H2O2	H2O2	H2O2
2.5	-86	H2O2	H2O2	H2O2	H2O2
2.5	-84	H2O2	H2O2	H2O2	H2O2
2.5	-82	H2O2	H2O2	H2O2	H2O2
2.5	-80	H2O2	H2O2	H2O2	H2O2
2.5	-78	H2O2	H2O2	H2O2	H2O2
2.5	-76	H2O2	H2O2	H2O2	H2O2
2.5	-74	H2O2	H2O2	H2O2	H2O2
2.5	-72	H2O2	H2O2	H2O2	H2O2
2.5	8	H2O2	H2O2	TMI	TMI
2.5	10	H2O2	O3	TMI	TMI
2.5	12	O3	O3	TMI	TMI
2.5	14	O3	O3	TMI	TMI
2.5	16	O3	O3	TMI	TMI
2.5	18	O3	O3	O3	TMI
2.5	20	O3	O3	O3	TMI
2.5	22	O3	O3	O3	O3
2.5	24	H2O2	O3	O3	O3
2.5	26	H2O2	O3	O3	O3
2.5	28	TMI	O3	TMI	O3
2.5	30	TMI	O3	TMI	TMI
2.5	32	TMI	O3	TMI	TMI
2.5	34	H2O2	O3	TMI	TMI
2.5	36	H2O2	TMI	TMI	TMI
2.5	42	H2O2	H2O2	TMI	TMI
2.5	44	H2O2	H2O2	TMI	H2O2
2.5	46	H2O2	H2O2	TMI	H2O2
2.5	48	H2O2	H2O2	H2O2	H2O2
2.5	50	H2O2	H2O2	H2O2	H2O2
5	-89.5	H2O2	H2O2	H2O2	H2O2
5	-88	H2O2	H2O2	H2O2	H2O2
5	-86	H2O2	H2O2	H2O2	H2O2
5	-84	H2O2	H2O2	H2O2	H2O2
5	-82	H2O2	H2O2	H2O2	H2O2
5	-80	H2O2	H2O2	H2O2	H2O2
5	-78	H2O2	H2O2	H2O2	H2O2
5	-76	H2O2	H2O2	H2O2	H2O2
5	-74	H2O2	H2O2	H2O2	H2O2
5	-72	H2O2	H2O2	H2O2	H2O2
5	6	H2O2	TMI	H2O2	TMI
5	8	H2O2	TMI	TMI	H2O2
5	10	H2O2	O3	TMI	TMI
5	12	O3	O3	TMI	TMI
5	14	O3	O3	TMI	TMI
5	16	O3	O3	O3	TMI
5	18	O3	O3	O3	TMI
5	20	O3	O3	O3	TMI
5	22	O3	O3	O3	TMI
5	24	O3	O3	TMI	TMI
5	26	O3	O3	TMI	O3
5	28	O3	O3	TMI	O3
5	30	O3	O3	TMI	TMI
5	32	TMI	O3	TMI	O3
5	34	TMI	O3	TMI	O3
5	36	H2O2	TMI	TMI	TMI
5	44	H2O2	H2O2	TMI	TMI
5	46	H2O2	H2O2	TMI	H2O2
5	48	H2O2	H2O2	H2O2	H2O2
5	50	H2O2	H2O2	H2O2	H2O2
5	52	H2O2	H2O2	H2O2	H2O2
7.5	-89.5	H2O2	H2O2	H2O2	H2O2
7.5	-88	H2O2	H2O2	H2O2	H2O2
7.5	-86	H2O2	H2O2	H2O2	H2O2
7.5	-84	H2O2	H2O2	H2O2	H2O2
7.5	-82	H2O2	H2O2	H2O2	H2O2
7.5	-80	H2O2	H2O2	H2O2	H2O2
7.5	-78	H2O2	H2O2	H2O2	H2O2
7.5	-76	H2O2	H2O2	H2O2	H2O2
7.5	-74	H2O2	H2O2	H2O2	H2O2
7.5	-72	H2O2	H2O2	H2O2	H2O2
7.5	6	H2O2	TMI	H2O2	H2O2
7.5	8	H2O2	H2O2	TMI	TMI
7.5	10	O3	O3	TMI	TMI
7.5	12	O3	O3	TMI	TMI
7.5	14	O3	O3	TMI	TMI
7.5	16	O3	O3	TMI	TMI
7.5	18	O3	O3	O3	TMI
7.5	20	O3	O3	O3	TMI
7.5	22	O3	O3	TMI	TMI
7.5	24	O3	O3	TMI	TMI
7.5	26	H2O2	O3	TMI	TMI
7.5	28	H2O2	O3	TMI	TMI
7.5	30	H2O2	O3	TMI	TMI
7.5	32	H2O2	O3	TMI	O3
7.5	34	TMI	O3	TMI	O3
7.5	36	H2O2	TMI	TMI	TMI
7.5	44	H2O2	H2O2	H2O2	TMI
7.5	46	H2O2	H2O2	H2O2	H2O2
7.5	48	H2O2	H2O2	H2O2	H2O2
7.5	50	H2O2	H2O2	H2O2	H2O2
7.5	52	H2O2	H2O2	H2O2	H2O2
7.5	60	H2O2	H2O2	H2O2	H2O2
7.5	62	H2O2	H2O2	H2O2	H2O2
10	-89.5	H2O2	H2O2	H2O2	H2O2
10	-88	H2O2	H2O2	H2O2	H2O2
10	-86	H2O2	H2O2	H2O2	H2O2
10	-84	H2O2	H2O2	H2O2	H2O2
10	-82	H2O2	H2O2	H2O2	H2O2
10	-80	H2O2	H2O2	H2O2	H2O2
10	-78	H2O2	H2O2	H2O2	H2O2
10	-76	H2O2	H2O2	H2O2	H2O2
10	-74	H2O2	H2O2	H2O2	H2O2
10	-72	H2O2	H2O2	H2O2	H2O2
10	-2	TMI	H2O2	H2O2	TMI
10	0	TMI	H2O2	H2O2	H2O2
10	2	TMI	TMI	H2O2	H2O2
10	4	O3	TMI	H2O2	H2O2
10	6	H2O2	O3	TMI	TMI
10	8	O3	O3	TMI	TMI
10	10	O3	O3	TMI	TMI
10	12	O3	O3	TMI	TMI
10	14	O3	O3	TMI	TMI
10	16	O3	O3	O3	TMI
10	18	O3	O3	O3	TMI
10	20	O3	O3	TMI	TMI
10	22	O3	O3	TMI	TMI
10	24	H2O2	O3	TMI	TMI
10	26	H2O2	O3	TMI	TMI
10	28	O3	O3	TMI	TMI
10	30	O3	O3	TMI	TMI
10	32	O3	O3	TMI	TMI
10	34	TMI	O3	TMI	TMI
10	36	H2O2	TMI	TMI	TMI
10	44	H2O2	H2O2	H2O2	TMI
10	46	H2O2	H2O2	H2O2	H2O2
10	48	H2O2	H2O2	H2O2	H2O2
10	50	H2O2	H2O2	H2O2	H2O2
10	52	H2O2	H2O2	H2O2	H2O2
10	54	H2O2	H2O2	H2O2	H2O2
10	56	H2O2	H2O2	H2O2	H2O2
10	60	H2O2	H2O2	H2O2	H2O2
10	62	H2O2	H2O2	H2O2	H2O2
10	64	H2O2	TMI	H2O2	H2O2
12.5	-89.5	H2O2	H2O2	H2O2	H2O2
12.5	-88	H2O2	H2O2	H2O2	H2O2
12.5	-86	H2O2	H2O2	H2O2	H2O2
12.5	-84	H2O2	H2O2	H2O2	H2O2
12.5	-82	H2O2	H2O2	H2O2	H2O2
12.5	-80	H2O2	H2O2	H2O2	H2O2
12.5	-78	H2O2	H2O2	H2O2	H2O2
12.5	-76	H2O2	H2O2	H2O2	H2O2
12.5	-74	H2O2	H2O2	H2O2	H2O2
12.5	-72	H2O2	H2O2	H2O2	H2O2
12.5	-70	H2O2	H2O2	H2O2	H2O2
12.5	-18	TMI	TMI	TMI	TMI
12.5	-16	TMI	H2O2	TMI	TMI
12.5	-14	H2O2	H2O2	H2O2	TMI
12.5	-6	H2O2	H2O2	H2O2	H2O2
12.5	-4	TMI	H2O2	H2O2	H2O2
12.5	-2	TMI	H2O2	H2O2	H2O2
12.5	0	TMI	TMI	H2O2	H2O2
12.5	2	TMI	TMI	H2O2	H2O2
12.5	4	TMI	TMI	H2O2	H2O2
12.5	6	TMI	O3	TMI	H2O2
12.5	8	O3	O3	TMI	TMI
12.5	10	O3	O3	TMI	TMI
12.5	12	O3	O3	TMI	TMI
12.5	14	O3	O3	TMI	TMI
12.5	16	O3	O3	TMI	TMI
12.5	18	O3	O3	O3	O3
12.5	20	O3	O3	O3	O3
12.5	22	O3	O3	TMI	TMI
12.5	24	H2O2	O3	TMI	TMI
12.5	26	H2O2	O3	TMI	TMI
12.5	28	O3	O3	TMI	TMI
12.5	30	O3	O3	TMI	TMI
12.5	32	H2O2	O3	TMI	TMI
12.5	42	H2O2	TMI	H2O2	TMI
12.5	44	H2O2	H2O2	H2O2	TMI
12.5	46	H2O2	H2O2	H2O2	H2O2
12.5	48	H2O2	H2O2	H2O2	H2O2
12.5	50	H2O2	H2O2	H2O2	H2O2
12.5	52	H2O2	H2O2	H2O2	H2O2
12.5	54	H2O2	H2O2	H2O2	H2O2
12.5	56	H2O2	H2O2	H2O2	H2O2
12.5	58	H2O2	TMI	H2O2	H2O2
12.5	60	H2O2	H2O2	H2O2	H2O2
12.5	62	H2O2	H2O2	H2O2	H2O2
12.5	64	H2O2	H2O2	H2O2	H2O2
15	-89.5	H2O2	H2O2	H2O2	H2O2
15	-88	H2O2	H2O2	H2O2	H2O2
15	-86	H2O2	H2O2	H2O2	H2O2
15	-84	H2O2	H2O2	H2O2	H2O2
15	-82	H2O2	H2O2	H2O2	H2O2
15	-80	H2O2	H2O2	H2O2	H2O2
15	-78	H2O2	H2O2	H2O2	H2O2
15	-76	H2O2	H2O2	H2O2	H2O2
15	-74	H2O2	H2O2	H2O2	H2O2
15	-72	H2O2	H2O2	H2O2	H2O2
15	-70	H2O2	H2O2	H2O2	H2O2
15	-26	H2O2	TMI	H2O2	TMI
15	-24	H2O2	TMI	O3	H2O2
15	-22	TMI	TMI	TMI	TMI
15	-20	TMI	H2O2	TMI	TMI
15	-18	H2O2	H2O2	H2O2	TMI
15	-16	H2O2	H2O2	TMI	TMI
15	-14	H2O2	H2O2	H2O2	H2O2
15	-12	H2O2	H2O2	H2O2	H2O2
15	-10	H2O2	H2O2	H2O2	H2O2
15	-8	H2O2	H2O2	H2O2	H2O2
15	-6	TMI	H2O2	H2O2	H2O2
15	-4	TMI	H2O2	H2O2	H2O2
15	-2	TMI	H2O2	H2O2	H2O2
15	0	TMI	TMI	H2O2	H2O2
15	2	TMI	TMI	H2O2	H2O2
15	4	TMI	TMI	H2O2	H2O2
15	6	TMI	O3	TMI	H2O2
15	8	O3	O3	TMI	TMI
15	10	O3	O3	TMI	TMI
15	12	O3	O3	TMI	TMI
[truncated: 2,475 more rows]

## Sheet: Figure2
The aerosol acidity at 950mbar in January				The aerosol acidity at 950mbar in July				The formation rate and aerosol pH at different atmospheric pressures in January (average by latitude)								The formation rate and aerosol pH at different atmospheric pressures in July (average by latitude)
Longitude	Latitude	Aerosol pH at 950mbar in January		Longitude	Latitude	Aerosol pH at 950mbar in July		Atmospheric pressure (mbar)	Latitude range	Formation rate of H2O2 pathway (μg m-3 h-1)	Formation rate of NO2 pathway (μg m-3 h-1)	Formation rate of O3 pathway (μg m-3 h-1)	Formation rate of TMI pathway (μg m-3 h-1)	Aerosol pH		Atmospheric pressure (mbar)	Latitude range	Formation rate of H2O2 pathway (μg m-3 h-1)	Formation rate of NO2 pathway (μg m-3 h-1)	Formation rate of O3 pathway (μg m-3 h-1)	Formation rate of TMI pathway (μg m-3 h-1)	Aerosol pH
-180	-82	-0.98892		-180	-82	4.26584		950	-90--78	1.41872e-06	1.21741e-17	5.37233e-13	6.06227e-11	-0.887866		950	-90--78	2.1434e-06	6.53165e-13	1.70286e-10	6.59739e-10	3.37611
-180	-80	-0.94823		-180	-80	4.12087		950	-78--66	9.16889e-07	2.07883e-17	3.40161e-13	1.22361e-10	-0.819257		950	-78--66	3.25071e-06	6.59542e-12	1.13618e-10	1.23506e-09	3.24637
-180	66	1.84856		-180	66	0.07316		950	-66--54	8.39239e-07	2.52121e-17	3.24165e-13	1.71416e-10	-0.776086		950	-66--54	3.74302e-07	5.09468e-13	7.50712e-11	1.85081e-09	3.60367
-180	68	1.89627		-180	68	-0.24385		950	-54--42	6.44201e-05	3.7942e-07	7.01454e-06	0.000109686	2.49721		950	-54--42	8.39802e-06	1.8955e-11	8.22538e-11	4.21662e-07	3.01481
-177.5	-84	-1.08034		-177.5	-84	4.15352		950	-42--30	0.000206906	2.19963e-13	4.34591e-12	0.00045584	1.48799		950	-42--30	0.000123705	1.23591e-11	5.41061e-11	1.9383e-05	2.32992
-177.5	-82	-0.97563		-177.5	-82	4.19537		950	-30--18	0.000152295	2.04684e-07	2.88293e-05	0.0011604	2.07463		950	-30--18	0.000119002	2.76762e-10	8.69596e-09	5.79411e-05	1.83506
-177.5	-80	-0.93253		-177.5	-80	4.00309		950	-18--6	0.000988754	5.01674e-11	2.55251e-10	6.9698e-05	1.9272		950	-18--6	0.000109797	1.1134e-12	8.38627e-12	3.82366e-05	1.34856
-177.5	66	1.76998		-177.5	66	-0.1895		950	-6-6	0.000271447	8.07955e-07	6.34537e-05	0.00118979	2.82064		950	-6-6	0.00104	3.02596e-12	6.87602e-11	2.11649e-05	1.86001
-177.5	68	1.77589		-177.5	68	-0.40557		950	6-18	0.000858328	0.000192261	0.00383665	0.00163349	4.85519		950	6-18	0.000335636	9.06161e-06	0.000355517	0.00624	2.92437
-175	-84	-1.0567		-175	-84	4.24969		950	18-30	0.0096907	4.31952e-05	0.00914385	0.016366	4.54579		950	18-30	0.00518	1.20251e-05	0.00385	0.0516	3.94789
-175	-82	-0.94735		-175	-82	4.11829		950	30-42	0.00697636	0.000631316	0.00412321	0.00468599	2.91173		950	30-42	0.00495	1.13363e-09	4.73915e-09	0.05424	1.81998
-175	-80	-0.91555		-175	-80	3.91983		950	42-54	0.00760024	0.000897341	9.77521e-05	0.000201544	2.3659		950	42-54	0.000742221	1.69982e-11	1.48587e-10	0.00322	1.45445
-175	66	1.7719		-175	66	-0.2477		950	54-66	0.00138033	0.000306646	2.73293e-05	1.3362e-05	1.31562		950	54-66	0.000683708	8.03104e-10	9.77245e-10	4.29764e-05	1.53998
-172.5	-84	-1.05762		-172.5	-84	4.05839		950	66-78	0.000860943	4.71182e-08	4.06584e-08	1.31811e-06	1.27562		950	66-78	0.000358724	2.9535e-10	3.38645e-10	1.18833e-05	1.27375
-172.5	-82	-0.91725		-172.5	-82	3.99019		950	78-90	0.00027229	1.89574e-06	2.19104e-06	3.79786e-07	2.11221		950	78-90	8.41671e-06	4.5185e-14	1.81706e-12	1.69716e-07	1.184
-172.5	-80	-0.89782		-172.5	-80	3.78523		900	-90--78	2.04807e-06	1.29562e-17	8.07177e-13	8.24296e-11	-0.985967		900	-90--78	3.057e-06	2.14577e-12	7.21534e-10	3.78705e-10	3.9476
-172.5	66	1.86077		-172.5	66	-0.39239		900	-78--66	1.29462e-06	1.51046e-17	4.53558e-13	1.23798e-10	-0.914603		900	-78--66	6.23861e-06	2.51601e-12	2.69913e-10	1.00976e-09	3.41502
-170	-84	-1.08156		-170	-84	4.29249		900	-66--54	1.25516e-06	2.72116e-17	4.57784e-13	1.72989e-10	-0.795262		900	-66--54	6.91595e-07	7.86346e-13	1.85556e-10	5.96894e-10	3.95242
-170	-82	-0.90157		-170	-82	3.9022		900	-54--42	0.000130358	9.40151e-14	5.31608e-12	8.84839e-05	1.78573		900	-54--42	1.0635e-05	6.69116e-12	6.60686e-11	1.41768e-07	3.06406
-170	-80	-0.86193		-170	-80	3.68835		900	-42--30	0.000156982	5.90898e-14	2.57105e-12	0.000211903	1.25139		900	-42--30	0.000109239	3.38559e-12	2.77097e-11	1.72992e-05	2.16417
-167.5	-84	-1.06958		-167.5	-84	4.13474		900	-30--18	0.000188611	2.38168e-07	3.62115e-05	0.000681046	1.60883		900	-30--18	0.000149853	2.42876e-12	1.42217e-11	0.000135402	1.5463
-167.5	-82	-0.88544		-167.5	-82	3.76241		900	-18--6	0.000518037	3.00692e-12	4.06738e-11	3.09171e-05	1.6608		900	-18--6	0.000131104	2.571e-11	2.85094e-11	1.38648e-05	1.33787
-167.5	-80	-0.82045		-167.5	-80	3.46495		900	-6-6	0.00022016	3.86853e-07	5.3538e-05	0.00141112	2.78238		900	-6-6	0.000999543	1.46608e-12	6.12078e-11	1.89256e-05	1.79126
-165	-84	-1.03419		-165	-84	3.87383		900	6-18	0.000784754	5.44015e-05	0.00367656	0.00122641	4.78397		900	6-18	0.000235266	6.56199e-06	0.000397881	0.01103	2.91739
-165	-82	-0.88507		-165	-82	3.71769		900	18-30	0.00996256	1.92866e-05	0.00874025	0.00777158	4.1398		900	18-30	0.00399	1.27588e-06	0.000300664	0.04252	3.47638
-165	-80	-0.72213		-165	-80	3.35169		900	30-42	0.00574257	0.000221668	0.000153009	0.00301208	2.48275		900	30-42	0.00525	6.07124e-08	1.12223e-05	0.03028	1.94359
-165	62	1.58451		-165	62	1.44363		900	42-54	0.00119592	2.75466e-07	1.90806e-08	0.000107038	1.93053		900	42-54	0.000913645	1.18641e-11	1.89524e-10	0.000773377	1.50281
-165	66	1.85591		-165	66	-0.51936		900	54-66	0.000512599	2.41197e-10	1.76453e-10	4.93224e-06	1.09123		900	54-66	0.000660397	4.47805e-11	2.41304e-10	4.07912e-05	1.62606
-162.5	-84	-1.03476		-162.5	-84	4.01717		900	66-78	0.000465165	9.04098e-10	1.99294e-09	5.52833e-07	1.10747		900	66-78	0.000340264	3.96779e-11	1.64573e-10	8.57453e-06	1.13418
-162.5	-82	-0.88494		-162.5	-82	3.67368		900	78-90	0.000317139	3.2027e-09	1.69369e-08	2.81053e-07	1.77955		900	78-90	3.45714e-06	2.61236e-16	7.62685e-14	1.78388e-07	0.62311
-162.5	-80	-0.65359		-162.5	-80	2.58721		800	-90--78	3.13318e-06	1.68598e-17	1.27034e-12	9.59732e-11	-1.06364		800	-90--78	6.97755e-06	1.93727e-12	1.08302e-09	3.07191e-10	3.86087
-162.5	60	1.90633		-162.5	60	1.02006		800	-78--66	2.34613e-06	1.51456e-17	8.62026e-13	1.53696e-10	-1.04593		800	-78--66	5.71593e-06	1.72518e-12	6.26782e-10	1.30389e-09	3.59265
-162.5	62	1.66057		-162.5	62	1.62855		800	-66--54	3.03088e-06	1.83457e-17	9.58314e-13	3.04289e-10	-0.923713		800	-66--54	2.96111e-06	4.58528e-14	9.49792e-11	2.61132e-09	3.76848
-162.5	66	1.77046		-162.5	66	0.17401		800	-54--42	1.82629e-05	2.97217e-15	5.06977e-13	2.38584e-05	0.148989		800	-54--42	4.4901e-06	1.65317e-13	2.20667e-11	6.09108e-08	3.0076
-162.5	68	1.88492		-162.5	68	-0.41339		800	-42--30	0.000157638	1.99722e-14	1.27197e-12	9.09202e-05	0.936235		800	-42--30	4.3822e-05	3.21614e-12	3.67138e-12	2.04828e-05	1.04573
-160	-84	-1.01085		-160	-84	3.99855		800	-30--18	0.000207273	9.71756e-13	1.00554e-10	0.000313546	1.12213		800	-30--18	9.9031e-05	2.37861e-13	7.33442e-12	8.73764e-06	0.93294
-160	-82	-0.86822		-160	-82	3.5137		800	-18--6	0.000186811	2.12694e-14	3.05676e-12	1.97534e-05	1.33802		800	-18--6	0.000221843	7.44849e-12	7.64696e-11	6.75118e-06	1.42462
-160	-80	-0.61195		-160	-80	2.53434		800	-6-6	0.00105935	2.34651e-07	2.60141e-05	0.000499968	2.5346		800	-6-6	0.00191	1.15218e-08	1.7084e-06	1.97255e-05	1.80853
-160	-78	-0.56427		-160	-78	1.9941		800	6-18	0.000861583	2.15361e-05	0.0027156	0.000827755	3.92974		800	6-18	0.00020216	3.72393e-06	0.00042366	0.00429	3.08367
-160	60	1.36093		-160	60	1.10033		800	18-30	0.00392175	1.61138e-06	0.00126276	0.00219845	3.52613		800	18-30	0.00258	1.26934e-06	0.00036244	0.0275	2.93971
-160	62	1.65282		-160	62	1.69674		800	30-42	0.00351621	8.10384e-08	4.68116e-08	0.000829236	2.03131		800	30-42	0.00421	6.01433e-08	1.79486e-05	0.01153	1.66176
-160	64	1.5183		-160	64	1.84841		800	42-54	0.000331147	3.6055e-10	2.86467e-10	6.42522e-05	1.57158		800	42-54	0.00161	9.04719e-12	2.49241e-10	0.000560018	1.56445
-160	66	1.68807		-160	66	1.04881		800	54-66	0.000157373	5.00192e-13	1.79903e-11	1.90074e-06	1.00727		800	54-66	0.000740678	3.2945e-11	3.45421e-10	1.9061e-05	1.48859
-160	68	1.19196		-160	68	0.06843		800	66-78	0.0001975	3.2843e-13	2.55002e-11	2.49013e-07	0.921832		800	66-78	0.000217709	8.5857e-12	8.89837e-11	3.09352e-06	0.34581
-160	70	1.48209		-160	70	-0.17314		800	78-90	0.000163578	1.4966e-13	9.6184e-12	1.50834e-07	1.26389		800	78-90	3.24448e-07	5.08228e-18	6.75209e-14	5.85527e-09	-0.80747
-157.5	-84	-0.95769		-157.5	-84	3.91671		600	-90--78	1.30944e-05	4.89955e-17	3.7034e-12	7.08139e-11	-1.10539		600	-90--78	6.66981e-05	2.04354e-13	1.4391e-10	1.89746e-09	3.41642
-157.5	-82	-0.86777		-157.5	-82	3.47174		600	-78--66	9.37053e-06	4.24551e-17	2.91681e-12	1.44883e-10	-1.14774		600	-78--66	5.43232e-05	2.15581e-13	1.56449e-10	6.6053e-09	3.16682
-157.5	-80	-0.64957		-157.5	-80	2.64627		600	-66--54	6.11907e-06	3.32548e-17	1.65026e-12	2.56398e-10	-1.12178		600	-66--54	3.59414e-05	4.14841e-15	1.17323e-11	5.23181e-08	2.85523
-157.5	-78	-0.56888		-157.5	-78	1.94361		600	-54--42	9.33153e-07	6.66951e-18	1.70597e-13	9.70759e-09	-0.920392		600	-54--42	8.32303e-07	6.8867e-18	8.55564e-14	1.52194e-10	-0.40952
-157.5	58	1.99209		-157.5	58	-0.48119		600	-42--30	2.09038e-05	1.24185e-15	2.29103e-13	1.60299e-05	0.110474		600	-42--30	3.88918e-07	1.30858e-17	5.89784e-14	4.42627e-09	-1.01715
-157.5	60	1.47722		-157.5	60	1.16139		600	-30--18	4.47682e-05	2.25855e-15	1.52246e-12	1.07791e-05	0.494193		600	-30--18	1.72496e-06	5.828e-15	3.77142e-13	2.32254e-07	-0.56005
-157.5	62	1.43929		-157.5	62	2.23048		600	-18--6	3.70333e-05	2.04021e-14	6.15679e-13	3.19769e-06	0.550836		600	-18--6	2.1147e-05	4.54197e-07	0.000410912	6.20902e-07	-0.62923
-157.5	64	1.486		-157.5	64	2.63455		600	-6-6	9.18854e-05	4.94331e-09	5.16711e-07	4.08401e-06	1.2708		600	-6-6	4.7803e-05	1.13763e-07	9.89664e-06	1.41212e-05	1.75765
-157.5	66	1.44648		-157.5	66	1.80396		600	6-18	1.20195e-05	2.20636e-10	1.52759e-08	2.85229e-06	0.826651		600	6-18	0.000371242	9.19388e-07	5.52563e-05	6.42966e-05	2.81327
-157.5	68	1.50146		-157.5	68	1.12946		600	18-30	7.40362e-05	4.01476e-09	8.52198e-07	8.43054e-06	0.802368		600	18-30	0.000603018	1.92618e-06	0.000642486	0.00049394	2.02718
-157.5	70	1.40873		-157.5	70	0.12205		600	30-42	0.000767263	1.99422e-08	1.77712e-05	2.09232e-05	1.8426		600	30-42	0.000973997	4.02252e-07	0.000154117	0.000950291	1.237
-155	-84	-0.92966		-155	-84	3.47527		600	42-54	0.000131099	5.90305e-13	1.0777e-11	1.11064e-05	1.13005		600	42-54	0.000192378	2.13218e-13	9.22433e-12	2.75464e-05	0.04277
-155	-82	-0.81055		-155	-82	3.08618		600	54-66	0.000166555	1.01198e-13	9.83869e-12	2.14192e-06	0.828144		600	54-66	7.93153e-06	2.6748e-16	2.21277e-12	8.34161e-08	-0.90813
-155	-80	-0.71808		-155	-80	3.10604		600	66-78	0.000155333	1.20583e-14	1.07044e-11	2.88712e-08	0.512588		600	66-78	7.10341e-06	1.23721e-16	2.97736e-12	2.3654e-08	-1.09233
-155	-78	-0.53241		-155	-78	2.45645		600	78-90	0.000161232	6.66111e-15	7.05483e-12	5.79178e-09	0.713869		600	78-90	3.89088e-06	3.97805e-17	2.00749e-12	2.07839e-09	-1.21072
-155	58	2.04385		-155	58	-0.41924		400	-90--78	1.7099e-05	1.27025e-16	6.74093e-12	1.53389e-11	-1.19131		400	-90--78	0.000677378	2.29876e-10	1.56674e-08	2.04769e-10	2.25819
-155	60	1.78947		-155	60	1.04816		400	-78--66	1.3587e-05	9.33299e-17	4.39764e-12	2.48867e-11	-1.19217		400	-78--66	0.000389889	7.86332e-11	7.9645e-09	6.69182e-10	1.53967
-155	62	1.69128		-155	62	2.1324		400	-66--54	9.31723e-06	7.88442e-17	2.68697e-12	2.23329e-11	-1.19512		400	-66--54	0.000211838	2.04824e-11	3.46136e-09	6.56676e-10	0.67651
-155	64	1.373		-155	64	2.50238		400	-54--42	1.43525e-06	1.55225e-17	4.20244e-13	8.57669e-11	-1.25343		400	-54--42	1.87644e-06	1.15512e-17	7.50573e-13	2.55246e-12	-1.172
-155	66	1.29402		-155	66	1.70642		400	-42--30	9.50104e-08	5.08101e-18	7.06478e-14	1.71879e-10	-1.33088		400	-42--30	3.5248e-07	6.25818e-18	2.99612e-13	1.73802e-11	-1.44641
-155	70	1.45278		-155	70	1.16919		400	-30--18	5.93703e-07	9.26918e-17	1.314e-13	5.87495e-10	-0.93962		400	-30--18	1.27262e-07	4.7533e-18	2.44997e-13	1.19664e-10	-1.64075
-152.5	-84	-0.89987		-152.5	-84	3.48282		400	-18--6	2.15593e-06	4.15752e-16	6.39607e-14	1.50656e-08	0.0552124		400	-18--6	3.10106e-07	3.85054e-15	2.7622e-13	2.02363e-07	-1.08648
-152.5	-82	-0.62775		-152.5	-82	2.61265		400	-6-6	3.37809e-06	5.08789e-16	7.53864e-14	2.96227e-09	-0.640588		400	-6-6	1.00968e-05	5.40408e-07	0.000120194	4.84706e-07	0.08742
-152.5	-80	-0.74604		-152.5	-80	2.73521		400	6-18	8.29857e-07	1.37027e-08	2.5753e-05	2.55685e-08	-0.643072		400	6-18	3.31016e-05	1.76468e-05	0.00181	1.23735e-06	2.81613
-152.5	60	2.11973		-152.5	60	0.9657		400	18-30	1.37052e-06	3.61862e-08	0.0004741	8.76731e-09	-0.665933		400	18-30	8.15002e-06	4.20407e-06	0.00016758	6.01681e-07	0.68705
-152.5	64	1.15668		-152.5	64	2.86812		400	30-42	0.000926115	1.80178e-08	0.00021455	1.89747e-07	0.63127		400	30-42	6.15574e-05	3.68345e-06	0.000803372	3.12547e-06	-0.21389
-152.5	66	1.22845		-152.5	66	2.14068		400	42-54	0.000456128	8.73915e-12	1.25614e-10	9.84589e-08	0.318416		400	42-54	4.40637e-05	2.74348e-15	3.44122e-11	3.41239e-09	-1.28722
-152.5	70	1.45601		-152.5	70	1.52031		400	54-66	0.000493382	2.28736e-11	5.90572e-10	2.2362e-08	0.396719		400	54-66	0.000161715	5.19007e-15	8.56367e-11	1.3366e-09	-1.22684
-150	-84	-0.8092		-150	-84	2.57976		400	66-78	0.000828327	8.13399e-11	2.63141e-09	1.50125e-08	0.300704		400	66-78	0.000367686	6.26037e-15	1.75875e-10	1.04104e-09	-1.19503
-150	-82	-0.63024		-150	-82	2.05852		400	78-90	0.00161321	2.15633e-10	5.61672e-09	6.71353e-09	1.05078		400	78-90	0.000314224	3.25514e-15	1.55211e-10	3.1532e-10	-1.2121
-150	-80	-0.68251		-150	-80	2.47491
-150	60	2.12879		-150	60	1.62028
-150	66	1.21527		-150	62	1.58809
-150	70	1.44867		-150	64	2.55104
-147.5	-84	-0.80958		-150	66	2.65323
-147.5	-82	-0.48924		-150	70	1.74236
-147.5	-80	-0.68739		-147.5	-84	2.65005
-147.5	66	0.9995		-147.5	-82	1.95009
-147.5	70	1.46493		-147.5	-80	2.44013
-145	-84	-0.73594		-147.5	66	2.90627
-145	-82	-0.48832		-147.5	70	1.81376
-145	-80	-0.65257		-145	-84	1.88302
-145	-76	-0.75433		-145	-82	1.92684
-145	66	0.96821		-145	-80	2.66229
-145	70	1.50398		-145	-76	3.44348
-142.5	-84	-0.73671		-145	66	2.96578
-142.5	-82	-0.48858		-145	70	1.87239
-142.5	66	1.35641		-142.5	-84	1.97521
-140	68	0.9989		-142.5	-82	2.02636
-137.5	68	1.12073		-142.5	66	3.37085
-135	58	2.35059		-140	68	2.26384
-135	66	1.00611		-137.5	68	2.25709
-135	68	1.26801		-135	58	1.27333
-132.5	56	2.37206		-135	66	2.14632
-132.5	66	1.08051		-135	68	2.33131
-132.5	68	1.35444		-132.5	56	1.09773
-130	54	2.43811		-132.5	66	2.24363
-130	66	1.26391		-132.5	68	3.0975
-130	68	1.40539		-130	54	-0.00115
-127.5	-74	-0.81983		-130	66	2.07933
-127.5	52	2.3787		-130	68	2.81121
-127.5	66	1.39349		-127.5	-74	2.82442
-127.5	68	1.4383		-127.5	52	-0.09188
-127.5	70	1.32791		-127.5	66	2.02457
-125	-74	-0.84195		-127.5	68	2.51796
-125	50	2.40849		-127.5	70	2.10688
-125	64	1.52459		-125	-74	2.54241
-125	66	1.32342		-125	50	0.0328
-125	68	1.44004		-125	64	1.70887
-122.5	-74	-0.89438		-125	66	1.9635
-122.5	38	2.47596		-125	68	2.36218
-122.5	46	2.93214		-122.5	-74	2.466
-122.5	48	2.65984		-122.5	38	0.77146
-122.5	60	1.58982		-122.5	46	1.24168
-122.5	62	1.53202		-122.5	48	1.11224
-122.5	64	1.38549		-122.5	60	1.17169
-122.5	66	1.40438		-122.5	62	1.36035
-122.5	68	1.46118		-122.5	64	1.62369
-122.5	72	1.47293		-122.5	66	1.86577
-122.5	74	1.40444		-122.5	68	2.20631
-120	-74	-0.9248		-122.5	72	1.5632
-120	36	2.59192		-122.5	74	0.81913
-120	46	3.33248		-120	-74	2.41046
-120	60	1.69274		-120	36	0.80469
-120	62	1.49706		-120	46	1.07375
-120	64	1.47658		-120	60	1.14721
-120	66	1.34994		-120	62	1.25959
-120	68	1.43981		-120	64	1.7137
-120	72	1.31068		-120	66	1.73553
-120	74	1.376		-120	68	2.03673
-117.5	-74	-0.92276		-120	72	1.24197
-117.5	34	2.37484		-120	74	0.81446
-117.5	58	2.21438		-117.5	-74	2.43256
-117.5	60	1.33345		-117.5	34	0.62592
-117.5	62	1.51224		-117.5	58	1.49723
-117.5	64	1.43437		-117.5	60	1.16273
-117.5	66	1.39435		-117.5	62	1.15772
-117.5	68	1.32535		-117.5	64	1.55894
-117.5	72	1.29176		-117.5	66	1.87159
-117.5	74	1.39653		-117.5	68	2.05929
-117.5	76	1.37265		-117.5	72	1.24771
-115	-74	-0.9049		-117.5	74	0.73779
-115	30	1.42533		-117.5	76	0.52145
-115	32	1.4864		-115	-74	2.46151
-115	34	1.87747		-115	30	0.96715
-115	58	2.24224		-115	32	1.08795
-115	60	1.50121		-115	34	0.89836
-115	62	1.55197		-115	58	2.2035
-115	64	1.52156		-115	60	1.70693
-115	66	1.44728		-115	62	1.52411
-115	68	1.28054		-115	64	1.61528
-115	70	1.36655		-115	66	1.91205
-115	72	1.25105		-115	68	2.06232
-115	76	1.32071		-115	70	1.39596
-112.5	28	1.14806		-115	72	1.25668
-112.5	30	1.25286		-115	76	0.62358
-112.5	32	1.53238		-112.5	28	1.14204
-112.5	56	4.74411		-112.5	30	1.16318
-112.5	58	2.72347		-112.5	32	1.17028
-112.5	60	1.58148		-112.5	56	1.48918
-112.5	62	1.55579		-112.5	58	1.76135
-112.5	64	1.47736		-112.5	60	2.03231
-112.5	66	1.44796		-112.5	62	1.45
-112.5	68	1.29388		-112.5	64	1.63822
-112.5	70	1.29413		-112.5	66	1.94674
-112.5	72	1.19531		-112.5	68	2.01985
-112.5	76	1.31675		-112.5	70	1.31729
-110	28	0.96466		-112.5	72	1.38635
-110	54	5.32038		-112.5	76	1.22072
-110	56	5.08087		-110	28	1.15864
-110	58	4.02649		-110	56	1.75475
-110	60	1.52606		-110	58	2.45914
-110	62	1.43108		-110	60	2.13373
-110	64	1.40373		-110	62	1.51934
-110	66	1.49391		-110	64	1.63203
-110	68	1.23142		-110	66	2.06565
-110	70	1.22035		-110	68	1.85232
-110	72	1.18031		-110	70	1.35049
-107.5	52	4.78834		-110	72	1.59452
-107.5	54	5.32638		-107.5	52	1.25765
-107.5	56	4.98841		-107.5	54	1.45816
-107.5	58	2.72515		-107.5	56	1.49575
-107.5	60	1.31298		-107.5	58	2.05586
-107.5	62	1.23242		-107.5	60	2.30371
-107.5	64	1.35091		-107.5	62	1.80284
-107.5	66	1.31659		-107.5	64	1.66144
-107.5	68	1.15874		-107.5	66	2.18248
-107.5	70	1.1389		-107.5	68	1.72492
-107.5	72	1.15559		-107.5	70	1.41679
-107.5	76	1.31208		-107.5	72	1.5652
-105	20	1.25423		-107.5	76	1.03443
-105	52	5.34133		-105	20	1.16067
-105	54	5.19873		-105	52	1.23859
-105	56	5.03595		-105	54	1.37617
-105	58	2.63689		-105	56	1.51499
-105	60	1.26048		-105	58	2.06913
-105	62	1.37736		-105	60	2.51315
-105	64	1.40623		-105	62	1.85201
-105	66	1.41242		-105	64	1.8304
-105	68	1.13708		-105	66	2.15181
-105	70	1.17463		-105	68	1.73712
-105	72	1.17619		-105	70	1.35565
-102.5	50	4.44604		-105	72	1.43795
-102.5	52	5.46107		-102.5	50	1.12844
-102.5	54	4.40268		-102.5	52	1.25366
-102.5	56	3.30302		-102.5	54	1.19752
-102.5	58	2.62641		-102.5	56	1.45987
-102.5	60	1.31032		-102.5	58	1.85659
-102.5	62	1.46156		-102.5	60	2.19248
-102.5	64	1.31792		-102.5	62	1.81488
-102.5	66	1.36294		-102.5	64	1.83085
-102.5	68	1.2048		-102.5	66	2.10743
-102.5	70	1.26364		-102.5	68	1.76501
-100	-74	-0.86099		-102.5	70	1.40241
-100	-72	-0.58442		-100	-74	2.29796
-100	26	2.31714		-100	-72	2.65997
-100	28	2.25459		-100	28	1.14842
-100	30	2.76916		-100	30	1.177
-100	32	3.09269		-100	32	1.18638
-100	34	3.30454		-100	34	1.17515
-100	44	4.01167		-100	44	1.73621
-100	46	4.21983		-100	46	1.48394
-100	48	4.39453		-100	48	1.27108
-100	50	5.55288		-100	50	1.14032
-100	52	4.05586		-100	52	1.00943
-100	54	3.33869		-100	54	1.09213
-100	56	2.52471		-100	56	1.38532
-100	58	1.5816		-100	58	1.71058
-100	60	1.52052		-100	60	1.93654
-100	62	1.61		-100	62	1.73869
-100	64	1.42567		-100	64	1.76123
-100	66	1.47462		-100	66	2.03827
-100	72	1.33337		-100	72	1.276
-100	76	1.37732		-100	76	1.17953
-97.5	-72	-0.62589		-97.5	-72	2.57887
-97.5	16	1.10564		-97.5	16	1.22937
-97.5	26	1.99875		-97.5	26	1.29477
-97.5	28	2.29697		-97.5	28	1.30884
-97.5	30	2.71707		-97.5	30	1.36094
-97.5	32	2.95037		-97.5	32	1.39602
-97.5	34	3.19024		-97.5	34	1.44896
-97.5	36	3.34328		-97.5	36	1.4977
-97.5	38	3.62287		-97.5	38	1.7055
-97.5	40	3.77378		-97.5	40	1.71497
-97.5	42	4.05404		-97.5	42	1.90078
-97.5	44	4.24637		-97.5	44	1.90911
-97.5	46	4.44983		-97.5	46	1.51739
-97.5	48	4.35985		-97.5	48	1.14409
-97.5	50	3.73061		-97.5	50	1.1291
-97.5	52	3.34813		-97.5	52	1.17825
-97.5	54	1.81136		-97.5	54	1.34237
-97.5	56	1.64227		-97.5	56	1.39114
-97.5	58	1.78899		-97.5	58	1.56497
-97.5	60	1.62215		-97.5	60	1.65942
-97.5	62	1.61433		-97.5	62	1.67602
-97.5	64	1.54535		-97.5	64	1.68377
-97.5	66	1.51236		-97.5	66	1.84846
-97.5	68	1.39872		-97.5	68	1.62538
-97.5	72	1.44776		-97.5	72	1.29369
-95	18	0.29163		-95	18	0.0162
-95	30	2.56603		-95	30	1.41853
-95	32	2.9168		-95	32	1.5707
-95	34	3.16241		-95	34	1.64583
-95	36	3.35548		-95	36	1.83317
-95	38	3.52294		-95	38	1.76479
-95	40	3.68785		-95	40	1.67839
-95	42	4.00738		-95	42	1.96999
-95	44	4.25406		-95	44	2.16339
-95	46	4.55396		-95	46	1.69408
-95	48	5.16785		-95	48	1.336
-95	50	5.06726		-95	50	1.50481
-95	52	4.81258		-95	52	2.44514
-95	54	1.71344		-95	54	1.56501
-95	56	1.70439		-95	56	1.44535
-95	58	1.79549		-95	58	1.42212
-95	60	1.64903		-95	60	1.46919
-95	62	1.60786		-95	62	1.40932
-95	64	1.4487		-95	64	1.36492
-95	66	1.44262		-95	66	1.50887
-95	68	1.38259		-95	68	1.4534
-95	70	1.48081		-95	70	1.27442
-95	72	1.44295		-95	72	1.24728
-95	74	1.56111		-95	74	0.45104
-95	80	1.38174		-95	80	0.9725
-92.5	18	-0.12793		-92.5	18	-0.01996
-92.5	30	2.37023		-92.5	30	1.39867
-92.5	32	2.76639		-92.5	32	1.43702
-92.5	34	2.94106		-92.5	34	1.49835
-92.5	36	3.26389		-92.5	36	1.7688
-92.5	38	3.48913		-92.5	38	1.67279
-92.5	40	3.58399		-92.5	40	1.67643
-92.5	42	4.01381		-92.5	42	1.84321
-92.5	44	4.21547		-92.5	44	1.89193
-92.5	46	4.46502		-92.5	46	1.56483
-92.5	48	5.12187		-92.5	48	1.43263
-92.5	50	5.05232		-92.5	50	1.7356
-92.5	52	4.82361		-92.5	52	2.77035
-92.5	54	1.7207		-92.5	54	1.70294
-92.5	56	1.51626		-92.5	56	1.44132
-92.5	64	1.44196		-92.5	64	1.23102
-92.5	66	1.44841		-92.5	66	1.31697
-92.5	68	1.34507		-92.5	68	1.35658
-92.5	70	1.41014		-92.5	70	1.22456
-92.5	74	1.53297		-92.5	74	0.47315
-92.5	76	1.62835		-92.5	76	1.12892
-92.5	80	1.64059		-92.5	80	1.08394
-90	14	1.72041		-90	14	1.9635
-90	16	1.95668		-90	16	3.00456
-90	18	1.31537		-90	18	2.45818
-90	20	1.18375		-90	20	2.31032
-90	30	2.37482		-90	30	1.36168
-90	32	2.79499		-90	32	1.54542
-90	34	2.77655		-90	34	1.50024
-90	36	2.96747		-90	36	1.64774
-90	38	3.22909		-90	38	1.61443
-90	40	3.45792		-90	40	1.6098
-90	42	3.70209		-90	42	1.7637
-90	44	4.04366		-90	44	1.78041
-90	46	4.1924		-90	46	1.67299
-90	48	2.99304		-90	48	1.4446
-90	50	4.39911		-90	50	1.63696
-90	52	3.73388		-90	52	2.17409
-90	54	1.71906		-90	54	1.66574
-90	56	1.66604		-90	56	1.52577
-90	64	1.3782		-90	64	1.19809
-90	66	1.36513		-90	66	1.28842
-90	68	1.26596		-90	68	1.28934
-90	76	1.64736		-90	76	1.07608
-90	80	2.55857		-90	80	1.03356
-87.5	20	1.21684		-87.5	20	2.48147
-87.5	32	2.59201		-87.5	32	1.2702
-87.5	34	2.81238		-87.5	34	1.47581
-87.5	36	2.89195		-87.5	36	1.49361
-87.5	38	3.01783		-87.5	38	1.58653
-87.5	40	3.19588		-87.5	40	1.58273
-87.5	42	3.42493		-87.5	42	1.68667
-87.5	46	3.11919		-87.5	46	1.5341
-87.5	50	2.32764		-87.5	50	1.57216
-87.5	52	1.76132		-87.5	52	1.76957
-87.5	54	1.73962		-87.5	54	1.69182
-87.5	56	1.80783		-87.5	56	1.58586
-87.5	66	1.27451		-87.5	66	1.19318
-87.5	68	1.25681		-87.5	68	1.20078
-87.5	72	1.46716		-87.5	72	1.21661
-87.5	74	1.57668		-87.5	74	0.39893
-87.5	76	1.69351		-87.5	76	1.02392
-87.5	78	1.58456		-87.5	78	1.01755
-87.5	80	1.76386		-87.5	80	0.9977
-87.5	82	1.47266		-87.5	82	0.95188
-85	10	1.39706		-85	10	2.26265
-85	12	1.38601		-85	12	2.55363
-85	14	1.53389		-85	14	4.27154
-85	30	2.21183		-85	30	1.27161
-85	32	2.57062		-85	32	1.22344
-85	34	2.98649		-85	34	1.47159
-85	36	2.96708		-85	36	1.53599
-85	38	2.86751		-85	38	1.52104
-85	40	3.27796		-85	40	1.63606
-85	42	3.22225		-85	42	1.62146
-85	44	3.34631		-85	44	1.55909
-85	46	2.02405		-85	46	1.44172
-85	48	1.88886		-85	48	1.44276
-85	50	1.86408		-85	50	1.40457
-85	52	1.34396		-85	52	1.60483
-85	54	1.66255		-85	54	1.69656
-85	64	1.37011		-85	64	1.17161
-85	66	1.31112		-85	66	1.13181
-85	68	1.33749		-85	68	1.16533
-85	70	1.39382		-85	70	0.27693
-85	72	1.47734		-85	72	0.32018
-85	74	1.45993		-85	74	0.45299
-85	76	1.7584		-85	76	1.18133
-85	78	1.65923		-85	78	1.08658
-85	80	1.985		-85	80	0.99516
-85	82	1.71795		-85	82	1.05759
-82.5	28	1.81494		-82.5	28	1.41021
-82.5	30	2.07256		-82.5	30	1.26322
-82.5	32	2.44021		-82.5	32	1.19071
-82.5	34	2.78612		-82.5	34	1.3462
-82.5	36	3.10335		-82.5	36	1.68908
-82.5	38	2.60003		-82.5	38	1.24767
-82.5	40	3.04142		-82.5	40	1.4635
-82.5	42	2.88974		-82.5	42	1.54807
-82.5	46	1.51812		-82.5	46	1.26887
-82.5	48	2.42079		-82.5	48	1.34176
-82.5	50	1.78408		-82.5	50	1.29417
-82.5	52	1.27787		-82.5	52	1.54401
-82.5	54	1.74657		-82.5	54	1.59337
-82.5	68	1.46109		-82.5	68	0.19029
-82.5	70	1.43463		-82.5	70	0.21443
-82.5	72	1.41383		-82.5	72	1.24613
-82.5	74	1.50609		-82.5	74	1.10236
-82.5	76	1.6351		-82.5	76	1.55127
-82.5	78	1.86689		-82.5	78	1.25936
-82.5	80	1.77643		-82.5	80	0.93044
-80	-78	-1.06596		-82.5	82	1.02699
-80	0	1.96523		-80	-78	3.01989
-80	34	2.54955		-80	0	1.72133
-80	36	2.69111		-80	34	1.24347
-80	38	3.13216		-80	36	1.29416
-80	40	3.03596		-80	38	1.48924
-80	42	2.76578		-80	40	1.3908
-80	44	3.31147		-80	42	1.35747
-80	46	2.1956		-80	44	1.34047
-80	48	1.96844		-80	46	1.09603
-80	50	1.65498		-80	48	1.02403
-80	70	1.53012		-80	50	1.23116
-80	72	1.43639		-80	70	0.19542
-80	76	1.73162		-80	72	1.18058
-77.5	-80	-1.01418		-80	76	1.70311
-77.5	-78	-0.97622		-77.5	-80	3.77804
-77.5	-76	-0.95052		-77.5	-78	3.00268
-77.5	-4	1.81357		-77.5	-76	2.36537
-77.5	8	2.19091		-77.5	-4	1.70244
-77.5	36	2.50931		-77.5	8	2.69056
-77.5	38	2.39932		-77.5	36	1.17927
-77.5	40	2.97		-77.5	38	1.08036
-77.5	42	3.1363		-77.5	40	1.33773
-77.5	44	2.53836		-77.5	42	1.53217
-77.5	46	2.53381		-77.5	44	1.14183
-77.5	48	2.0002		-77.5	46	0.98636
-77.5	50	1.79637		-77.5	48	1.12008
-77.5	52	1.0156		-77.5	50	1.25399
-77.5	54	1.29223		-77.5	52	1.39725
-77.5	60	1.46973		-77.5	54	1.59623
-77.5	62	1.4884		-77.5	60	1.12979
-77.5	70	1.5312		-77.5	62	1.1114
-77.5	72	1.39487		-77.5	70	0.11906
-77.5	78	1.79894		-77.5	72	0.17249
-75	-80	-1.03949		-77.5	78	2.0473
-75	-78	-1.02839		-75	-82	3.03249
-75	-50	2.31692		-75	-80	3.75544
-75	-48	2.05219		-75	-78	3.41749
-75	-8	1.91879		-75	-76	1.92322
-75	-6	1.9372		-75	-50	3.11733
-75	-4	2.3167		-75	-48	3.09553
-75	-2	1.79734		-75	-8	1.52915
-75	0	1.59207		-75	-6	1.56379
-75	8	1.8564		-75	-4	1.64787
-75	10	1.35274		-75	-2	1.77095
-75	40	2.39414		-75	0	1.99848
-75	42	3.13185		-75	8	2.11159
-75	44	3.04446		-75	10	2.4888
-75	46	4.06297		-75	40	1.30851
-75	48	3.97781		-75	42	1.46968
-75	50	1.96038		-75	44	1.28791
-75	52	1.06376		-75	46	1.07521
-75	54	1.103		-75	48	1.22041
-75	56	1.21929		-75	50	1.23906
-75	58	1.37742		-75	52	1.46649
-75	60	1.59128		-75	54	1.57968
-75	62	1.54351		-75	56	1.49604
-75	70	1.52109		-75	58	1.20434
-75	72	1.51586		-75	60	1.15723
-72.5	-82	-0.89768		-75	62	0.2814
-72.5	-80	-0.98738		-75	70	0.12467
-72.5	-78	-0.97613		-75	72	0.40304
-72.5	-72	-0.76868		-72.5	-82	2.73424
-72.5	-70	-0.83523		-72.5	-80	3.64454
-72.5	-54	2.45838		-72.5	-78	3.62009
-72.5	-52	2.55279		-72.5	-72	3.16392
-72.5	-44	1.43558		-72.5	-70	3.39996
-72.5	-42	1.51222		-72.5	-54	2.98121
-72.5	-40	1.77217		-72.5	-52	3.21205
-72.5	-38	1.2793		-72.5	-42	2.77946
-72.5	-36	0.90468		-72.5	-40	2.90797
-72.5	-10	2.91203		-72.5	-38	2.44048
-72.5	-8	7.04865		-72.5	-36	2.06682
-72.5	-6	7.05859		-72.5	-10	1.45838
-72.5	-4	2.96667		-72.5	-8	1.50271
-72.5	-2	7.05369		-72.5	-6	1.53966
-72.5	0	2.56273		-72.5	-4	1.6075
-72.5	2	2.01448		-72.5	-2	1.70972
-72.5	4	1.85191		-72.5	0	2.47486
-72.5	10	1.33884		-72.5	2	7.06471
-72.5	42	2.14349		-72.5	4	2.98815
-72.5	44	3.13091		-72.5	10	2.541
-72.5	46	1.74048		-72.5	42	1.11927
-72.5	48	4.16678		-72.5	44	1.21504
-72.5	50	2.10525		-72.5	46	1.19265
-72.5	52	1.97799		-72.5	48	1.19297
-72.5	54	1.01114		-72.5	50	1.21564
-72.5	56	1.00472		-72.5	52	1.5295
-72.5	58	1.26965		-72.5	54	1.61664
-72.5	60	1.62028		-72.5	56	1.48819
-72.5	64	1.58193		-72.5	58	1.22641
-72.5	66	1.55006		-72.5	60	1.14964
-72.5	68	1.59112		-72.5	64	0.33946
-72.5	80	1.8283		-72.5	66	0.36272
-70	-82	-0.84703		-72.5	68	0.25799
-70	-80	-0.94503		-72.5	70	0.049
-70	-78	-0.93359		-72.5	80	1.41714
-70	-72	-0.78021		-70	-82	3.01499
-70	-54	2.3346		-70	-80	3.48748
-70	-52	2.20321		-70	-78	3.67823
-70	-50	1.85629		-70	-72	3.25928
-70	-12	2.85334		-70	-54	3.00481
-70	-10	1.39842		-70	-52	3.16024
-70	-8	3.04673		-70	-50	3.19839
-70	-6	3.0111		-70	-12	1.38984
-70	-4	2.95854		-70	-10	1.37079
-70	-2	2.93209		-70	-8	1.38397
-70	0	2.94582		-70	-6	1.47511
-70	2	2.45061		-70	-4	1.55057
-70	4	2.27497		-70	-2	1.62292
-70	6	1.58871		-70	0	1.75111
-70	8	1.34812		-70	2	1.32196
-70	10	1.33965		-70	4	3.25057
-70	44	1.9013		-70	6	3.31375
-70	46	4.03223		-70	8	3.38284
-70	48	1.82465		-70	10	2.52337
-70	50	2.2287		-70	44	0.98562
-70	54	1.70619		-70	46	1.37762
-70	56	1.03872		-70	48	1.13274
-70	58	1.27829		-70	50	1.29661
-70	60	1.48949		-70	54	1.56356
-70	64	1.68097		-70	56	1.44884
-70	66	1.63386		-70	58	1.20424
-70	68	1.63972		-70	60	1.09698
-70	70	1.57638		-70	64	0.09939
-70	78	1.9069		-70	66	0.15286
-67.5	-82	-0.91385		-70	68	0.08751
-67.5	-80	-0.91503		-70	70	-0.08954
-67.5	-78	-0.91882		-70	78	2.14469
-67.5	-68	-0.88643		-67.5	-82	3.45902
-67.5	-54	2.18594		-67.5	-80	3.40871
-67.5	-48	2.44685		-67.5	-78	3.66022
-67.5	-46	6.73178		-67.5	-68	3.53581
-67.5	-44	2.48935		-67.5	-54	3.0168
-67.5	-40	2.09296		-67.5	-48	3.07973
-67.5	-38	1.13779		-67.5	-46	2.82021
-67.5	-14	2.21031		-67.5	-44	2.84133
-67.5	-12	7.05928		-67.5	-40	2.18525
-67.5	-10	1.482		-67.5	-38	1.71789
-67.5	-8	3.03081		-67.5	-36	1.76251
-67.5	-6	2.97287		-67.5	-34	1.85326
-67.5	-4	2.95936		-67.5	-14	1.46272
-67.5	-2	2.90269		-67.5	-12	1.2666
-67.5	0	2.87597		-67.5	-10	1.31216
-67.5	2	2.96874		-67.5	-8	1.40927
-67.5	4	3.47797		-67.5	-6	1.44454
-67.5	6	2.42563		-67.5	-4	1.51134
-67.5	8	1.53002		-67.5	-2	1.58359
-67.5	10	1.47328		-67.5	0	1.69391
-67.5	46	1.4065		-67.5	2	2.63121
-67.5	48	1.32076		-67.5	4	1.28006
-67.5	50	1.31306		-67.5	6	1.63817
-67.5	56	1.10252		-67.5	8	3.04506
-67.5	58	1.19599		-67.5	10	2.51164
-67.5	64	1.71764		-67.5	46	1.01033
-67.5	66	1.82988		-67.5	48	1.00317
-67.5	68	1.88185		-67.5	50	1.04314
-67.5	82	1.64655		-67.5	56	1.40999
-65	-82	-0.9883		-67.5	58	1.17262
-65	-80	-0.97465		-67.5	64	-0.225
-65	-78	-0.93413		-67.5	66	-0.21774
-65	-76	-0.89281		-67.5	68	-0.0757
-65	-42	7.58497		-67.5	82	0.91995
-65	-40	2.29473		-65	-82	3.4738
-65	-38	1.15743		-65	-80	3.33896
-65	-36	1.09285		-65	-78	3.76201
-65	-34	1.28512		-65	-76	2.5677
-65	-30	1.33339		-65	-68	3.69522
-65	-28	1.39409		-65	-66	3.30317
-65	-16	2.83282		-65	-42	2.03026
-65	-14	2.66229		-65	-40	1.77132
-65	-12	7.06305		-65	-38	1.68505
-65	-10	7.06199		-65	-36	1.77008
-65	-8	7.0564		-65	-34	2.18385
-65	-6	7.05502		-65	-30	1.76161
-65	-4	2.99277		-65	-28	1.67683
-65	-2	2.89433		-65	-16	1.19508
-65	0	2.91319		-65	-14	1.11917
-65	2	3.17875		-65	-12	1.12186
-65	6	5.47008		-65	-10	1.30212
-65	8	3.18207		-65	-8	1.28647
-65	10	2.30309		-65	-6	1.49533
-65	46	1.51939		-65	-4	1.55965
-65	48	1.4704		-65	-2	1.53476
-65	54	1.77593		-65	0	1.65222
-65	56	1.75358		-65	2	2.66578
-65	58	1.22765		-65	6	4.06687
-65	64	1.82766		-65	8	3.88822
-65	66	2.05915		-65	10	3.91973
-65	80	1.97955		-65	46	0.88904
-65	82	1.73717		-65	48	0.92622
-62.5	-82	-0.97491		-65	54	1.50597
-62.5	-80	-0.96048		-65	56	1.56338
-62.5	-78	-0.90252		-65	58	1.47303
-62.5	-76	-0.80126		-65	64	-0.22607
-62.5	-68	-0.64095		-65	66	-0.22855
-62.5	-66	-0.35434		-65	80	1.52542
-62.5	-40	2.26563		-65	82	1.04977
-62.5	-38	1.28486		-62.5	-82	3.39527
-62.5	-36	1.41511		-62.5	-80	3.35272
-62.5	-34	1.52151		-62.5	-78	3.64394
-62.5	-32	1.55227		-62.5	-76	3.43192
-62.5	-30	1.50915		-62.5	-68	3.84831
-62.5	-28	1.33673		-62.5	-66	3.5176
-62.5	-26	1.41602		-62.5	-40	1.90798
-62.5	-24	1.47605		-62.5	-38	2.08467
-62.5	-22	1.57645		-62.5	-36	2.14004
-62.5	-20	1.65713		-62.5	-34	2.19529
-62.5	-18	1.73914		-62.5	-32	2.20565
-62.5	-16	1.91206		-62.5	-30	2.0686
-62.5	-14	1.88914		-62.5	-28	1.87672
-62.5	-12	2.20244		-62.5	-26	1.6505
-62.5	-10	2.7488		-62.5	-24	1.43896
-62.5	-8	2.52139		-62.5	-22	1.28174
-62.5	-6	2.5858		-62.5	-20	1.33458
-62.5	-4	1.34848		-62.5	-18	1.31192
-62.5	-2	2.94709		-62.5	-16	1.09633
-62.5	0	7.06609		-62.5	-14	1.09621
-62.5	2	5.07757		-62.5	-12	1.17264
-62.5	4	6.25032		-62.5	-10	1.16204
-62.5	6	5.98425		-62.5	-8	1.28484
-62.5	8	4.83057		-62.5	-6	1.51125
-62.5	10	3.51107		-62.5	-4	1.58522
-62.5	46	1.5169		-62.5	-2	1.59815
-62.5	50	1.46272		-62.5	0	1.6318
-62.5	52	1.98335		-62.5	2	2.55354
-62.5	54	1.89707		-62.5	4	3.18766
-62.5	56	1.35128		-62.5	6	4.0877
-62.5	58	1.59553		-62.5	8	3.87546
-62.5	66	1.89389		-62.5	10	3.4255
-60	-82	-0.96184		-62.5	46	0.8665
-60	-80	-0.96046		-62.5	50	0.95443
-60	-78	-0.86729		-62.5	52	1.47824
-60	-76	-0.77552		-62.5	54	1.48495
-60	-68	-0.50865		-62.5	56	1.65109
-60	-38	1.67166		-62.5	58	1.57389
-60	-36	1.64205		-62.5	66	-0.19887
-60	-34	1.70892		-60	-82	3.36024
-60	-32	1.71238		-60	-80	3.26771
-60	-30	1.69222		-60	-78	3.64854
-60	-28	1.53587		-60	-76	3.64708
-60	-26	1.35251		-60	-68	3.74542
-60	-24	1.37672		-60	-38	2.5104
-60	-22	1.41501		-60	-36	2.54008
-60	-20	1.47413		-60	-34	2.49156
-60	-18	1.49651		-60	-32	2.36901
-60	-16	1.50233		-60	-30	2.22175
-60	-14	1.68266		-60	-28	2.12271
-60	-12	1.73339		-60	-26	1.96534
-60	-10	1.76234		-60	-24	1.67116
-60	-8	2.25033		-60	-22	1.36244
-60	-6	2.52635		-60	-20	1.16882
-60	-4	2.66729		-60	-18	1.08678
-60	-2	3.10479		-60	-16	1.0175
-60	0	7.06627		-60	-14	1.17652
-60	2	7.09348		-60	-12	1.09395
-60	4	7.11694		-60	-10	1.1447
-60	6	5.19909		-60	-8	1.34443
-60	8	3.73624		-60	-6	1.68329
-60	52	1.71503		-60	-4	1.58239
-60	54	1.53958		-60	-2	1.55473
-57.5	-82	-0.97653		-60	0	1.68344
-57.5	-80	-0.91654		-60	2	2.53457
-57.5	-78	-0.84725		-60	4	3.18348
-57.5	-76	-0.71643		-60	6	3.71179
-57.5	-36	1.70541		-60	8	7.06562
-57.5	-34	1.80282		-60	52	1.24336
-57.5	-32	1.78557		-60	54	1.31817
-57.5	-30	1.78712		-60	76	-0.20335
-57.5	-28	1.63765		-57.5	-82	3.40175
-57.5	-26	1.4181		-57.5	-80	3.23464
-57.5	-24	1.30624		-57.5	-78	3.56208
-57.5	-22	1.27014		-57.5	-76	3.71693
-57.5	-20	1.30371		-57.5	-36	2.57915
-57.5	-18	1.29038		-57.5	-34	2.50752
-57.5	-16	1.29396		-57.5	-32	2.35157
-57.5	-14	1.46512		-57.5	-30	2.23684
-57.5	-12	1.51748		-57.5	-28	2.12359
-57.5	-10	1.65174		-57.5	-26	2.01445
-57.5	-8	1.79488		-57.5	-24	1.7611
-57.5	-6	2.62951		-57.5	-22	1.46476
-57.5	-4	3.06452		-57.5	-20	1.22036
-57.5	-2	4.49289		-57.5	-18	1.08657
-57.5	0	7.06953		-57.5	-16	1.026
-57.5	2	7.09104		-57.5	-14	1.14394
-57.5	4	7.08726		-57.5	-12	1.0618
-57.5	6	7.08828		-57.5	-10	1.16321
-57.5	48	1.64766		-57.5	-8	1.27457
-57.5	50	1.61656		-57.5	-6	1.5168
-57.5	52	1.56117		-57.5	-4	1.53311
-57.5	54	1.51253		-57.5	-2	1.49722
-57.5	82	1.60099		-57.5	0	1.59996
-55	-82	-0.917		-57.5	2	2.54383
-55	-80	-0.8855		-57.5	4	3.68588
-55	-78	-0.7645		-57.5	6	3.20424
-55	-34	1.89645		-57.5	48	0.87977
-55	-32	1.84542		-57.5	50	0.99564
-55	-30	1.90125		-57.5	52	1.16052
-55	-28	1.68712		-57.5	54	1.16662
-55	-26	1.57393		-57.5	82	0.89212
-55	-24	1.67139		-55	-82	3.48212
-55	-22	1.63732		-55	-80	3.25439
-55	-20	1.54966		-55	-78	3.47777
-55	-18	1.58189		-55	-34	2.51197
-55	-16	1.55157		-55	-32	2.43368
-55	-14	1.48881		-55	-30	2.34016
-55	-12	1.48605		-55	-28	2.22569
-55	-10	1.67175		-55	-26	2.19204
-55	-8	1.66687		-55	-24	1.96282
-55	-6	1.90816		-55	-22	1.81255
-55	-4	2.59275		-55	-20	1.32333
-55	-2	4.34654		-55	-18	1.1178
-55	0	7.07202		-55	-16	1.23411
-55	2	7.07806		-55	-14	1.1522
-55	4	7.07909		-55	-12	1.06318
-55	48	1.66539		-55	-10	1.23046
-55	72	2.1693		-55	-8	1.3066
-55	82	1.74291		-55	-6	1.57629
-52.5	-82	-0.81285		-55	-4	1.59964
-52.5	-80	-0.9181		-55	-2	1.58871
-52.5	-78	-0.74014		-55	0	2.06858
-52.5	-32	1.86947		-55	2	2.42002
-52.5	-30	1.89634		-55	4	3.31586
-52.5	-28	2.32517		-55	48	0.99492
-52.5	-24	2.10729		-55	72	1.01027
-52.5	-22	1.68484		-55	82	0.88803
-52.5	-20	1.68996		-52.5	-82	3.02068
-52.5	-16	1.67678		-52.5	-80	3.315
-52.5	-14	1.57581		-52.5	-78	3.30461
-52.5	-12	1.57404		-52.5	-32	2.31197
-52.5	-10	1.6401		-52.5	-30	2.39469
-52.5	-8	1.67951		-52.5	-28	3.03849
-52.5	-6	1.95337		-52.5	-24	2.26949
-52.5	-4	2.56992		-52.5	-22	1.60039
-52.5	-2	4.0309		-52.5	-20	1.57522
-52.5	0	7.06651		-52.5	-16	1.25023
-52.5	2	7.06882		-52.5	-14	1.06811
-52.5	4	7.06888		-52.5	-12	1.13973
-52.5	66	2.08853		-52.5	-10	1.20784
-52.5	68	2.1051		-52.5	-8	1.24478
-52.5	70	2.04203		-52.5	-6	1.25886
-52.5	82	1.77228		-52.5	-4	1.36151
-50	-82	-0.79353		-52.5	-2	1.74875
-50	-80	-0.81607		-52.5	0	2.44457
-50	-78	-0.76577		-52.5	2	2.7959
-50	-22	1.7537		-52.5	4	3.42061
-50	-20	1.66388		-52.5	66	-0.04523
-50	-18	1.84014		-52.5	68	-0.67716
-50	-16	1.83353		-52.5	70	1.05799
-50	-14	1.49805		-52.5	82	0.85539
-50	-12	1.52612		-50	-82	2.75748
-50	-10	1.65514		-50	-80	2.85028
-50	-8	1.76803		-50	-78	3.34515
-50	-6	1.97494		-50	-22	1.73286
-50	-4	2.61948		-50	-20	1.54306
-50	-2	3.58384		-50	-18	1.65002
-50	0	7.06415		-50	-16	1.521
-50	82	1.83205		-50	-14	1.09532
-47.5	-82	-0.86925		-50	-12	1.07607
-47.5	-78	-0.74058		-50	-10	1.18992
-47.5	-24	1.96695		-50	-8	1.21011
-47.5	-12	1.32199		-50	-6	1.26268
-47.5	-10	1.34081		-50	-4	1.67472
-47.5	-8	1.43953		-50	-2	1.94919
-47.5	-6	1.81143		-50	0	2.73153
-47.5	-4	2.68712		-50	82	0.84992
-47.5	-2	3.70142		-47.5	-82	2.7288
-47.5	82	1.92948		-47.5	-80	2.69343
-45	-82	-0.93151		-47.5	-78	3.00724
-45	-80	-0.79761		-47.5	-24	2.26787
-45	-78	-0.76488		-47.5	-12	1.1815
-45	-10	1.24553		-47.5	-10	1.22465
-45	-8	1.30341		-47.5	-8	1.21914
-45	-6	1.44886		-47.5	-6	1.27858
-45	-4	2.64251		-47.5	-4	1.716
-45	-2	3.78834		-47.5	-2	2.13163
-42.5	-82	-0.94586		-47.5	82	0.83069
-42.5	-80	-0.92003		-45	-82	3.31646
-42.5	-78	-0.78474		-45	-80	2.33838
-42.5	-22	1.39432		-45	-78	2.70971
-42.5	-10	1.30389		-45	-16	1.34306
-42.5	-8	1.27274		-45	-12	1.18391
-42.5	-6	1.34144		-45	-10	1.21546
-42.5	-4	1.75546		-45	-8	1.28531
-40	-80	-0.88829		-45	-6	1.3239
-40	-78	-0.80272		-45	-4	1.60366
-40	-18	1.56216		-45	-2	2.70148
-40	-16	1.47502		-42.5	-82	3.34962
-40	-14	1.48602		-42.5	-80	2.6528
-40	-12	1.34845		-42.5	-78	2.82796
-40	-10	1.29667		-42.5	-22	1.63331
-40	-8	1.31251		-42.5	-20	1.56574
-40	-6	1.38354		-42.5	-10	1.28267
-40	-4	1.58141		-42.5	-8	1.28399
-37.5	-80	-0.91882		-42.5	-6	1.34202
-37.5	-78	-0.8411		-42.5	-4	1.49173
-37.5	-10	1.42246		-42.5	62	-0.54398
-37.5	-8	1.28415		-40	-80	2.60544
-37.5	-6	1.30877		-40	-78	2.82413
-35	-80	-0.93429		-40	-18	2.28782
-35	-78	-0.88016		-40	-16	2.2486
-35	-8	1.61562		-40	-14	2.31522
-32.5	-80	-0.96375		-40	-12	1.8144
-30	-80	-0.90448		-40	-10	1.49479
-27.5	82	1.75034		-40	-8	1.37408
-25	82	1.76016		-40	-6	1.35583
-22.5	72	2.47649		-40	-4	1.79223
-22.5	78	2.31601		-37.5	-80	2.82933
-22.5	80	1.91786		-37.5	-78	2.92727
-22.5	82	1.77587		-37.5	-10	2.75795
-20	-74	-0.87544		-37.5	-8	1.71533
-20	64	2.46169		-37.5	-6	1.84621
-20	76	2.37388		-35	-80	2.9454
-20	80	1.90142		-35	-78	2.85271
-17.5	-74	-0.95876		-35	-8	2.68876
-17.5	64	2.50628		-32.5	-80	3.15094
-17.5	66	2.58844		-30	-80	2.87855
-15	12	4.43852		-27.5	82	0.19181
-15	14	7.44339		-25	70	0.93381
-15	16	7.47374		-25	82	0.83512
-15	18	7.48204		-22.5	72	0.09012
-15	20	7.47567		-22.5	78	-0.38437
-15	22	7.43547		-22.5	80	0.14412
-15	24	7.39382		-22.5	82	0.80516
-15	66	2.51458		-20	-74	3.19719
-12.5	-72	-0.93415		-20	64	0.9399
-12.5	8	3.58251		-20	76	0.00271
-12.5	10	3.98552		-20	80	1.12598
-12.5	12	4.50821		-17.5	-74	3.59762
-12.5	14	7.44944		-17.5	64	1.26673
-12.5	16	7.4956		-17.5	66	1.75535
-12.5	18	7.50583		-15	12	2.87204
-12.5	20	7.48519		-15	14	7.08794
-12.5	22	7.44552		-15	16	7.12103
-12.5	24	7.41378		-15	18	7.16291
-12.5	26	7.37841		-15	20	7.20592
-10	6	3.54685		-15	22	7.23442
-10	8	3.66291		-15	24	7.20308
-10	10	3.62715		-15	66	1.40084
-10	12	7.37019		-12.5	-72	3.69722
-10	14	7.45712		-12.5	8	2.03161
-10	16	7.51233		-12.5	10	2.8559
-10	18	7.52394		-12.5	12	7.04819
-10	20	7.51202		-12.5	14	3.64934
-10	22	7.47082		-12.5	16	7.08462
-10	24	7.44117		-12.5	18	7.14329
-10	26	7.41161		-12.5	20	7.20123
-10	28	2.34776		-12.5	22	7.233
-7.5	6	3.93873		-12.5	24	7.21808
-7.5	8	4.08551		-12.5	26	7.18387
-7.5	10	4.464		-10	6	1.86579
-7.5	12	7.41781		-10	8	1.99868
-7.5	14	7.48521		-10	10	2.31137
-7.5	16	7.52696		-10	12	2.66411
-7.5	18	7.54074		-10	14	2.36421
-7.5	20	7.53248		-10	16	7.06482
-7.5	22	7.50054		-10	18	7.11213
-7.5	24	7.47068		-10	20	7.18549
-7.5	26	7.4536		-10	22	7.23402
-7.5	28	2.39034		-10	24	7.23652
-7.5	38	2.67484		-10	26	7.21188
-7.5	40	2.84827		-10	28	4.24628
-7.5	42	3.18571		-7.5	6	1.74312
-7.5	54	3.00895		-7.5	8	1.86735
-5	6	3.90234		-7.5	10	2.10423
-5	8	4.43156		-7.5	12	3.04246
-5	10	7.34563		-7.5	14	2.54814
-5	12	7.44707		-7.5	16	7.06723
-5	14	7.49629		-7.5	18	7.09824
-5	16	7.54111		-7.5	20	7.15479
-5	18	7.55802		-7.5	22	7.219
-5	20	7.55209		-7.5	24	7.25333
-5	22	7.52676		-7.5	26	7.24691
-5	24	7.49567		-7.5	28	7.24083
-5	26	5.06338		-7.5	38	1.11095
-5	28	2.18674		-7.5	40	1.34363
-5	38	3.02179		-7.5	54	2.58497
-5	56	2.74329		-5	6	1.78023
-5	58	2.56323		-5	8	1.77349
-2.5	6	3.77999		-5	10	2.11736
-2.5	8	4.01713		-5	12	3.21124
-2.5	10	7.33107		-5	14	3.19129
-2.5	12	7.42935		-5	16	2.87599
-2.5	14	7.51159		-5	18	3.69436
-2.5	16	7.55665		-5	20	7.14596
-2.5	18	7.57627		-5	22	7.21175
-2.5	20	7.56915		-5	24	7.26903
-2.5	22	7.54658		-5	26	7.2761
-2.5	24	7.51472		-5	28	7.27818
-2.5	26	4.21016		-5	38	1.20613
-2.5	28	1.61646		-5	56	2.35107
-2.5	30	1.42695		-5	58	2.16803
-2.5	48	2.92126		-2.5	6	1.89532
-2.5	52	3.00998		-2.5	8	1.82704
-2.5	54	3.11696		-2.5	10	2.09359
-2.5	56	2.98374		-2.5	12	3.28367
0	-70	-0.41273		-2.5	14	3.24468
0	6	3.31651		-2.5	16	7.08229
0	8	3.53931		-2.5	18	7.10613
0	10	7.30257		-2.5	20	7.14131
0	12	7.41552		-2.5	22	7.20882
0	14	7.50352		-2.5	24	7.27174
0	16	7.55551		-2.5	26	7.29188
0	18	7.58757		-2.5	28	7.29486
0	20	7.58302		-2.5	30	7.28981
0	22	7.56054		-2.5	48	2.08902
0	24	7.53078		-2.5	52	2.44234
0	26	5.67333		-2.5	54	2.56543
0	28	1.75483		-2.5	56	2.50121
0	30	1.55028		0	-70	3.53816
0	36	2.32918		0	6	1.95803
0	40	2.84558		0	8	1.9191
0	44	2.85032		0	10	2.36378
0	46	2.79532		0	12	3.28193
0	48	2.8319		0	14	3.31356
0	52	2.86306		0	16	3.09281
2.5	8	3.72683		0	18	7.10151
2.5	10	7.26833		0	20	7.13858
2.5	12	7.4056		0	22	7.20181
2.5	14	7.4893		0	24	8.67831
2.5	16	7.54862		0	26	6.30337
2.5	18	7.57367		0	28	5.91545
2.5	20	7.59377		0	30	6.6046
2.5	22	7.57092		0	36	1.44802
2.5	24	4.83691		0	40	1.47752
2.5	26	8.81936		0	44	1.61288
2.5	28	2.35561		0	46	1.6
2.5	30	1.97351		0	48	1.83521
2.5	32	2.10142		0	52	2.36443
2.5	36	2.61729		2.5	8	2.12783
2.5	42	3.10309		2.5	10	2.25143
2.5	44	3.42913		2.5	12	2.57084
2.5	46	3.68827		2.5	14	3.29637
2.5	48	3.05113		2.5	16	7.08472
2.5	50	2.93174		2.5	18	7.11432
5	6	3.54905		2.5	22	7.21571
5	8	4.03919		2.5	24	9.27505
5	10	7.29654		2.5	26	7.29946
5	12	7.40784		2.5	28	5.97886
5	14	7.48633		2.5	30	3.32217
5	16	7.53137		2.5	32	2.07996
5	18	7.57399		2.5	36	1.55487
5	20	7.58302		2.5	42	1.75725
5	28	2.20138		2.5	44	1.65591
5	30	2.38736		2.5	46	1.75176
5	32	2.2567		2.5	48	1.65239
5	34	2.45548		2.5	50	2.35792
5	44	3.1117		5	6	2.24768
5	46	3.70746		5	8	2.34416
5	48	3.37194		5	10	2.28163
5	50	3.33132		5	12	2.51554
5	52	3.24834		5	14	3.30383
7.5	6	3.82726		5	16	7.07869
7.5	8	4.29955		5	18	9.87396
7.5	10	7.3121		5	20	7.17359
7.5	12	7.42537		5	28	2.07188
7.5	14	7.48893		5	30	1.67253
7.5	16	7.53577		5	32	1.61638
7.5	18	7.56851		5	34	3.51399
7.5	20	7.581		5	44	1.48309
7.5	28	4.04663		5	46	1.84641
7.5	30	4.32561		5	48	1.69507
7.5	32	2.70444		5	50	2.28664
7.5	34	2.94242		5	52	2.73695
7.5	44	3.3211		7.5	6	2.46967
7.5	48	3.69177		7.5	8	2.30923
7.5	50	3.44615		7.5	10	2.68093
7.5	52	3.4345		7.5	12	2.87388
10	-2	1.95182		7.5	14	3.2814
10	0	2.52313		7.5	16	3.19848
10	2	1.98377		7.5	18	7.13413
10	4	3.1963		7.5	20	7.20166
10	8	7.22525		7.5	28	1.35603
10	10	7.38456		7.5	30	1.16772
10	12	7.46506		7.5	32	1.15029
10	14	7.50651		7.5	34	1.49641
10	16	7.54721		7.5	44	1.85551
10	18	7.56936		7.5	48	2.12969
10	20	7.57105		7.5	50	2.08362
10	22	7.5671		7.5	52	2.85506
10	28	7.50055		10	-2	1.73904
10	30	7.46239		10	0	1.61186
10	32	3.75579		10	2	1.50956
10	34	3.11325		10	4	1.79179
10	36	2.57359		10	8	2.25015
10	44	3.07567		10	10	2.59661
10	50	3.73561		10	12	2.67421
10	52	3.48326		10	14	3.56361
10	54	3.08166		10	16	3.72839
10	56	3.0185		10	20	2.24039
10	60	2.89563		10	28	0.9882
10	64	2.31775		10	30	0.98853
12.5	-70	-0.68807		10	32	1.08321
12.5	-18	1.22189		10	34	0.9872
12.5	-16	1.2659		10	36	0.97527
12.5	-14	1.29695		10	44	1.72256
12.5	-6	1.85259		10	50	2.14291
12.5	-4	1.80895		10	52	2.81335
12.5	-2	1.87521		10	54	2.79206
12.5	0	2.63093		10	56	2.70291
12.5	2	2.47155		10	60	1.8542
12.5	10	7.39287		10	64	1.25967
12.5	12	7.4694		12.5	-70	3.73162
12.5	14	7.50893		12.5	-18	1.34105
12.5	16	7.54113		12.5	-16	1.022
12.5	18	7.56039		12.5	-14	1.45309
12.5	20	7.56139		12.5	-6	2.02526
12.5	26	5.17157		12.5	-4	1.78899
12.5	28	7.48353		12.5	-2	1.40954
12.5	30	7.46758		12.5	0	1.13988
12.5	32	3.70269		12.5	2	1.28157
12.5	42	2.79698		12.5	10	2.60972
12.5	44	2.99717		12.5	12	2.34156
12.5	50	3.83053		12.5	14	3.5304
12.5	52	3.42186		12.5	16	7.11223
12.5	54	3.14497		12.5	18	7.16821
12.5	56	2.81548		12.5	20	7.24818
12.5	58	2.43282		12.5	28	0.99784
12.5	60	2.44409		12.5	30	1.02749
12.5	64	1.96823		12.5	32	0.90864
15	-70	-0.6788		12.5	42	1.44269
15	-26	5.37427		12.5	44	1.57943
15	-24	5.42105		12.5	50	2.24246
15	-4	2.18895		12.5	52	2.60494
15	-2	2.10196		12.5	54	2.67806
15	0	2.61696		12.5	56	2.34708
15	2	2.86701		12.5	58	1.72293
15	10	7.38835		12.5	60	1.51868
15	12	7.45349		12.5	64	1.49048
15	14	7.48768		15	-70	3.74086
15	16	7.52435		15	-26	4.03214
15	18	7.55316		15	-24	5.67237
15	20	7.56888		15	-4	2.05493
15	24	7.52765		15	-2	1.58965
15	26	6.81354		15	0	1.33194
15	28	7.47522		15	2	1.25724
15	30	7.4429		15	10	2.17716
15	32	3.67248		15	12	2.1672
15	42	2.65419		15	14	3.52687
15	46	3.45997		15	16	7.11093
15	50	3.62059		15	18	7.16497
15	52	3.28981		15	20	7.23592
15	54	2.95316		15	24	1.85758
15	58	2.38507		15	26	1.29581
15	60	2.28913		15	28	1.10726
15	62	1.99049		15	30	1.05689
15	64	1.97126		15	32	0.82354
15	68	2.13593		15	42	1.32299
15	78	3.21514		15	46	1.97151
17.5	-70	-0.61152		15	50	2.11542
17.5	-30	1.08935		15	52	2.24101
17.5	-4	1.94397		15	54	2.37583
17.5	-2	2.00002		15	58	1.49734
17.5	0	2.20824		15	60	1.36962
17.5	2	2.68378		15	62	1.29286
17.5	4	3.11351		15	64	1.20354
17.5	6	7.17952		15	68	0.85329
17.5	8	2.94329		15	78	1.93398
17.5	10	7.33575		17.5	-70	3.48255
17.5	12	7.39452		17.5	-30	1.93766
17.5	14	7.45302		17.5	-4	1.71318
17.5	16	7.49926		17.5	-2	1.46282
17.5	18	7.52944		17.5	0	1.34152
17.5	24	7.51615		17.5	2	1.37642
17.5	26	7.48368		17.5	4	1.59629
17.5	28	7.46058		17.5	6	1.5172
17.5	30	4.26622		17.5	8	1.64084
17.5	46	2.9486		17.5	10	1.8122
17.5	48	3.26403		17.5	12	1.84175
17.5	50	3.56215		17.5	14	3.44273
17.5	52	3.22889		17.5	16	7.11601
17.5	54	3.05207		17.5	18	7.17192
17.5	60	2.29273		17.5	24	3.39655
17.5	62	2.13408		17.5	26	1.80835
17.5	64	1.63642		17.5	28	1.1969
17.5	78	3.43432		17.5	30	0.93331
20	-70	-0.606		17.5	46	1.56171
20	-34	0.99348		17.5	48	1.69488
20	-4	1.9777		17.5	50	2.00416
20	-2	2.02645		17.5	52	2.10918
20	0	2.14232		17.5	54	2.097
20	2	2.3408		17.5	60	1.32031
20	4	2.44878		17.5	62	1.11695
20	6	3.18683		17.5	64	0.99847
20	8	7.21651		17.5	66	1.11557
20	10	4.4848		17.5	78	1.94127
20	12	7.35319		20	-70	3.27963
20	14	7.39384		20	-34	1.83291
20	16	7.45095		20	-4	1.65833
20	18	7.50081		20	-2	1.54368
20	20	7.53878		20	0	1.60773
20	24	7.514		20	2	1.79949
20	26	7.47353		20	4	1.58317
20	28	7.44225		20	6	1.48062
20	30	4.12644		20	8	1.42286
20	40	2.47307		20	10	1.62627
20	44	1.55607		20	12	1.665
20	46	2.73591		20	14	3.02505
20	48	3.15449		20	16	7.11989
20	50	3.49053		20	18	7.19234
20	52	3.11014		20	24	2.25298
20	54	2.94252		20	26	2.46596
20	64	1.87937		20	28	1.27473
20	66	1.42817		20	30	0.93636
20	70	1.83542		20	40	1.33953
22.5	-34	1.06252		20	44	1.32626
22.5	-4	2.00241		20	46	1.39926
22.5	-2	1.91908		20	48	1.65619
22.5	0	2.07063		20	50	2.01547
22.5	2	2.17694		20	52	2.08716
22.5	4	2.19159		20	54	2.16582
22.5	10	4.4525		20	64	0.8915
22.5	20	7.51918		20	66	0.98063
22.5	22	7.52546		20	68	1.01909
22.5	24	7.50206		20	70	-0.13126
22.5	26	7.48204		22.5	-34	1.48773
22.5	28	7.45213		22.5	-4	2.08481
22.5	30	7.41437		22.5	-2	1.79337
22.5	32	2.62131		22.5	0	1.88701
22.5	38	2.47467		22.5	2	1.85905
22.5	40	2.50811		22.5	4	1.7608
22.5	44	2.72475		22.5	6	1.50215
22.5	46	3.67289		22.5	10	1.73947
22.5	48	3.26136		22.5	22	1.73191
22.5	50	3.45641		22.5	24	1.69163
22.5	52	3.15276		22.5	26	1.63172
22.5	54	2.67821		22.5	28	1.30401
22.5	56	2.47539		22.5	30	1.09516
22.5	62	1.80131		22.5	32	0.87617
22.5	66	1.47656		22.5	38	0.91688
22.5	68	1.31978		22.5	40	1.04321
22.5	70	1.65982		22.5	44	1.27725
25	-34	1.08109		22.5	46	1.74595
25	-4	1.80272		22.5	48	1.73706
25	-2	1.91863		22.5	50	1.88494
25	0	1.87859		22.5	52	2.05195
25	2	1.9693		22.5	54	2.04051
25	4	2.20701		22.5	56	1.68715
25	10	4.34857		22.5	62	1.36222
25	18	7.49908		22.5	66	0.92097
25	22	7.52294		22.5	68	1.06945
25	24	7.5187		22.5	70	-0.12467
25	26	7.48212		25	-34	1.37299
25	28	7.44646		25	-4	2.17842
25	30	7.41708		25	-2	1.87194
25	42	2.8865		25	0	1.87299
25	44	2.05194		25	2	1.79573
25	50	3.49851		25	4	1.55525
25	52	3.02297		25	10	1.81818
25	54	2.58467		25	24	1.42443
25	56	2.3872		25	26	1.50004
25	58	2.12199		25	28	1.25055
25	60	1.86391		25	30	1.0657
25	62	1.61482		25	42	1.44299
25	64	1.40171		25	44	1.39034
25	66	1.29675		25	50	1.98449
25	68	1.243		25	52	2.04958
25	70	1.50406		25	54	2.00013
27.5	-70	-0.62991		25	56	1.70574
27.5	8	7.24317		25	58	1.36545
27.5	10	6.37		25	60	1.26047
27.5	12	7.36242		25	62	1.23781
27.5	16	7.46496		25	64	1.14422
27.5	18	7.48699		25	66	0.02506
27.5	20	7.49674		25	68	-0.14487
27.5	22	7.49395		25	70	-0.18075
27.5	24	7.49538		27.5	-70	3.5136
27.5	26	7.46783		27.5	6	1.50616
27.5	28	7.43873		27.5	8	1.79496
27.5	30	3.95		27.5	10	1.82646
27.5	38	2.35993		27.5	12	1.8516
27.5	40	1.56351		27.5	18	1.67691
27.5	42	1.57892		27.5	20	1.34674
27.5	44	1.82739		27.5	22	1.37226
27.5	46	3.01229		27.5	24	1.34905
27.5	48	3.25947		27.5	26	1.33065
27.5	50	3.52692		27.5	28	1.16977
27.5	52	2.76415		27.5	30	1.03724
27.5	54	3.47616		27.5	38	1.01893
27.5	56	2.17609		27.5	40	1.25601
27.5	58	1.7687		27.5	42	1.41624
27.5	60	1.62904		27.5	44	1.42896
27.5	62	1.27597		27.5	46	1.55195
27.5	64	1.33689		27.5	48	1.77006
27.5	66	1.22088		27.5	50	1.93575
27.5	68	1.13601		27.5	52	1.97763
27.5	70	1.51885		27.5	54	2.01496
30	-70	-0.74478		27.5	56	1.72127
30	6	2.36806		27.5	58	1.43741
30	8	7.23671		27.5	60	1.29827
30	10	4.35409		27.5	62	1.21398
30	12	7.3375		27.5	64	1.08522
30	14	7.38617		27.5	66	-0.15674
30	16	7.43185		27.5	68	-0.39298
30	18	7.45724		27.5	70	-0.23144
30	20	7.47614		30	-70	3.74554
30	22	7.47819		30	-22	0.88462
30	24	7.47915		30	6	1.67529
30	26	7.45929		30	8	1.81672
30	28	7.43915		30	10	1.95225
30	30	3.98073		30	12	2.15736
30	46	1.65177		30	14	2.0406
30	48	2.02455		30	16	2.9935
30	50	2.30245		30	18	2.16112
30	52	2.3391		30	20	1.42473
30	54	2.13687		30	22	1.21904
30	56	1.71937		30	24	1.1995
30	58	1.57389		30	26	1.08814
30	60	1.35723		30	28	0.91826
30	62	1.27848		30	30	1.03966
30	64	1.15088		30	46	1.58169
30	66	1.21472		30	48	1.66845
30	68	1.13462		30	50	1.90853
30	70	1.49711		30	52	1.81874
32.5	-26	0.13622		30	54	1.88521
32.5	-24	1.28649		30	56	1.71616
32.5	-22	1.30316		30	58	1.4621
32.5	-16	1.48164		30	60	1.34031
32.5	6	1.57442		30	62	1.47534
32.5	8	3.11741		30	64	1.05859
32.5	10	5.89369		30	66	-0.30485
32.5	12	7.26161		30	68	-0.41732
32.5	14	7.32088		30	70	-0.25102
32.5	16	7.34153		32.5	-26	0.89102
32.5	18	7.3667		32.5	-24	0.714
32.5	20	7.40572		32.5	-22	0.74345
32.5	22	7.44535		32.5	-20	1.47679
32.5	24	7.46363		32.5	-16	1.33777
32.5	26	6.74387		32.5	6	1.54818
32.5	28	4.24255		32.5	8	1.83474
32.5	30	4.27305		32.5	10	1.88093
32.5	48	1.68341		32.5	12	1.93645
32.5	50	1.97293		32.5	14	2.00976
32.5	52	2.02454		32.5	16	3.58855
32.5	54	2.6642		32.5	18	3.61915
32.5	56	1.77489		32.5	20	1.7995
32.5	58	1.33232		32.5	22	1.13985
32.5	60	1.25216		32.5	24	1.00065
32.5	62	1.15984		32.5	26	0.93305
32.5	64	1.0855		32.5	28	0.90898
32.5	66	1.18576		32.5	30	1.0962
32.5	68	0.98377		32.5	48	1.54947
35	-24	1.40876		32.5	50	1.69862
35	-22	1.48025		32.5	52	1.76042
35	-20	1.51318		32.5	54	1.78749
35	-18	1.49786		32.5	56	1.66606
35	-16	1.85858		32.5	58	1.48919
35	12	10.1628		32.5	60	1.28199
35	14	7.21815		32.5	62	1.06664
35	16	7.2357		32.5	64	0.0762
35	18	7.24018		32.5	66	-0.40599
35	20	7.26876		32.5	68	-0.41062
35	22	3.44759		35	-24	1.10275
35	24	7.31844		35	-22	0.92136
35	28	7.34561		35	-20	1.16339
35	32	3.26679		35	-18	1.00462
35	46	1.59586		35	-16	1.50417
35	48	1.53863		35	12	2.12236
35	50	1.68372		35	14	2.02296
35	52	1.47753		35	16	3.06325
35	54	1.5346		35	18	3.6377
35	56	1.39819		35	20	1.67947
35	58	1.39967		35	22	1.08004
35	60	1.24673		35	24	0.95852
35	62	1.11884		35	28	0.85532
35	64	1.11238		35	32	1.30311
35	68	1.25869		35	46	1.56649
37.5	-16	1.57771		35	48	1.50398
37.5	-14	1.64108		35	50	1.57527
37.5	-12	1.61016		35	52	1.68426
37.5	-10	1.66134		35	54	1.70376
37.5	-8	1.68001		35	56	1.72809
37.5	18	2.4579		35	58	1.55665
37.5	26	2.76816		35	60	1.35698
37.5	36	2.11161		35	62	1.12229
37.5	48	1.4424		35	64	1.15298
37.5	50	1.47922		35	68	-0.239
37.5	52	1.32177		37.5	-16	1.32569
37.5	54	1.28695		37.5	-14	1.42987
37.5	56	1.02407		37.5	-12	1.36333
37.5	58	1.08673		37.5	-10	1.52735
37.5	60	1.08096		37.5	-8	1.39135
37.5	62	1.11646		37.5	18	3.44908
37.5	64	1.07361		37.5	26	1.0788
37.5	68	1.39081		37.5	36	1.02144
40	-16	1.57221		37.5	48	1.5036
40	-14	1.60784		37.5	50	1.57447
40	-12	1.59646		37.5	52	1.5755
40	-10	1.9256		37.5	54	1.67677
40	-2	1.55087		37.5	56	1.69847
40	0	1.57225		37.5	58	1.58612
40	2	1.68991		37.5	60	1.36351
40	34	2.1785		37.5	62	1.19288
40	36	1.48283		37.5	64	1.15528
40	44	1.95788		37.5	68	-0.07526
40	46	1.56833		40	-16	1.43466
40	48	1.36595		40	-14	1.50082
40	50	1.33327		40	-12	1.52373
40	52	1.22421		40	-10	1.66248
40	54	1.09204		40	-2	1.98424
40	56	1.05643		40	0	1.7534
40	58	1.07834		40	2	1.63131
40	60	1.13695		40	34	1.08936
40	62	1.02952		40	36	1.11688
40	64	0.98204		40	44	1.36315
40	66	1.1067		40	46	1.32525
42.5	0	1.76676		40	48	1.42429
42.5	2	1.67639		40	50	1.48494
42.5	4	1.83864		40	52	1.46201
42.5	6	1.64667		40	54	1.49884
42.5	12	1.72516		40	56	1.53778
42.5	30	1.88958		40	58	1.607
42.5	32	1.8854		40	60	1.45572
42.5	34	1.49917		40	62	1.21441
42.5	36	-0.01105		40	64	1.095
42.5	46	1.50142		40	66	0.31065
42.5	48	1.26473		42.5	0	3.17513
42.5	50	1.19476		42.5	2	2.60801
42.5	52	1.12524		42.5	4	2.49139
42.5	54	1.1261		42.5	6	2.55571
42.5	56	1.10957		42.5	12	1.47474
42.5	58	1.05768		42.5	30	0.8708
42.5	60	1.06389		42.5	32	1.10681
42.5	62	0.94052		42.5	34	1.24633
42.5	64	0.93258		42.5	36	1.01726
42.5	66	1.07724		42.5	46	1.24298
45	-24	1.5177		42.5	48	1.32353
45	-22	1.54189		42.5	50	1.33579
45	-20	1.57448		42.5	52	1.30823
45	-18	1.63509		42.5	54	1.37142
45	2	1.87606		42.5	56	1.49945
45	4	1.74411		42.5	58	1.53233
45	6	2.07092		42.5	60	1.48328
45	28	1.54315		42.5	62	1.24702
45	30	1.47949		42.5	64	1.18115
45	32	1.25527		42.5	66	0.35446
45	34	-0.14564		45	-24	1.60647
45	44	1.92546		45	-22	1.35715
45	46	1.31216		45	-20	1.22083
45	48	1.14284		45	-18	1.31149
45	50	1.10725		45	2	3.20184
45	52	1.01722		45	4	2.7859
45	54	1.05421		45	6	2.48675
45	56	1.11041		45	28	1.81979
45	58	1.03895		45	30	2.06572
45	60	1.05677		45	32	1.42764
45	62	0.92073		45	34	0.98894
45	64	0.91842		45	44	1.10822
45	66	1.04633		45	46	1.10538
47.5	-22	1.6584		45	48	1.20302
47.5	-16	1.69001		45	50	1.15336
47.5	4	1.88237		45	52	1.16083
47.5	6	1.78832		45	54	1.34292
47.5	8	1.39175		45	56	1.51556
47.5	14	1.33327		45	58	1.5148
47.5	20	5.56022		45	60	1.46989
47.5	22	2.9136		45	62	1.20149
47.5	24	-0.07386		45	64	1.22872
47.5	26	2.14724		45	66	1.2596
47.5	28	1.80051		47.5	-22	1.85395
47.5	30	1.37429		47.5	-16	1.49012
47.5	32	-0.77993		47.5	4	3.56457
47.5	40	2.8173		47.5	6	7.10502
47.5	46	1.05021		47.5	8	7.11965
47.5	48	1.00358		47.5	14	1.46976
47.5	50	0.85056		47.5	20	7.57242
47.5	52	0.79695		47.5	22	7.26931
47.5	54	0.95818		47.5	26	7.28101
47.5	56	1.05483		47.5	28	7.2685
47.5	58	1.04492		47.5	30	7.6144
47.5	60	0.99332		47.5	32	1.9947
47.5	62	0.91607		47.5	40	1.60124
47.5	64	0.96954		47.5	46	1.00084
47.5	66	1.04921		47.5	48	0.99533
50	-14	1.79483		47.5	50	1.03424
50	10	1.35281		47.5	52	1.11751
50	18	2.89961		47.5	54	1.33416
50	20	2.75099		47.5	56	1.53653
50	22	2.35113		47.5	58	1.60337
50	24	-0.15253		47.5	60	1.43243
50	26	-0.13156		47.5	62	1.18614
50	30	-0.93744		47.5	64	1.2647
50	48	0.84967		47.5	66	1.32222
50	50	0.75469		50	-14	2.92012
50	52	0.71472		50	10	7.10996
50	54	0.80376		50	20	7.481
50	56	1.07695		50	22	7.61693
50	58	1.07698		50	24	8.28996
50	60	0.98641		50	26	12.7858
50	62	0.9434		50	30	7.19951
50	64	0.99862		50	48	0.88021
50	66	1.04216		50	50	0.86282
50	68	1.23784		50	52	1.0369
52.5	18	1.16534		50	54	1.30262
52.5	20	1.31514		50	56	1.57027
52.5	22	-0.05119		50	58	1.58282
52.5	24	-0.12108		50	60	1.42577
52.5	28	-0.52824		50	62	1.15127
52.5	44	1.05687		50	64	1.33227
52.5	46	0.8225		50	66	1.36992
52.5	48	0.68664		50	68	0.37447
52.5	50	0.65523		52.5	18	7.15871
52.5	52	0.73126		52.5	20	11.7308
52.5	54	0.96367		52.5	22	8.29815
52.5	56	1.16864		52.5	24	8.5204
52.5	58	1.123		52.5	44	1.52102
52.5	60	0.98279		52.5	46	1.13711
52.5	62	0.95169		52.5	48	0.8732
52.5	64	1.00248		52.5	50	0.78176
52.5	66	1.04273		52.5	52	0.96752
52.5	68	1.20415		52.5	54	1.27633
52.5	72	1.86071		52.5	56	1.58866
55	18	1.04142		52.5	58	1.55898
55	20	-0.01464		52.5	60	1.43595
55	22	-0.07909		52.5	62	1.33921
55	24	-0.19837		52.5	64	1.35374
55	38	1.85009		52.5	66	1.3541
55	40	1.86676		52.5	68	0.47949
55	42	1.21265		52.5	72	0.12078
55	44	0.80187		55	18	4.06282
55	46	-0.05777		55	20	5.66172
55	48	-0.11314		55	22	7.13623
55	50	0.64709		55	24	2.62446
55	52	0.78462		55	38	1.49057
55	54	0.96528		55	40	2.08444
55	56	1.12467		55	42	1.85289
55	58	1.14411		55	44	1.75049
55	60	1.02122		55	46	0.9172
55	62	0.95775		55	48	0.82179
55	64	0.97167		55	50	0.75294
55	66	1.02718		55	52	0.95067
55	68	1.22555		55	54	1.26772
55	72	2.00738		55	56	1.53386
55	74	2.99451		55	58	1.50664
57.5	20	1.04428		55	60	1.46561
57.5	22	-0.11514		55	62	1.42289
57.5	26	-0.70682		55	64	1.32028
57.5	40	1.9965		55	66	1.33411
57.5	42	1.04004		55	68	1.33284
57.5	44	-0.08973		55	72	0.6751
57.5	46	-0.1134		55	74	0.93974
57.5	48	0.08466		57.5	20	7.09408
57.5	50	0.54602		57.5	22	4.81086
57.5	52	0.81546		57.5	26	2.89639
57.5	54	1.62533		57.5	40	2.87448
57.5	56	1.33903		57.5	42	1.7874
57.5	58	1.35441		57.5	44	1.56582
57.5	60	1.20287		57.5	46	0.91018
57.5	62	1.01179		57.5	48	0.8331
57.5	64	0.96824		57.5	50	0.78811
57.5	66	0.97768		57.5	52	0.95479
57.5	68	1.19965		57.5	54	1.40604
57.5	74	3.33174		57.5	56	1.5306
60	26	-0.25916		57.5	58	1.42755
60	38	1.8785		57.5	60	1.48818
60	40	1.75542		57.5	62	1.34331
60	42	0.83757		57.5	64	1.36602
60	44	-0.09422		57.5	66	1.29219
60	46	1.00216		57.5	68	1.37936
60	48	0.78602		57.5	74	0.86506
60	50	0.39333		60	26	2.46728
60	52	0.81288		60	38	3.43839
60	54	1.32237		60	40	2.0374
60	56	1.27807		60	42	1.4189
60	58	1.16428		60	44	1.11992
60	60	1.11418		60	46	0.88478
60	62	1.03667		60	48	0.84725
60	64	0.93934		60	50	0.77431
60	66	1.02961		60	52	0.78063
60	68	1.16985		60	54	1.04973
62.5	26	0.04603		60	56	1.21451
62.5	36	1.76654		60	58	1.00387
62.5	38	1.76895		60	60	1.09616
62.5	40	1.89876		60	62	1.28621
62.5	42	1.71234		60	64	1.442
62.5	44	0.666		60	66	1.36914
62.5	46	1.38407		60	68	1.36793
62.5	48	1.12484		62.5	26	4.83434
62.5	50	0.52451		62.5	38	3.42902
62.5	52	0.4439		62.5	40	3.40894
62.5	54	0.77151		62.5	42	1.72564
62.5	56	1.02143		62.5	44	1.19989
62.5	58	1.00643		62.5	46	0.85392
62.5	60	0.98905		62.5	48	0.8036
62.5	62	1.02228		62.5	50	0.73522
62.5	64	0.97024		62.5	52	0.73377
62.5	66	1.02145		62.5	54	0.77228
62.5	68	1.10425		62.5	56	1.02961
65	26	0.83765		62.5	58	1.06327
65	38	1.59721		62.5	60	1.19419
65	40	0.50075		62.5	62	1.25736
65	42	0.59783		62.5	64	1.24823
65	44	0.61971		62.5	66	1.3497
65	46	0.68414		62.5	68	1.35557
65	48	0.73222		65	26	4.79252
65	50	1.03231		65	38	1.90221
65	52	0.70029		65	40	1.57578
65	54	0.60003		65	42	1.58903
65	56	0.94151		65	44	1.08198
65	58	0.92118		65	46	0.86288
65	60	0.90893		65	48	0.79054
65	62	0.92962		65	50	0.73917
65	64	0.96997		65	52	0.72699
65	66	0.95534		65	54	0.76578
65	68	1.03125		65	56	1.0309
67.5	26	1.89208		65	58	1.16063
67.5	28	2.79932		65	60	1.21301
67.5	42	0.49848		65	62	1.24377
67.5	44	0.61992		65	64	1.21781
67.5	46	0.77798		65	66	1.24562
67.5	48	0.88082		65	68	1.3977
67.5	50	0.82944		67.5	26	2.6813
67.5	52	0.79653		67.5	42	1.28176
67.5	54	0.6924		67.5	44	1.05209
67.5	56	0.85748		67.5	46	0.90463
67.5	58	0.83989		67.5	48	0.83219
67.5	60	0.81516		67.5	50	0.78602
67.5	62	0.86191		67.5	52	0.73797
67.5	64	0.89746		67.5	54	0.76841
67.5	66	0.90338		67.5	56	1.08703
67.5	68	0.98194		67.5	58	1.19378
67.5	70	1.06617		67.5	60	1.16177
70	-70	-1.07484		67.5	62	1.41833
70	22	1.95389		67.5	64	1.31253
70	24	2.07127		67.5	66	1.31
70	26	2.52707		67.5	68	1.4053
70	28	2.8349		67.5	70	0.54273
70	44	-0.46031		70	-70	3.84155
70	46	-0.01456		70	22	3.735
70	48	0.80997		70	24	4.08205
70	50	0.66051		70	26	7.02917
70	52	0.83456		70	28	4.36933
70	54	0.73757		70	44	1.02165
70	56	0.85996		70	46	0.93016
70	58	0.82506		70	48	0.82951
70	60	0.76196		70	50	0.77749
70	62	0.77449		70	52	0.75721
70	64	0.73599		70	54	0.83132
70	66	0.81105		70	56	1.1416
70	68	0.90753		70	58	1.13552
70	70	0.90595		70	60	1.11318
70	72	1.12859		70	62	1.17187
72.5	-70	-1.04643		70	64	1.27261
72.5	22	2.89487		70	66	1.42321
72.5	24	3.84044		70	68	1.40653
72.5	26	3.74219		70	70	0.64801
72.5	28	3.53		70	72	1.35132
72.5	30	3.52955		72.5	-70	3.53586
72.5	32	3.33137		72.5	22	2.66838
72.5	44	-0.35869		72.5	24	2.60393
72.5	46	-0.03862		72.5	26	7.0358
72.5	48	0.40101		72.5	28	4.336
72.5	50	-0.22978		72.5	30	2.61773
72.5	52	0.95655		72.5	32	2.83833
72.5	54	0.8624		72.5	44	1.06008
72.5	56	0.90065		72.5	46	1.0077
72.5	58	0.80936		72.5	50	0.72147
72.5	60	0.76515		72.5	52	0.73771
72.5	62	0.70415		72.5	54	0.83919
72.5	64	0.6578		72.5	56	1.21229
72.5	66	0.72414		72.5	58	1.16308
72.5	68	0.78122		72.5	60	1.17832
72.5	70	0.81272		72.5	62	1.19634
72.5	72	1.04571		72.5	64	1.39739
75	14	1.86632		72.5	66	1.63044
75	16	2.13465		72.5	68	1.48103
75	18	2.74514		72.5	70	1.34782
75	20	4.552		72.5	72	1.62158
75	22	4.17314		75	14	2.79545
75	24	5.49554		75	16	2.97072
75	26	4.72735		75	20	2.74642
75	28	4.38987		75	22	2.49433
75	30	3.70154		75	24	2.51471
75	32	3.65775		75	26	2.69222
75	44	0.72456		75	28	2.69216
75	46	0.83972		75	30	3.26215
75	50	0.40976		75	32	2.66898
75	52	0.71117		75	46	0.96473
75	54	0.71278		75	52	0.73677
75	56	0.79857		75	54	0.86996
75	58	0.70059		75	56	1.21797
75	60	0.73836		75	58	1.23542
75	62	0.67785		75	60	1.26448
75	64	0.64339		75	62	1.32719
75	66	0.66111		75	64	1.55459
75	68	0.70721		75	66	1.77683
75	70	0.76782		75	68	1.61517
77.5	10	2.00895		75	70	1.4221
77.5	12	2.18462		77.5	10	2.20845
77.5	14	2.22979		77.5	16	2.16316
77.5	16	2.1462		77.5	18	2.46121
77.5	18	2.21473		77.5	20	2.44899
77.5	20	2.59001		77.5	22	2.44955
77.5	22	4.23992		77.5	24	2.58179
77.5	24	5.09644		77.5	26	2.32626
77.5	26	4.56688		77.5	28	2.42431
77.5	28	4.12803		77.5	46	0.89491
77.5	30	3.83409		77.5	50	0.73407
77.5	46	0.80408		77.5	52	0.72955
77.5	50	0.75844		77.5	54	0.99135
77.5	52	0.48052		77.5	56	1.2437
77.5	54	0.55678		77.5	58	1.32411
77.5	56	0.60202		77.5	60	1.38766
77.5	58	0.59324		77.5	62	1.50336
77.5	60	0.63373		77.5	64	1.56716
77.5	62	0.66045		77.5	66	1.85471
77.5	64	0.61968		77.5	68	1.63074
77.5	66	0.64097		77.5	70	1.48197
77.5	68	0.65778		77.5	72	1.91014
77.5	70	0.72454		80	8	1.92704
77.5	72	1.06735		80	14	2.01499
80	8	1.97205		80	16	2.05929
80	14	2.4543		80	18	2.14783
80	16	2.42333		80	20	2.27689
80	18	2.16637		80	22	2.4323
80	20	2.08296		80	24	2.52041
80	22	3.2561		80	26	2.35021
80	24	3.94048		80	28	2.47965
80	26	3.97509		80	50	0.77309
80	28	3.38202		80	52	0.78382
80	48	1.18306		80	54	1.09085
80	50	0.86352		80	56	1.31539
80	52	0.62861		80	58	1.4643
80	54	0.50346		80	60	1.57424
80	56	0.53796		80	62	1.67773
80	58	0.5033		80	64	1.58382
80	60	0.53471		80	66	1.70107
80	62	0.56793		80	68	1.59107
80	64	0.58964		80	70	1.32953
80	66	0.60958		80	72	1.85485
80	68	0.62363		82.5	18	2.20438
80	70	0.69368		82.5	20	2.48487
80	72	1.00976		82.5	22	2.36523
82.5	18	2.63564		82.5	24	2.37034
82.5	20	3.03999		82.5	26	2.42494
82.5	22	3.01452		82.5	52	0.95696
82.5	24	3.63382		82.5	54	1.09767
82.5	26	3.54398		82.5	56	1.38561
82.5	50	0.93253		82.5	58	1.57079
82.5	52	0.60009		82.5	60	1.75604
82.5	54	0.53875		82.5	62	1.79939
82.5	56	0.54794		82.5	64	1.66957
82.5	58	0.46335		82.5	66	1.50323
82.5	60	0.4644		82.5	68	1.49002
82.5	62	0.49413		82.5	70	1.21664
82.5	64	0.54299		82.5	72	1.8373
82.5	66	0.58165		85	20	2.30471
82.5	68	0.62268		85	22	2.33438
82.5	70	0.67262		85	24	2.33946
82.5	72	0.98994		85	26	2.43429
85	20	3.03686		85	54	1.1737
85	22	3.00146		85	56	1.4472
85	24	3.49324		85	58	1.59971
85	26	3.47451		85	60	1.88865
85	52	1.32681		85	62	1.91566
85	54	0.53751		85	64	1.71705
85	56	0.53333		85	66	1.4344
85	58	0.47474		85	68	1.10284
85	60	0.44443		85	70	0.01375
85	62	0.46552		85	72	1.69259
85	64	0.50785		87.5	22	2.20276
85	66	0.57104		87.5	24	2.39474
85	68	0.71064		87.5	26	2.65148
85	70	0.57723		87.5	54	1.43486
85	72	0.86783		87.5	56	1.39908
87.5	22	3.3748		87.5	58	1.6662
87.5	24	3.4303		87.5	60	2.04347
87.5	26	3.28519		87.5	62	2.03951
87.5	46	2.12903		87.5	64	1.72563
87.5	54	0.68284		87.5	66	1.45036
87.5	56	0.5262		87.5	68	1.04515
87.5	58	0.48018		87.5	70	-0.38044
87.5	60	0.43485		87.5	72	1.42095
87.5	62	0.45021		87.5	74	2.10811
87.5	64	0.47242		90	22	2.56118
87.5	66	0.60472		90	24	2.82782
87.5	68	0.62473		90	26	2.8072
87.5	70	0.42913		90	56	1.41821
87.5	72	0.78325		90	58	1.6541
87.5	74	1.92505		90	60	2.22906
90	22	3.55971		90	62	2.11636
90	24	3.55529		90	64	1.89013
90	26	3.09361		90	66	1.5767
90	54	1.41027		90	68	1.1545
90	56	0.61991		90	70	-0.38596
90	58	0.47171		90	72	1.27848
90	60	0.46189		90	74	1.80843
90	62	0.43235		92.5	22	2.59816
90	64	0.52602		92.5	24	2.69024
90	66	0.80241		92.5	26	2.71031
90	68	0.45119		92.5	54	1.29213
90	70	0.31268		92.5	56	1.27063
90	72	0.97487		92.5	58	1.6516
90	74	3.43502		92.5	60	2.49541
92.5	22	2.69402		92.5	62	2.34878
92.5	24	3.05698		92.5	64	2.04282
92.5	26	3.19802		92.5	66	1.76351
92.5	54	2.39393		92.5	72	0.49681
92.5	56	0.75487		92.5	74	1.60389
92.5	58	0.52469		95	18	2.70036
92.5	60	0.51066		95	20	2.57318
92.5	62	0.4208		95	22	2.26828
92.5	64	0.61497		95	24	1.95716
92.5	66	0.96938		95	56	1.36259
92.5	72	1.02875		95	58	1.93211
92.5	74	2.84675		95	60	2.87297
95	18	1.38218		95	62	2.77496
95	20	1.3209		95	64	2.15916
95	22	1.39161		95	66	1.94037
95	24	1.60988		95	72	0.36042
95	56	0.98144		95	74	0.64196
95	58	0.54756		95	76	2.96134
95	60	0.47718		95	80	3.27578
95	62	0.4363		97.5	-66	3.79062
95	64	0.59896		97.5	4	1.71353
95	72	1.07587		97.5	16	2.39397
95	74	3.28818		97.5	18	2.41786
95	76	3.67373		97.5	56	1.45095
95	80	5.23849		97.5	58	2.18285
97.5	-66	-0.95175		97.5	60	3.32426
97.5	4	1.80235		97.5	62	3.15414
97.5	16	1.71808		97.5	64	2.38675
97.5	18	1.76448		97.5	70	-0.22547
97.5	56	0.91159		97.5	72	0.44871
97.5	58	0.55439		97.5	74	1.48556
97.5	60	0.43952		97.5	76	2.71228
97.5	62	0.44661		97.5	80	3.36938
97.5	64	0.68493		100	-66	4.09049
97.5	72	1.01338		100	0	1.66124
97.5	74	2.10607		100	2	1.81379
97.5	76	4.12208		100	8	1.57041
97.5	80	5.09843		100	14	1.82719
100	-66	-0.96611		100	16	1.81625
100	0	1.73602		100	18	1.64671
100	2	1.72358		100	56	1.75743
100	8	2.0405		100	58	2.48451
100	14	2.10824		100	60	2.98046
100	16	1.74233		100	62	3.10161
100	18	1.90328		100	64	2.48328
100	56	0.91771		100	66	2.23535
100	58	0.56489		100	68	1.44071
100	60	0.42363		100	70	-0.05343
100	62	0.58694		100	72	0.42437
100	64	0.45212		100	74	1.53152
100	66	0.31999		100	76	2.71273
100	70	0.32255		102.5	-4	1.72301
100	72	0.84642		102.5	-2	1.55384
100	74	2.90124		102.5	0	1.43893
100	76	4.16508		102.5	2	1.44875
102.5	-4	1.51646		102.5	4	1.5435
102.5	-2	1.43141		102.5	12	1.7446
102.5	0	1.40191		102.5	14	1.91431
102.5	2	1.47739		102.5	16	1.97491
102.5	4	1.68457		102.5	18	1.82594
102.5	12	2.03101		102.5	54	1.59884
102.5	14	1.70168		102.5	56	1.89253
102.5	16	1.77809		102.5	58	2.29689
102.5	18	2.14204		102.5	60	2.39406
102.5	54	1.53419		102.5	62	3.06763
102.5	56	0.73966		102.5	64	2.60194
102.5	58	0.57375		102.5	66	1.86565
102.5	60	0.42683		102.5	68	1.42499
102.5	62	0.58027		102.5	70	0.28907
102.5	64	0.32636		102.5	72	0.36413
102.5	66	0.24925		102.5	74	1.59296
102.5	68	0.2967		102.5	76	2.77612
102.5	70	0.38798		105	-4	1.84293
102.5	72	0.89373		105	-2	1.63065
102.5	74	3.71792		105	10	1.83993
102.5	76	4.32695		105	12	1.90522
105	-4	1.68113		105	14	1.98115
105	-2	1.40712		105	16	2.13424
105	10	2.0341		105	18	2.11142
105	12	1.68657		105	20	2.32383
105	14	1.71832		105	22	1.73829
105	16	1.69154		105	30	3.23104
105	18	2.54294		105	58	2.92068
105	20	2.86012		105	60	2.69434
105	22	2.60131		105	62	2.96343
105	30	3.61861		105	64	2.56986
105	56	0.56014		105	66	1.8951
105	58	0.54032		105	68	1.49307
105	60	0.54937		105	70	1.28722
105	62	0.51207		105	72	0.41597
105	64	0.26294		105	74	1.74409
105	66	0.1861		105	76	2.60492
105	68	0.25312		107.5	12	2.24919
105	70	0.35379		107.5	14	2.06406
105	72	0.94261		107.5	16	1.81049
105	74	3.98658		107.5	22	2.12957
105	76	4.46848		107.5	24	2.55448
107.5	12	1.74666		107.5	58	3.43234
107.5	14	1.89262		107.5	60	2.84459
107.5	16	2.12064		107.5	62	2.86761
107.5	22	2.69562		107.5	64	2.73276
107.5	24	2.95369		107.5	66	1.99644
107.5	30	3.64721		107.5	68	1.57014
107.5	58	0.59872		107.5	70	1.29749
107.5	60	0.45774		107.5	72	0.48383
107.5	62	0.36001		107.5	74	1.89864
107.5	64	0.21754		107.5	76	2.57018
107.5	66	0.10433		110	0	1.45366
107.5	68	0.17129		110	22	2.43507
107.5	70	0.31609		110	24	2.633
107.5	72	1.03491		110	28	2.61699
107.5	74	4.13832		110	60	2.87835
107.5	76	4.41735		110	62	2.42874
110	0	1.72419		110	64	2.38411
110	22	2.78124		110	66	1.90116
110	24	2.755		110	68	1.58922
110	26	3.24166		110	70	1.30164
110	28	3.3495		110	72	0.52704
110	58	0.77608		110	74	1.99699
110	60	0.534		110	76	2.67739
110	62	0.33708		112.5	-8	1.90228
110	64	0.18778		112.5	-2	1.37228
110	66	0.03735		112.5	0	1.40451
110	68	0.15715		112.5	2	1.40019
110	70	0.37173		112.5	22	2.35379
110	72	0.98926		112.5	24	2.59439
110	74	4.2246		112.5	26	2.61558
110	76	4.38261		112.5	28	2.70683
112.5	-8	2.31034		112.5	30	2.68316
112.5	-2	1.40209		112.5	32	2.37712
112.5	0	1.50739		112.5	34	2.67854
112.5	2	1.6586		112.5	60	2.5131
112.5	22	2.4789		112.5	62	2.27519
112.5	24	2.56873		112.5	64	2.90491
112.5	26	2.99896		112.5	66	2.11776
112.5	28	2.25168		112.5	68	1.68815
112.5	30	2.8627		112.5	70	1.24457
112.5	32	3.6941		112.5	72	0.60771
112.5	34	4.49489		112.5	74	2.05559
112.5	60	0.58056		112.5	76	2.58582
112.5	62	0.31561		115	-30	1.71458
112.5	64	0.1323		115	-28	1.33672
112.5	66	-0.00972		115	-26	1.06792
112.5	68	0.15364		115	-24	1.0994
112.5	70	0.36874		115	-22	1.08933
112.5	72	0.8609		115	-2	1.62794
112.5	74	4.16946		115	0	1.4362
112.5	76	4.25706		115	4	1.84575
115	-30	1.03917		115	24	2.40073
115	-28	1.11175		115	26	2.27956
115	-26	1.2703		115	28	2.37829
115	-24	1.41334		115	30	2.61974
115	-22	1.42548		115	32	2.50683
115	-2	1.48598		115	34	2.79792
115	0	1.55267		115	36	2.92716
115	4	1.90089		115	38	2.74839
115	24	2.73062		115	62	2.19831
115	26	2.56896		115	64	2.19124
115	28	1.98001		115	66	1.91178
115	30	2.00017		115	68	1.74067
115	32	3.16352		115	70	1.40575
115	34	4.34709		115	72	1.3453
115	36	5.2583		117.5	-34	2.63871
115	38	6.99687		117.5	-32	1.9772
115	60	0.65079		117.5	-30	1.50316
115	62	0.3395		117.5	-28	1.11435
115	64	0.09054		117.5	-26	1.05384
115	66	0.02017		117.5	-24	1.09144
115	68	0.14608		117.5	-22	1.09867
115	70	0.34846		117.5	0	1.38875
115	72	0.69784		117.5	2	1.38057
117.5	-34	1.06886		117.5	4	1.50307
117.5	-32	1.0436		117.5	6	1.46211
117.5	-30	1.15886		117.5	24	2.29679
117.5	-28	1.27131		117.5	26	2.26055
117.5	-26	1.43072		117.5	28	2.22726
117.5	-24	1.51666		117.5	30	2.47982
117.5	-22	1.44827		117.5	32	2.55069
117.5	0	1.50547		117.5	34	2.91076
117.5	2	1.64376		117.5	36	2.98659
117.5	4	1.6341		117.5	38	2.86182
117.5	6	1.73506		117.5	40	2.77902
117.5	24	2.53695		117.5	60	2.1373
117.5	26	2.84711		117.5	62	2.38572
117.5	28	2.36823		117.5	64	2.13961
117.5	30	1.8291		117.5	66	2.02825
117.5	32	2.02477		117.5	68	1.93012
117.5	34	3.1812		117.5	70	1.64893
117.5	36	4.31622		117.5	72	1.51615
117.5	38	5.15829		120	-34	2.59607
117.5	40	6.4		120	-32	1.7673
117.5	48	3.76835		120	-30	1.28604
117.5	60	0.6938		120	-28	0.98685
117.5	62	0.2773		120	-26	1.01695
117.5	64	0.11462		120	-24	1.05413
117.5	66	0.04411		120	-22	1.12203
117.5	68	0.15013		120	-20	1.1725
117.5	70	0.31118		120	28	2.19763
117.5	72	0.55225		120	30	2.39876
120	-34	1.06298		120	32	2.59676
120	-32	1.09086		120	34	2.865
120	-30	1.15342		120	36	2.94323
120	-28	1.31574		120	40	2.60873
120	-26	1.45819		120	42	2.22549
120	-24	1.5158		120	60	2.06023
120	-22	1.50086		120	62	2.41314
120	-20	1.45477		120	64	2.04732
120	28	2.06532		120	66	2.33447
120	30	1.71993		120	68	2.22754
120	32	1.93822		120	70	1.84416
120	34	2.61342		120	72	1.78365
120	36	3.33465		122.5	-32	1.87559
120	40	4.83303		122.5	-30	1.26797
120	42	4.69794		122.5	-28	1.00935
120	44	3.97109		122.5	-26	1.05305
120	60	0.4864		122.5	-24	1.10224
120	62	0.35177		122.5	-22	1.17621
120	64	0.15283		122.5	-20	1.24285
120	66	0.11943		122.5	-18	1.21792
120	68	0.1768		122.5	40	2.50904
120	70	0.30685		122.5	42	2.56688
120	72	0.48659		122.5	44	2.11329
122.5	-32	1.06519		122.5	46	2.12424
122.5	-30	1.16199		122.5	48	2.3844
122.5	-28	1.34493		122.5	60	1.93562
122.5	-26	1.50488		122.5	62	2.37203
122.5	-24	1.57248		122.5	64	2.28237
122.5	-22	1.59707		122.5	66	2.98515
122.5	-20	1.50039		122.5	68	2.82265
122.5	-18	1.52537		122.5	70	2.26288
122.5	40	4.46979		122.5	72	2.0453
122.5	42	4.63273		125	-32	2.40212
122.5	44	3.90477		125	-30	2.00252
122.5	46	3.80148		125	-28	1.50514
122.5	48	4.08498		125	-26	1.09666
122.5	60	0.50485		125	-24	1.14761
122.5	62	0.33174		125	-22	1.20822
122.5	64	0.1912		125	-20	1.22489
122.5	66	0.13181		125	-18	1.26023
122.5	68	0.19153		125	-16	1.11882
122.5	70	0.30458		125	8	1.80569
122.5	72	0.44616		125	40	2.20959
125	-32	1.1276		125	42	2.48318
125	-30	2.16833		125	44	2.59732
125	-28	2.20259		125	46	2.5117
125	-26	1.69698		125	48	2.60534
125	-24	1.72228		125	50	2.47301
125	-22	1.70937		125	52	1.73205
125	-20	1.586		125	54	1.61539
125	-18	1.48216		125	60	1.88413
125	-16	1.53601		125	62	2.01413
125	8	1.99579		125	64	2.00051
125	40	3.04547		125	66	2.90771
125	42	4.67416		125	68	2.66351
125	44	4.60607		125	70	2.21646
125	46	4.25563		125	72	2.13999
125	48	4.20843		127.5	-32	2.93133
125	50	4.07214		127.5	-30	2.46431
125	52	3.69359		127.5	-28	1.97096
125	54	2.98322		127.5	-26	1.56229
125	60	0.37282		127.5	-24	1.15466
125	62	0.29309		127.5	-22	1.18175
125	64	0.17943		127.5	-20	1.23509
125	66	0.10772		127.5	-18	1.22835
125	68	0.25659		127.5	-16	1.12328
125	70	0.2961		127.5	36	2.49255
125	72	0.49227		127.5	38	2.28917
127.5	-32	1.21885		127.5	44	2.46794
127.5	-30	2.09562		127.5	46	2.47871
127.5	-28	2.11403		127.5	48	2.46622
127.5	-26	2.25159		127.5	50	2.06157
127.5	-24	2.52707		127.5	52	1.71674
127.5	-22	2.61177		127.5	54	1.81761
127.5	-20	2.52716		127.5	60	1.53938
127.5	-18	1.58477		127.5	62	1.50225
127.5	-16	1.52681		127.5	64	1.69561
127.5	36	3.11768		127.5	70	2.19486
127.5	38	3.09798		127.5	72	2.27009
127.5	40	3.78633		130	-30	3.70338
127.5	44	4.59929		130	-28	2.6283
127.5	46	4.47662		130	-26	2.03947
127.5	48	4.42587		130	-24	1.78903
127.5	50	3.89827		130	-22	1.83381
127.5	52	1.73442		130	-20	1.20549
127.5	54	2.24496		130	-18	1.20675
127.5	60	0.32309		130	-16	1.12232
127.5	62	0.19856		130	-14	0.81793
127.5	64	0.14696		130	42	1.96225
127.5	70	0.46491		130	44	2.14127
127.5	72	0.49547		130	46	2.3561
130	-30	2.08782		130	48	2.1759
130	-28	2.18526		130	50	1.82581
130	-24	2.30108		130	52	1.71657
130	-22	2.35563		130	54	1.70347
130	-20	2.27674		130	60	1.55711
130	-18	1.66806		130	62	1.59247
130	-16	1.50871		130	64	2.42096
130	-14	1.53742		130	70	2.27887
130	42	3.42911		132.5	-30	3.99862
130	44	4.3779		132.5	-28	3.24565
130	46	4.45203		132.5	-26	2.05746
130	48	4.18697		132.5	-24	2.0592
130	50	3.47091		132.5	-22	2.06188
130	52	1.78048		132.5	-20	1.55768
[truncated: 217 more rows]

## Sheet: Figure3
The sulfate concentrations, aerosol pH, and formation rates of aerosol aqueous-phase oxidation pathways in selected urban areas in January 2001, 2005, 2009, 2013, 2017, and 2019
Urban areas	Year	SO42- concentration (μg m-3)	Aerosol pH	Formation rate of H2O2 pathway (μg m-3 h-1)	Formation rate of NO2 pathway (μg m-3 h-1)	Formation rate of O3 pathway (μg m-3 h-1)	Formation rate of TMI pathway (μg m-3 h-1)
Beijing	2001	16.3843	3.97404	0.25635	0.000784722	1.36148e-05	0.00167
Beijing	2005	12.8767	4.16034	0.2389	0.00182	1.55837e-05	0.00144
Beijing	2009	9.70036	4.54936	0.16997	0.00629	5.63109e-05	9.46259e-05
Beijing	2013	17.976	4.25798	0.53971	0.00817	4.9108e-05	0.000799952
Beijing	2017	9.87416	4.50101	0.10364	0.00394	3.44306e-05	7.72642e-05
Beijing	2019	3.72736	5.06161	0.0266	0.01132	8.21944e-05	2.03129e-06
Shanghai	2001	10.6527	3.18113	0.04933	3.23396e-06	7.81659e-07	0.01028
Shanghai	2005	9.29334	3.19306	0.10775	1.15881e-05	8.89438e-07	0.01432
Shanghai	2009	7.3903	3.42853	0.0685	1.91464e-05	1.03746e-06	0.0051
Shanghai	2013	8.49573	2.7776	0.16266	5.02484e-06	3.26244e-07	0.03641
Shanghai	2017	4.585	2.89424	0.03063	8.38657e-07	1.14455e-07	0.00897
Shanghai	2019	4.79754	3.84369	0.05954	0.000139399	2.21603e-06	0.000997804
Hong Kong	2001	6.85162	2.36451	0.01616	3.29966e-09	1.2703e-08	0.00415
Hong Kong	2005	7.50415	2.39075	0.02784	1.77807e-08	3.94021e-08	0.00707
Hong Kong	2009	5.27562	2.42253	0.01067	4.85288e-09	1.3734e-08	0.00559
Hong Kong	2013	6.03368	2.39676	0.01924	8.09536e-09	2.464e-08	0.0044
Hong Kong	2017	4.28421	2.51185	0.01189	3.16523e-09	1.28965e-08	0.0035
Hong Kong	2019	3.39302	2.48969	0.00581	7.96557e-10	4.53942e-09	0.00156
Washington DC	2001	2.52474	2.07175	0.00335	1.52152e-08	2.5848e-09	1.80919e-05
Washington DC	2005	2.44995	1.84794	0.0084	1.03266e-08	3.78108e-09	2.67245e-06
Washington DC	2009	1.98523	2.19614	0.00225	6.41121e-09	3.18581e-09	1.69605e-05
Washington DC	2013	1.50544	2.30605	0.00271	3.12335e-09	2.59665e-09	9.50193e-06
Washington DC	2017	1.3663	2.39022	0.000782269	8.14804e-10	1.03524e-09	7.63771e-06
Washington DC	2019	1.62743	3.08011	0.0034	7.80383e-08	1.80741e-08	5.40717e-05
Los Angeles	2001	1.16048	2.1456	0.000331861	4.15562e-10	2.44011e-10	4.89505e-05
Los Angeles	2005	1.30177	2.10595	0.000695607	3.86284e-10	2.61523e-10	5.34483e-05
Los Angeles	2009	0.92394	1.97997	0.000207974	8.8538e-11	6.18994e-11	9.1003e-05
Los Angeles	2013	0.78817	1.96387	9.11436e-05	3.02636e-11	3.51789e-11	1.88521e-05
Los Angeles	2017	0.55424	2.55704	7.40583e-05	4.23045e-11	8.81863e-11	1.89059e-05
Los Angeles	2019	0.66847	2.37502	0.000227928	2.89273e-10	9.6917e-11	0.000532359
London	2001	4.99542	3.16012	0.00288	2.18481e-06	1.09321e-07	0.000368699
London	2005	3.09014	2.84428	0.00136	1.01201e-07	1.65667e-08	0.000204287
London	2009	5.1736	3.15722	0.00196	1.23689e-06	6.84887e-08	0.000295372
London	2013	3.86961	2.92665	0.00226	1.91214e-07	2.80454e-08	0.000269822
London	2017	3.88208	3.2421	0.00142	2.59206e-07	2.98053e-08	0.00010102
London	2019	3.19825	3.37016	0.00129	2.99192e-07	4.02363e-08	3.42022e-05
Canberra	2001	1.92759	0.98704	0.000690904	1.12877e-12	1.75148e-11	4.48366e-05
Canberra	2005	2.00345	1.01023	0.00085011	1.43472e-12	1.99564e-11	9.17321e-05
Canberra	2009	1.67641	1.01022	0.000678262	9.11137e-13	1.50609e-11	5.01841e-05
Canberra	2013	1.93464	1.025	0.00071924	1.03309e-12	1.70067e-11	6.44132e-05
Canberra	2017	1.67517	1.11004	0.000672536	6.92181e-13	1.38134e-11	0.000144536
Canberra	2019	1.70976	1.17697	0.000479043	2.62226e-13	9.17287e-12	1.85865e-05

## Sheet: Figure4
Change trend of H2O2 oxidation and the influencing factors (normalization of change rate of factors: 100% stacked bar charts) compared with that in 2001										Change trend of NO2 oxidation and the influencing factors (normalization of change rate of factors: 100% stacked bar charts) compared with that in 2001										Change trend of O3 oxidation and the influencing factors (normalization of change rate of factors: 100% stacked bar charts) compared with that in 2001										Change trend of TMI oxidation and the influencing factors (normalization of change rate of factors: 100% stacked bar charts) compared with that in 2001
Urban areas	Year	Change rate of H2O2 oxidation rate	Change of SO2 concentration	Change of H2O2 concentration	Change of AWC	Change of pH	Change of P	Change of T		Urban areas	Year	Change rate of NO2 oxidation rate	Change of SO2 concentration	Change of NO2 concentration	Change of AWC	Change of pH	Change of P	Change of T		Urban areas	Year	Change rate of O3 oxidation rate	Change of SO2 concentration	Change of O3 concentration	Change of AWC	Change of pH	Change of P	Change of T		Urban areas	Year	Change rate of TMI oxidation rate	Change of SO2 concentration	Change of Mn(II) concentration	Change of Fe(III) concentration	Change of AWC	Change of pH	Change of P	Change of T
Beijing	2005	-0.06806	0.415956	0.184307	-0.358595	0.0371627	0.00131591	0.00266354		Beijing	2005	1.31577	0.378117	0.25851	-0.325974	0.033782	0.00119621	0.00242124		Beijing	2005	0.14462	0.379679	-0.255447	-0.32732	0.0339216	0.00120115	0.00243124		Beijing	2005	-0.13578	0.213414	0.287076	-0.294417	-0.183984	0.0190671	0.000675156	0.00136658
Beijing	2009	-0.33696	0.0650154	0.410758	-0.402922	0.114019	0.00211073	0.00517445		Beijing	2009	7.01633	0.0695885	0.369312	-0.431263	0.122039	0.0022592	0.00553841		Beijing	2009	3.13602	0.0782353	-0.290944	-0.48485	0.137203	0.00253992	0.0062266		Beijing	2009	-0.9433	0.0300181	0.37114	-0.356802	-0.186032	0.0526434	0.000974542	0.00238908
Beijing	2013	1.10541	0.310391	0.181462	0.438573	0.0642172	0.00128524	0.00407143		Beijing	2013	9.40909	0.212975	0.438358	0.300928	0.0440628	0.000881872	0.00279362		Beijing	2013	2.60697	0.256594	-0.32333	0.36256	0.0530872	0.00106249	0.00336578		Beijing	2013	-0.52067	0.172849	-0.114075	-0.430102	0.24423	0.0357609	0.000715719	0.00226728
Beijing	2017	-0.59571	-0.457911	0.251028	-0.144529	0.132078	0.00229095	0.012162		Beijing	2017	4.02011	-0.356074	0.417596	-0.112387	0.102705	0.00178145	0.0094572		Beijing	2017	1.52892	-0.417476	-0.317166	-0.131767	0.120415	0.00208865	0.011088		Beijing	2017	-0.9537	-0.225796	0.152417	-0.478266	-0.0712672	0.0651277	0.00112967	0.00599705
Beijing	2019	-0.89624	-0.28733	0.212271	-0.32929	0.131734	0.0299503	0.00942506		Beijing	2019	13.4217	-0.264783	0.274085	-0.30345	0.121397	0.0276001	0.00868547		Beijing	2019	5.03715	-0.278646	-0.236077	-0.319338	0.127753	0.0290452	0.00914022		Beijing	2019	-0.99878	-0.114833	0.492907	-0.192273	-0.131602	0.0526483	0.0119698	0.00376678
Shanghai	2005	1.18437	0.610572	0.178079	-0.196065	0.00307839	0.00362839	-0.00857844		Shanghai	2005	2.58326	0.396996	0.465584	-0.127482	0.00200158	0.0023592	-0.00557774		Shanghai	2005	0.13788	0.59078	-0.204721	-0.189709	0.0029786	0.00351078	-0.00830037		Shanghai	2005	0.39326	0.564951	0.179379	-0.0601121	-0.181415	0.00284838	0.00335729	-0.00793747
Shanghai	2009	0.38861	0.13077	0.447596	-0.317351	0.0886349	0.00729411	-0.00835404		Shanghai	2009	4.92042	0.0649401	0.725677	-0.157596	0.0440159	0.00362225	-0.0041486		Shanghai	2009	0.32726	0.140799	-0.40523	-0.34169	0.0954327	0.00785353	-0.00899475		Shanghai	2009	-0.50369	0.0672903	0.235469	-0.48028	-0.163299	0.0456089	0.00375334	-0.00429874
Shanghai	2013	2.29762	0.150028	0.385054	0.368347	-0.0896847	0.00296239	-0.00392393		Shanghai	2013	0.55377	0.0792972	0.674971	0.194689	-0.0474027	0.00156576	-0.00207398		Shanghai	2013	-0.58263	0.181271	-0.256992	0.445055	-0.108361	0.0035793	-0.00474108		Shanghai	2013	2.54212	0.01286	-0.0236686	0.92362	0.0315737	-0.00768752	0.000253928	-0.000336348
Shanghai	2017	-0.3791	-0.421324	0.476815	0.0378677	-0.0606193	0.00163327	0.00174081		Shanghai	2017	-0.74067	-0.369677	0.540948	0.0332258	-0.0531884	0.00143306	0.00152742		Shanghai	2017	-0.85357	-0.709588	-0.118859	0.0637763	-0.102094	0.00275074	0.00293185		Shanghai	2017	-0.12709	-0.0879494	-0.0131086	0.877679	0.00790472	-0.012654	0.000340938	0.000363387
Shanghai	2019	0.20701	-0.268897	0.453939	-0.0693941	0.178635	0.0226682	-0.00646683		Shanghai	2019	42.1047	-0.0925277	0.8121	-0.0238786	0.0614687	0.00780016	-0.00222525		Shanghai	2019	1.83504	-0.249364	-0.493605	-0.0643532	0.165659	0.0210216	-0.00599707		Shanghai	2019	-0.90294	-0.17354	0.0997609	-0.547824	-0.0447853	0.115287	0.0146295	-0.00417354
Hong Kong	2005	0.72342	0.642796	-0.24246	0.102869	0.00587429	0.00252436	-0.00347694		Hong Kong	2005	4.38863	0.601026	0.291685	0.0961844	0.00549258	0.00236032	-0.00325101		Hong Kong	2005	2.1018	0.82298	0.0301108	0.131704	0.00752094	0.00323197	-0.00445158		Hong Kong	2005	0.70169	0.662604	-0.109558	-0.109558	0.106039	0.00605532	0.00260215	-0.00358409
Hong Kong	2009	-0.33965	0.297722	-0.330403	-0.335452	0.0227321	0.00729947	-0.00639167		Hong Kong	2009	0.47072	0.334169	0.248433	-0.376517	0.0255149	0.00819306	-0.00717412		Hong Kong	2009	0.08117	0.413047	0.0710302	-0.465391	0.0315376	0.010127	-0.00886753		Hong Kong	2009	0.34577	0.290153	0.173713	0.173713	-0.326924	0.0221542	0.0071139	-0.00622918
Hong Kong	2013	0.19095	0.471263	-0.377903	0.122663	0.0167798	0.00608946	-0.00530214		Hong Kong	2013	1.45339	0.465417	0.38562	0.121141	0.0165717	0.00601392	-0.00523637		Hong Kong	2013	0.9397	0.593086	0.217089	0.154371	0.0211175	0.00766361	-0.00667276		Hong Kong	2013	0.05789	0.432737	-0.21438	-0.21438	0.112635	0.0154081	0.00559164	-0.00486868
Hong Kong	2017	-0.26389	-0.564329	0.331084	-0.00394785	0.0953605	0.00220345	0.00307565		Hong Kong	2017	-0.04074	-0.710693	0.157594	-0.00497177	0.120093	0.00277494	0.00387335		Hong Kong	2017	0.01523	-0.632623	0.250133	-0.00442561	0.106901	0.00247011	0.00344786		Hong Kong	2017	-0.15737	-0.542664	-0.178382	-0.178382	-0.00379629	0.0916997	0.00211886	0.00295758
Hong Kong	2019	-0.64028	-0.393278	0.344831	-0.223605	0.032844	0.00485154	0.000589764		Hong Kong	2019	-0.75859	-0.487544	-0.187793	-0.277201	0.0407165	0.00601441	0.000731125		Hong Kong	2019	-0.64265	-0.531982	0.113763	-0.302467	0.0444276	0.0065626	0.000797765		Hong Kong	2019	-0.62339	-0.589837	0.00869063	0.00869063	-0.335362	0.0492593	0.00727631	0.000884525
Washington DC	2005	1.50705	-0.0918612	0.231249	0.622003	-0.0530456	0.00161548	0.000226206		Washington DC	2005	-0.3213	-0.0977301	-0.182134	0.661742	-0.0564346	0.00171869	0.000240659		Washington DC	2005	0.46281	-0.101406	0.151372	0.686632	-0.0585573	0.00178333	0.00024971		Washington DC	2005	-0.85228	-0.0678731	-0.215998	-0.215998	0.459576	-0.0391936	0.00119362	0.000167136
Washington DC	2009	-0.32702	-0.675847	-0.170711	-0.0333659	0.10941	0.000626197	-0.0100408		Washington DC	2009	-0.57863	-0.359675	-0.558666	-0.0177568	0.058226	0.000333252	-0.00534353		Washington DC	2009	0.23252	-0.414983	0.4908	-0.0204873	0.0671796	0.000384497	-0.00616522		Washington DC	2009	-0.06254	-0.707619	0.0658623	0.0658623	-0.0349345	0.114553	0.000655635	-0.0105128
Washington DC	2013	-0.19128	-0.289102	0.616509	0.0415594	0.0495357	0.00107315	0.00222076		Washington DC	2013	-0.79472	-0.43145	-0.427685	0.0620224	0.0739261	0.00160155	0.00331422		Washington DC	2013	0.00459	-0.430918	0.428391	0.0619459	0.0738349	0.00159957	0.00331013		Washington DC	2013	-0.4748	-0.490666	-0.174568	-0.174568	0.0705349	0.0840724	0.00182136	0.0037691
Washington DC	2017	-0.7665	-0.343845	0.535463	-0.054031	0.061674	-0.00124375	0.00374329		Washington DC	2017	-0.94645	-0.447722	-0.395125	-0.0703539	0.0803059	-0.00161949	0.00487415		Washington DC	2017	-0.59949	-0.464764	0.372101	-0.0730318	0.0833627	-0.00168114	0.00505968		Washington DC	2017	-0.57784	-0.733838	-0.0042899	-0.0042899	-0.115313	0.131625	-0.00265443	0.00798897
Washington DC	2019	0.01597	-0.280527	0.370699	0.156182	0.186362	-0.00329672	-0.00293297		Washington DC	2019	4.12896	-0.34921	-0.216623	0.194421	0.23199	-0.00410387	-0.00365106		Washington DC	2019	5.99245	-0.378967	0.14987	0.210989	0.251759	-0.00445357	-0.00396218		Washington DC	2019	1.98872	-0.274188	-0.12847	-0.256449	0.152653	0.182151	-0.00322222	-0.00286669
Los Angeles	2005	1.09608	-0.104945	0.61563	0.263236	-0.0114236	-0.00229337	0.00247263		Los Angeles	2005	-0.07045	-0.259659	-0.0489737	0.651311	-0.0282647	-0.00567434	0.00611789		Los Angeles	2005	0.07177	-0.262794	0.0374911	0.659175	-0.0286059	-0.00574286	0.00619176		Los Angeles	2005	0.09188	-0.271259	-0.00324354	-0.00324354	0.680408	-0.0295274	-0.00592784	0.00639121
Los Angeles	2009	-0.37331	-0.180781	0.57082	-0.207186	-0.0375552	0.000418842	0.00323987		Los Angeles	2009	-0.78694	-0.389984	0.0741622	-0.446946	-0.0810149	0.000903536	0.00698911		Los Angeles	2009	-0.74632	-0.387528	0.0799937	-0.444131	-0.0805046	0.000897845	0.00694509		Los Angeles	2009	0.85908	-0.0816481	0.403082	0.403082	-0.0935739	-0.0169615	0.000189167	0.00146326
Los Angeles	2013	-0.72536	-0.361846	0.32276	-0.26668	-0.0473816	0.00101252	0.000320679		Los Angeles	2013	-0.92717	-0.409454	-0.233655	-0.301767	-0.0536156	0.00114574	0.000362871		Los Angeles	2013	-0.85583	-0.466947	0.126049	-0.344139	-0.0611441	0.00130662	0.000413823		Los Angeles	2013	-0.61487	-0.210619	0.3029	0.3029	-0.155226	-0.0275793	0.000589357	0.000186657
Los Angeles	2017	-0.77684	-0.402247	0.432249	-0.0742044	0.0892239	-0.00144705	0.000628141		Los Angeles	2017	-0.8982	-0.45228	-0.361631	-0.083434	0.100322	-0.00162704	0.00070627		Los Angeles	2017	-0.6386	-0.607936	0.14193	-0.112149	0.134849	-0.002187	0.00094934		Los Angeles	2017	-0.61377	-0.593655	-0.0810438	-0.0810438	-0.109514	0.131681	-0.00213562	0.000927039
Los Angeles	2019	-0.31318	-0.138903	0.593598	-0.211204	0.0387217	-0.0172805	0.000292712		Los Angeles	2019	-0.3039	-0.233211	0.317672	-0.354601	0.0650118	-0.029013	0.000491448		Los Angeles	2019	-0.60282	-0.316606	-0.0736749	-0.481404	0.0882597	-0.0393879	0.000667187		Los Angeles	2019	9.87545	-0.0490174	0.428292	0.428292	-0.0745319	0.0136645	-0.00609811	0.000103295
London	2005	-0.52838	-0.191043	0.495093	-0.257499	-0.0474581	0.00624386	0.00266373		London	2005	-0.95368	-0.27308	-0.278279	-0.368072	-0.0678372	0.00892506	0.00380757		London	2005	-0.84846	-0.260313	0.31202	-0.350864	-0.0646658	0.0085078	0.00362956		London	2005	-0.44592	-0.088231	0.156055	0.61076	-0.118923	-0.0219179	0.00288365	0.00123021
London	2009	-0.32086	-0.851907	0.0654171	-0.0613273	-0.00176755	0.00657836	-0.0130024		London	2009	-0.43387	-0.707039	-0.224344	-0.0508985	-0.00146698	0.0054597	-0.0107913		London	2009	-0.37351	-0.765502	0.160208	-0.0551071	-0.00158827	0.00591115	-0.0116836		London	2009	-0.19888	-0.401292	0.541408	0.0183562	-0.0288883	-0.000832606	0.00309874	-0.00612479
London	2013	-0.21587	-0.312185	0.642075	-0.00880341	-0.0342134	0.00218117	-0.00054182		London	2013	-0.91248	-0.572904	-0.343158	-0.0161555	-0.0627863	0.00400275	-0.000994315		London	2013	-0.74346	-0.49118	0.436855	-0.0138509	-0.05383	0.00343177	-0.000852478		London	2013	-0.26818	-0.169874	0.155684	0.649553	-0.00479032	-0.018617	0.00118687	-0.000294828
London	2017	-0.5057	-0.211222	0.696455	-0.0811348	0.00666826	0.003748	-0.000771194		London	2017	-0.88136	-0.538408	-0.226262	-0.206813	0.0169975	0.0095537	-0.00196578		London	2017	-0.72736	-0.444853	0.360708	-0.170877	0.0140439	0.00789363	-0.0016242		London	2017	-0.72601	-0.229304	0.5498	-0.12067	-0.0880803	0.0072391	0.00406885	-0.000837212
London	2019	-0.55085	-0.189252	0.711778	-0.081011	0.0147246	0.00216207	-0.00107217		London	2019	-0.86306	-0.495542	-0.245312	-0.212122	0.0385555	0.00566122	-0.00280741		London	2019	-0.63194	-0.388695	0.408036	-0.166385	0.0302422	0.00444056	-0.00220208		London	2019	-0.90724	-0.28018	0.322198	-0.2511	-0.119934	0.0217993	0.00320086	-0.00158731
Canberra	2005	0.23043	0.12369	-0.415337	0.380053	0.0606319	-0.00418151	-0.0161066		Canberra	2005	0.27105	0.128207	-0.393986	0.393932	0.0628461	-0.00433422	-0.0166948		Canberra	2005	0.1394	0.128139	-0.39431	0.393721	0.0628125	-0.0043319	-0.0166858		Canberra	2005	1.04592	0.0523024	0.376388	0.376388	0.160706	0.0256382	-0.00176815	-0.00681067
Canberra	2009	-0.0183	0.144639	-0.0994575	-0.626266	0.114194	0.000902072	-0.0145417		Canberra	2009	-0.1928	0.0751493	-0.53211	-0.325386	0.0593311	0.000468685	-0.00755536		Canberra	2009	-0.14011	0.102394	-0.362478	-0.443353	0.0808413	0.000638605	-0.0102945		Canberra	2009	0.11927	0.0699789	0.282151	0.282151	-0.302999	0.0552489	0.000436438	-0.00703553
Canberra	2013	0.04101	-0.405119	-0.0966816	0.287612	0.187086	-0.0161541	-0.00734722		Canberra	2013	-0.08477	-0.234291	-0.477587	0.166334	0.108197	-0.00934238	-0.00424909		Canberra	2013	-0.02901	-0.323089	-0.279589	0.229375	0.149205	-0.0128832	-0.00585953		Canberra	2013	0.43662	-0.148889	0.334007	0.334007	0.105703	0.0687577	-0.00593695	-0.00270024
Canberra	2017	-0.02658	-0.404766	0.306915	-0.083088	0.198231	-0.00650641	0.000493883		Canberra	2017	-0.38678	-0.327018	-0.440043	-0.0671285	0.160155	-0.00525666	0.000399018		Canberra	2017	-0.21133	-0.495424	-0.15168	-0.101698	0.24263	-0.0079637	0.000604501		Canberra	2017	2.22363	-0.115513	0.401103	0.401103	-0.0237118	0.0565715	-0.00185681	0.000140945
Canberra	2019	-0.30664	-0.487863	0.114731	0.253617	0.134572	-0.00554596	-0.00367166		Canberra	2019	-0.76769	-0.357895	-0.350568	0.186053	0.0987215	-0.0040685	-0.00269352		Canberra	2019	-0.47628	-0.505383	-0.0829385	0.262725	0.139404	-0.00574513	-0.00380352		Canberra	2019	-0.58546	-0.45413	-0.0879707	-0.0879707	0.236081	0.125267	-0.00516249	-0.00341779
